# Supplementary material for: Identification of candidate MYB transcription factors that influence CslF6 expression in barley grain
Source: Front Plant Sci. 2022 Sep 8;13:883139. doi: 10.3389/fpls.2022.883139 (PMC9493323; doi:10.3389/fpls.2022.883139)
Supplement: Supplementary file 3 [file Table_1.XLSX]

## Sheet: Table S1
Table S1. Transcription factor binding site (TFBS) predictions within the HvCslF6 promoter (3,000 bp upstream CDS).
Software	Predicted TFBSs	Non-redundant TFBSs	No description	Reference
TRANSFAC®	71	37	0	v2014. Matys et al. (2006)
JASPAR	919	186	0	v2020. Fornes et al. (2020)
PlantPAN	4121	110	1017	v3.0. Chow et al. (2019)
