# Supplementary material for: Identification of candidate MYB transcription factors that influence CslF6 expression in barley grain
Source: Front Plant Sci. 2022 Sep 8;13:883139. doi: 10.3389/fpls.2022.883139 (PMC9493323; doi:10.3389/fpls.2022.883139)
Supplement: Supplementary file 4 [file Table_2.XLSX]

## Sheet: Venn diagram (>10 f. score)
Table S2. TFBS predictions within the CslF6 promoter (1,000 bp upstream CDS) in barley, rice wheat and Brachypodium distachyon using JASPAR database (Available from: https://jaspar.genereg.net). Non-redundant TFBSs with a score ≥ 10 were used to generate the Venn diagram from Fig. 2B across cereal species.
Specie	Number of TFBSs (non-redundant)	Predicted TFBSs
Barley	13	AGL55, AT5G56840, AT5G61620, bHLH18, BHLH34, CAMTA1, FAR1, FHY3, id1, MNJ7.25, NAC062, squamosa and TSAR1.
Wheat	13	ABF1, At2g38090, BHLH13, bHLH77, bZIP28, bZIP52, GBF2, LBD18, MYB101, MYC2, O2, PIF4 and SPL8.
Brachypodium	14	ARR11, ARR18, AT3G10113, E2FA, F3A4.140, PHL1, RAV1, WRKY17, WRKY24, WRKY3, WRKY46, WRKY50, WRKY59 AND WRKY71.
Rice	84	ABI4, AIL7, ARF2, ARF27, ARF29, ARF7, AT1G72010, AT2G20110, AT2G33710, AT3G09600, AT4G18450, AT5G67000, AT-GTL1, ATHB13, ATHB-15, ATHB-16, ATHB18, ATHB4, ATHB40, ATHB-51, ATHB53, ATHB-6, BHLH112, BHLH130, BHLH80, BZIP43, CDC5, CMTA2, CMTA3, CRF2, DEAR5, DREB19, DREB2C, ERF008, ERF017, ERF087, ERF096, ERF109, ERF118, ERF15, ERF1B, ERF2, ERF3, ESE1, GLYMA19G26560.1, LCL1, LEP, LHY1, MYB52, MYB70, M…
Barley and wheat	16	AIB, ANL2, AT1G14580, AT1G49010, AT5G58900, BZR1, EDT1, HDG1, IDD4, IDD5, KUA1, NTL9, PEND, SPT, SRM1 AND TSAR2.
Barley and Brachypodium	10	PI, SOC1, SPL11, SPL12, SPL13, SPL14, SPL15, SPL3, SPL5 AND SPL9.
Barley and rice	16	AHL12, AHL25, ARALYDRAFT_493022, ARALYDRAFT_897773, AT3G10580, AT3G57600, AT4G28140, AT5G05790, ERF10, ERF104, ERF5, ERF9, FUS3, HMG-I/Y, MYB56 AND TCP19.
Wheat and Brachypodium	5	AT1G76870, EFM, HHO2, HHO6 AND KAN2.
Wheat and rice	4	AT1G77640, AT3G10030, ATHB20 AND DREB2.
Brachypodium and rice	23	ABR1, AP1, ARALYDRAFT_484486, ARALYDRAFT_495258, AT1G36060, AT1G69570, BPC1, BPC6, CBF4, CRF4, ERF094, ERF105, ERF11, ERF112, ERF13, ERF4, GT-1, MYB1, OSI_08196, REF6, RVE1, STBRC1 AND TCP20.
Wheat, Brachypodium and rice	2	AT1G22810 AND RAP21.
Barley, Brachypodium and rice	3	AHL20, AT1G44830 AND CEJ1.
Barley, wheat and Brachypodium	26	ARF3, ARR2, AT1G13300, AT2G40260, AT3G24120, AT3G52440, CBF2, DAG2, DOF4.5, FAEOBII, HHO3, HHO5, MYB111, MYB113, MYB55, MYB59, MYR2, NAC078, NUC, OBP4, PHL11, PHL12, PHL7, PIF3, PIF5 AND UIF1.
Barley, wheat and rice	13	AT1G75490, AT3G11280, AT5G18450, ATHB-12, ATHB-5, ATHB7, ATHB-7, DREB26, ESE3, HAT5, IDD7, RAX3 AND SGR5.
Barley, wheat, Brachypodium and rice	59	ADOF1, AGL42, ARF1, ARF16, ARF4, ARF5, AT1G01250, AT2G28810, AT2G44940, AT3G16280, AT3G45610, AT3G46070, AT4G16750, AT4G32800, AT5G02460, AT5G66940, ATHB15, ATHB23, ATHB34, CBF1, COG1, DEAR3, DOF4.2, DREB1A, DREB1G, ERF015, ERF019, ERF021, ERF027, ERF035, ERF037, ERF039, ERF043, ERF38, HAT1, HAT2, HAT22, IDD2, JKD, LEC2, MGP, MYB15, MYB3, MYB4, MYB46, OBP1, OBP3, PHYPADRAFT_173530, PHYPADRAFT_182…

## Sheet: Barley
Matrix ID	Name	Score	Relative score	Sequence ID	Start	End	Start 5' to 3'	End 5' to 3'	Strand	Predicted sequence
MA1004.1	ERF13	8.89303	0.911145	pHvCslF6	993	1000	7	0	-	GGCCGTCG
MA1005.1	ERF3	6.97639	0.854706	pHvCslF6	993	1000	7	0	-	GGCCGTCG
MA1000.1	ERF105	6.30096	0.840412	pHvCslF6	993	1000	7	0	-	GGCCGTCG
MA1049.1	ERF094	5.14087	0.835924	pHvCslF6	993	1000	7	0	-	GGCCGTCG
MA0034.1	Gam1	7.56532	0.862315	pHvCslF6	991	1000	9	0	+	GACGACGGCC
MA0993.1	ERF7	7.24971	0.873325	pHvCslF6	991	1000	9	0	-	GGCCGTCGTC
MA0994.1	ERF8	6.74647	0.836314	pHvCslF6	991	1000	9	0	-	GGCCGTCGTC
MA0999.1	ERF098	4.80279	0.81518	pHvCslF6	991	998	9	2	-	CCGTCGTC
MA0553.1	SMZ	8.99135	0.882075	pHvCslF6	990	997	10	3	-	CGTCGTCC
MA1684.1	Foxn1	1.87649	0.826797	pHvCslF6	990	995	10	5	+	GGACGA
MA1001.1	ERF11	5.596	0.829092	pHvCslF6	989	998	11	2	-	CCGTCGTCCT
MA1035.1	TCP4	5.55035	0.823348	pHvCslF6	989	996	11	4	+	AGGACGAC
MA0955.1	POPTR_0002s00440g	5.04174	0.827406	pHvCslF6	989	995	11	5	+	AGGACGA
MA0044.1	HMG-1	7.63579	0.90178	pHvCslF6	988	996	12	4	-	GTCGTCCTC
MA0992.2	ERF4	6.57823	0.813375	pHvCslF6	988	999	12	1	-	GCCGTCGTCCTC
MA1001.2	ERF11	6.5018	0.810868	pHvCslF6	988	999	12	1	-	GCCGTCGTCCTC
MA1085.1	WRKY40	3.86644	0.817564	pHvCslF6	988	995	12	5	-	TCGTCCTC
MA1054.1	ARALYDRAFT_897773	5.20187	0.801952	pHvCslF6	987	996	13	4	+	TGAGGACGAC
MA1088.1	WRKY48	4.13555	0.813082	pHvCslF6	987	996	13	4	-	GTCGTCCTCA
MA1684.1	Foxn1	1.87649	0.826797	pHvCslF6	979	984	21	16	-	GCACGC
MA0565.1	FUS3	6.68394	0.805203	pHvCslF6	978	986	22	14	+	CGCGTGCAT
MA0561.1	PIF4	5.08321	0.818747	pHvCslF6	978	985	22	15	+	CGCGTGCA
MA0962.1	BHLH34	10.1338	0.931567	pHvCslF6	977	984	23	16	+	GCGCGTGC
MA0959.1	AIB	10.1034	0.909098	pHvCslF6	977	984	23	16	+	GCGCGTGC
MA0959.1	AIB	10.1034	0.909098	pHvCslF6	977	984	23	16	-	GCACGCGC
MA0963.1	BHLH78	9.61093	0.875	pHvCslF6	977	984	23	16	+	GCGCGTGC
MA0963.1	BHLH78	9.61093	0.875	pHvCslF6	977	984	23	16	-	GCACGCGC
MA0957.1	BHLH3	8.64767	0.878061	pHvCslF6	977	984	23	16	+	GCGCGTGC
MA0957.1	BHLH3	8.64767	0.878061	pHvCslF6	977	984	23	16	-	GCACGCGC
MA0566.1	MYC2	8.48345	0.880747	pHvCslF6	977	984	23	16	+	GCGCGTGC
MA0566.1	MYC2	8.48345	0.880747	pHvCslF6	977	984	23	16	-	GCACGCGC
MA0970.1	CMTA3	8.3619	0.940265	pHvCslF6	977	985	23	15	+	GCGCGTGCA
MA0569.1	MYC4	8.22264	0.869889	pHvCslF6	977	984	23	16	-	GCACGCGC
MA0565.1	FUS3	7.92069	0.836757	pHvCslF6	977	985	23	15	-	TGCACGCGC
MA0958.1	BHLH13	7.79756	0.869229	pHvCslF6	977	984	23	16	-	GCACGCGC
MA0569.1	MYC4	7.73696	0.857076	pHvCslF6	977	984	23	16	+	GCGCGTGC
MA0958.1	BHLH13	7.66955	0.866609	pHvCslF6	977	984	23	16	+	GCGCGTGC
MA0964.1	BIM1	7.58167	0.897795	pHvCslF6	977	986	23	14	+	GCGCGTGCAT
MA0568.1	MYC3	7.30131	0.874421	pHvCslF6	977	984	23	16	+	GCGCGTGC
MA0568.1	MYC3	7.30131	0.874421	pHvCslF6	977	984	23	16	-	GCACGCGC
MA1021.1	PHYPADRAFT_48267	5.53906	0.815992	pHvCslF6	977	984	23	16	+	GCGCGTGC
MA1021.1	PHYPADRAFT_48267	5.53906	0.815992	pHvCslF6	977	984	23	16	-	GCACGCGC
MA1061.1	SPT	4.87368	0.809982	pHvCslF6	977	985	23	15	-	TGCACGCGC
MA0962.1	BHLH34	4.69693	0.816637	pHvCslF6	977	984	23	16	-	GCACGCGC
MA1412.1	TSAR2	13.2832	0.970065	pHvCslF6	976	985	24	15	-	TGCACGCGCT
MA1412.1	TSAR2	12.8327	0.96357	pHvCslF6	976	985	24	15	+	AGCGCGTGCA
MA1411.1	TSAR1	11.7159	0.945216	pHvCslF6	976	985	24	15	+	AGCGCGTGCA
MA1411.1	TSAR1	10.4999	0.928911	pHvCslF6	976	985	24	15	-	TGCACGCGCT
MA1025.1	HBI1	9.3777	0.874258	pHvCslF6	976	987	24	13	-	AATGCACGCGCT
MA1061.1	SPT	7.75286	0.877329	pHvCslF6	976	984	24	16	+	AGCGCGTGC
MA0966.1	BIM3	7.6462	0.879061	pHvCslF6	976	985	24	15	+	AGCGCGTGCA
MA0966.1	BIM3	7.6462	0.879061	pHvCslF6	976	985	24	15	-	TGCACGCGCT
MA1011.1	PHYPADRAFT_72483	7.17152	0.891784	pHvCslF6	976	985	24	15	+	AGCGCGTGCA
MA1011.1	PHYPADRAFT_72483	7.17152	0.891784	pHvCslF6	976	985	24	15	-	TGCACGCGCT
MA0965.1	BIM2	6.9186	0.872952	pHvCslF6	976	985	24	15	+	AGCGCGTGCA
MA0965.1	BIM2	6.9186	0.872952	pHvCslF6	976	985	24	15	-	TGCACGCGCT
MA0988.1	PHYPADRAFT_143875	6.50575	0.857172	pHvCslF6	976	985	24	15	+	AGCGCGTGCA
MA0988.1	PHYPADRAFT_143875	6.50575	0.857172	pHvCslF6	976	985	24	15	-	TGCACGCGCT
MA0956.1	BEE2	6.45617	0.878125	pHvCslF6	976	985	24	15	+	AGCGCGTGCA
MA0956.1	BEE2	6.45617	0.878125	pHvCslF6	976	985	24	15	-	TGCACGCGCT
MA1426.1	MYB124	8.68049	0.915896	pHvCslF6	975	984	25	16	-	GCACGCGCTC
MA1331.1	BEH4	5.60213	0.804006	pHvCslF6	975	985	25	15	-	TGCACGCGCTC
MA0964.1	BIM1	5.25471	0.826298	pHvCslF6	975	984	25	16	-	GCACGCGCTC
MA0557.1	FHY3	13.5221	0.950505	pHvCslF6	974	985	26	15	-	TGCACGCGCTCT
MA1197.1	CAMTA1	11.1535	0.897613	pHvCslF6	974	985	26	15	+	AGAGCGCGTGCA
MA0969.1	CMTA2	9.77266	0.962628	pHvCslF6	974	982	26	18	+	AGAGCGCGT
MA1025.1	HBI1	6.15654	0.80577	pHvCslF6	974	985	26	15	+	AGAGCGCGTGCA
MA0021.1	Dof3	4.36167	0.818334	pHvCslF6	974	979	26	21	+	AGAGCG
MA1382.1	FAR1	11.3011	0.874152	pHvCslF6	973	987	27	13	-	AATGCACGCGCTCTC
MA1426.1	MYB124	6.56365	0.860046	pHvCslF6	973	982	27	18	-	ACGCGCTCTC
MA1362.1	bHLH77	7.5732	0.814698	pHvCslF6	971	985	29	15	+	AGGAGAGCGCGTGCA
MA0021.1	Dof3	6.70193	0.917835	pHvCslF6	969	974	31	26	+	AAAGGA
MA0020.1	Dof2	6.49265	0.888483	pHvCslF6	969	974	31	26	+	AAAGGA
MA0064.1	PBF	5.74021	0.875645	pHvCslF6	969	973	31	27	+	AAAGG
MA0984.1	DOF5.7	5.1	0.863583	pHvCslF6	969	976	31	24	+	AAAGGAGA
MA0053.1	MNB1A	4.75073	0.827834	pHvCslF6	969	973	31	27	+	AAAGG
MA0984.1	DOF5.7	5.17861	0.865926	pHvCslF6	968	975	32	25	+	CAAAGGAG
MA0982.1	DOF2.4	4.54109	0.84756	pHvCslF6	967	973	33	27	+	GCAAAGG
MA0987.1	PHYPADRAFT_140773	5.8648	0.898025	pHvCslF6	966	975	34	25	+	GGCAAAGGAG
MA0981.1	DOF1.8	5.33017	0.873143	pHvCslF6	966	975	34	25	+	GGCAAAGGAG
MA1071.1	DOF5.3	5.31162	0.908257	pHvCslF6	966	972	34	28	+	GGCAAAG
MA0989.1	PHYPADRAFT_153324	5.03248	0.855657	pHvCslF6	966	974	34	26	+	GGCAAAGGA
MA0983.1	DOF5.6	5.03087	0.861703	pHvCslF6	966	973	34	27	+	GGCAAAGG
MA1022.1	PHYPADRAFT_38837	4.76819	0.833678	pHvCslF6	966	975	34	25	+	GGCAAAGGAG
MA1080.1	WRKY23	5.36635	0.829617	pHvCslF6	965	972	35	28	+	AGGCAAAG
MA1087.1	WRKY45	4.63364	0.801121	pHvCslF6	965	972	35	28	-	CTTTGCCT
MA1312.1	WRKY47	8.93627	0.826799	pHvCslF6	964	977	36	23	-	CTCTCCTTTGCCTT
MA1093.1	WRKY75	4.13556	0.829945	pHvCslF6	964	971	36	29	+	AAGGCAAA
MA1085.2	WRKY40	7.26884	0.836761	pHvCslF6	963	972	37	28	+	AAAGGCAAAG
MA0021.1	Dof3	6.70193	0.917835	pHvCslF6	963	968	37	32	+	AAAGGC
MA0020.1	Dof2	6.30369	0.87919	pHvCslF6	963	968	37	32	+	AAAGGC
MA0064.1	PBF	5.74021	0.875645	pHvCslF6	963	967	37	33	+	AAAGG
MA0053.1	MNB1A	4.75073	0.827834	pHvCslF6	963	967	37	33	+	AAAGG
MA1077.1	WRKY18	4.19267	0.801423	pHvCslF6	963	972	37	28	+	AAAGGCAAAG
MA1296.1	WRKY46	9.15339	0.826677	pHvCslF6	962	972	38	28	-	CTTTGCCTTTA
MA1316.1	WRKY71	8.46895	0.823452	pHvCslF6	962	972	38	28	+	TAAAGGCAAAG
MA1301.1	WRKY33	8.41667	0.839689	pHvCslF6	962	972	38	28	+	TAAAGGCAAAG
MA1309.1	WRKY3	8.0436	0.828504	pHvCslF6	962	972	38	28	+	TAAAGGCAAAG
MA1298.1	WRKY29	7.92204	0.827139	pHvCslF6	962	972	38	28	+	TAAAGGCAAAG
MA1311.1	WRKY28	7.65341	0.808996	pHvCslF6	962	974	38	26	-	TCCTTTGCCTTTA
MA1295.1	WRKY20	7.26793	0.835905	pHvCslF6	962	974	38	26	-	TCCTTTGCCTTTA
MA0984.1	DOF5.7	6.24768	0.897793	pHvCslF6	962	969	38	31	+	TAAAGGCA
MA0974.1	CDF3	5.43974	0.82259	pHvCslF6	962	970	38	30	+	TAAAGGCAA
MA0977.1	DOF2.5	4.13796	0.812726	pHvCslF6	962	969	38	31	+	TAAAGGCA
MA1299.1	WRKY17	9.17223	0.803953	pHvCslF6	961	974	39	26	+	GTAAAGGCAAAGGA
MA1304.1	WRKY59	7.83836	0.819497	pHvCslF6	961	972	39	28	+	GTAAAGGCAAAG
MA0982.1	DOF2.4	6.43519	0.926949	pHvCslF6	961	967	39	33	+	GTAAAGG
MA0974.1	CDF3	6.01996	0.838257	pHvCslF6	961	969	39	31	+	GTAAAGGCA
MA0973.1	CDF2	5.77222	0.826075	pHvCslF6	961	970	39	30	+	GTAAAGGCAA
MA0984.1	DOF5.7	5.52311	0.876195	pHvCslF6	961	968	39	32	+	GTAAAGGC
MA0989.1	PHYPADRAFT_153324	4.48772	0.836071	pHvCslF6	961	969	39	31	+	GTAAAGGCA
MA0983.1	DOF5.6	4.2879	0.834401	pHvCslF6	961	968	39	32	+	GTAAAGGC
MA1022.1	PHYPADRAFT_38837	4.1677	0.809772	pHvCslF6	961	970	39	30	+	GTAAAGGCAA
MA1276.1	AT3G52440	8.97987	0.887484	pHvCslF6	960	970	40	30	+	CGTAAAGGCAA
MA0120.1	id1	7.6664	0.859465	pHvCslF6	960	971	40	29	-	TTTGCCTTTACG
MA1271.1	DAG2	7.60234	0.844008	pHvCslF6	960	970	40	30	+	CGTAAAGGCAA
MA0983.1	DOF5.6	7.06639	0.936502	pHvCslF6	960	967	40	33	+	CGTAAAGG
MA0987.1	PHYPADRAFT_140773	6.9702	0.941352	pHvCslF6	960	969	40	31	+	CGTAAAGGCA
MA0981.1	DOF1.8	6.68536	0.92899	pHvCslF6	960	969	40	31	+	CGTAAAGGCA
MA1275.1	AT1G47655	6.60921	0.844837	pHvCslF6	960	970	40	30	+	CGTAAAGGCAA
MA1071.1	DOF5.3	6.54739	0.962844	pHvCslF6	960	966	40	34	+	CGTAAAG
MA1022.1	PHYPADRAFT_38837	6.39373	0.898392	pHvCslF6	960	969	40	31	+	CGTAAAGGCA
MA0989.1	PHYPADRAFT_153324	6.32681	0.902193	pHvCslF6	960	968	40	32	+	CGTAAAGGC
MA1176.1	MYB119	5.77124	0.821564	pHvCslF6	960	970	40	30	-	TTGCCTTTACG
MA0973.1	CDF2	5.00754	0.8064	pHvCslF6	960	969	40	31	+	CGTAAAGGCA
MA1057.1	SPL12	5.51016	0.83692	pHvCslF6	958	965	42	35	-	TTTACGAC
MA1059.1	SPL5	5.14538	0.813682	pHvCslF6	958	966	42	34	-	CTTTACGAC
MA1177.1	MYB65	4.65486	0.803607	pHvCslF6	958	970	42	30	+	GTCGTAAAGGCAA
MA1009.1	ARF3	8.23309	0.874626	pHvCslF6	957	964	43	36	+	TGTCGTAA
MA0129.1	TGA1A	7.61662	0.889705	pHvCslF6	957	963	43	37	-	TACGACA
MA0967.1	BZIP60	6.58795	0.818037	pHvCslF6	957	964	43	36	+	TGTCGTAA
MA0967.1	BZIP60	6.58795	0.818037	pHvCslF6	957	964	43	36	-	TTACGACA
MA0936.1	T11I18.17	6.10073	0.829708	pHvCslF6	957	964	43	36	-	TTACGACA
MA1058.1	SPL4	5.45289	0.854883	pHvCslF6	957	965	43	35	-	TTTACGACA
MA1392.1	MYB98	5.70722	0.805814	pHvCslF6	956	970	44	30	+	TTGTCGTAAAGGCAA
MA0943.1	ARF5	4.27793	0.80231	pHvCslF6	956	963	44	37	-	TACGACAA
MA0944.1	ARF8	8.04519	0.902439	pHvCslF6	955	963	45	37	+	CTTGTCGTA
MA1206.1	ARF2	5.95381	0.856578	pHvCslF6	955	964	45	36	-	TTACGACAAG
MA1071.1	DOF5.3	3.17596	0.813921	pHvCslF6	955	961	45	39	-	CGACAAG
MA1697.1	ARF4	13.0604	0.948508	pHvCslF6	953	964	47	36	-	TTACGACAAGGA
MA1694.1	ARF35	8.06906	0.834728	pHvCslF6	953	966	47	34	-	CTTTACGACAAGGA
MA1692.1	ARF29	7.6146	0.828719	pHvCslF6	953	967	47	33	-	CCTTTACGACAAGGA
MA0989.1	PHYPADRAFT_153324	4.04707	0.820228	pHvCslF6	953	961	47	39	-	CGACAAGGA
MA1689.1	ARF18	6.77408	0.806503	pHvCslF6	952	964	48	36	-	TTACGACAAGGAG
MA0968.1	bZIP68	4.50658	0.813722	pHvCslF6	952	960	48	40	+	CTCCTTGTC
MA0981.1	DOF1.8	3.95796	0.816594	pHvCslF6	952	961	48	39	-	CGACAAGGAG
MA0987.1	PHYPADRAFT_140773	3.5617	0.807753	pHvCslF6	952	961	48	39	-	CGACAAGGAG
MA0120.1	id1	8.261	0.876293	pHvCslF6	950	961	50	39	+	TTCTCCTTGTCG
MA0044.1	HMG-1	5.87969	0.84177	pHvCslF6	949	957	51	43	+	GTTCTCCTT
MA1071.1	DOF5.3	3.49726	0.828113	pHvCslF6	947	953	53	47	-	AGAACAG
MA0044.1	HMG-1	5.49797	0.828726	pHvCslF6	946	954	54	46	+	CCTGTTCTC
MA1696.1	ARF39	8.34168	0.831624	pHvCslF6	945	956	55	44	-	AGGAGAACAGGT
MA1695.1	ARF36	7.75459	0.802832	pHvCslF6	944	957	56	43	-	AAGGAGAACAGGTC
MA0968.1	bZIP68	4.22837	0.805076	pHvCslF6	943	951	57	49	+	GGACCTGTT
MA1013.1	GATA10	4.6397	0.802993	pHvCslF6	942	949	58	51	+	TGGACCTG
MA1085.1	WRKY40	6.93062	0.919024	pHvCslF6	941	948	59	52	-	AGGTCCAA
MA1078.1	WRKY2	4.8231	0.828426	pHvCslF6	941	948	59	52	-	AGGTCCAA
MA1093.1	WRKY75	4.08644	0.82893	pHvCslF6	941	948	59	52	-	AGGTCCAA
MA1413.1	UIF1	3.59852	0.812855	pHvCslF6	941	950	59	50	-	ACAGGTCCAA
MA1094.1	WRKY8	7.26897	0.887698	pHvCslF6	940	948	60	52	-	AGGTCCAAG
MA1088.1	WRKY48	6.99951	0.907664	pHvCslF6	940	949	60	51	-	CAGGTCCAAG
MA1079.1	WRKY21	6.80792	0.859223	pHvCslF6	940	949	60	51	-	CAGGTCCAAG
MA1089.1	WRKY57	6.18543	0.815665	pHvCslF6	940	949	60	51	-	CAGGTCCAAG
MA1075.1	WRKY12	6.13057	0.814445	pHvCslF6	940	947	60	53	+	CTTGGACC
MA1084.1	WRKY38	5.87079	0.800526	pHvCslF6	940	947	60	53	+	CTTGGACC
MA1087.1	WRKY45	5.42819	0.817377	pHvCslF6	940	947	60	53	+	CTTGGACC
MA1077.1	WRKY18	5.31891	0.827828	pHvCslF6	940	949	60	51	-	CAGGTCCAAG
MA1080.1	WRKY23	4.16937	0.807159	pHvCslF6	940	947	60	53	-	GGTCCAAG
MA1076.1	WRKY15	8.05953	0.887597	pHvCslF6	939	948	61	52	-	AGGTCCAAGG
MA0553.1	SMZ	6.37932	0.822548	pHvCslF6	939	946	61	54	+	CCTTGGAC
MA1086.1	WRKY43	6.25616	0.829617	pHvCslF6	939	948	61	52	-	AGGTCCAAGG
MA1295.1	WRKY20	7.3115	0.836671	pHvCslF6	938	950	62	50	+	ACCTTGGACCTGT
MA1083.1	WRKY30	5.78683	0.814219	pHvCslF6	938	947	62	53	-	GGTCCAAGGT
MA1085.1	WRKY40	6.93062	0.919024	pHvCslF6	934	941	66	59	-	AGGTCCAA
MA1078.1	WRKY2	4.8231	0.828426	pHvCslF6	934	941	66	59	-	AGGTCCAA
MA1413.1	UIF1	4.77401	0.835677	pHvCslF6	934	943	66	57	-	CAAGGTCCAA
MA1093.1	WRKY75	4.08644	0.82893	pHvCslF6	934	941	66	59	-	AGGTCCAA
MA1088.1	WRKY48	6.72006	0.898435	pHvCslF6	933	942	67	58	-	AAGGTCCAAC
MA1094.1	WRKY8	6.51147	0.865781	pHvCslF6	933	941	67	59	-	AGGTCCAAC
MA1089.1	WRKY57	6.44564	0.822791	pHvCslF6	933	942	67	58	-	AAGGTCCAAC
MA1064.1	TCP2	6.32473	0.83114	pHvCslF6	933	942	67	58	+	GTTGGACCTT
MA1064.1	TCP2	6.32473	0.83114	pHvCslF6	933	942	67	58	-	AAGGTCCAAC
MA1079.1	WRKY21	6.12096	0.84132	pHvCslF6	933	942	67	58	-	AAGGTCCAAC
MA1428.1	TCP8	5.37585	0.8119	pHvCslF6	933	941	67	59	-	AGGTCCAAC
MA1077.1	WRKY18	4.82922	0.816347	pHvCslF6	933	942	67	58	-	AAGGTCCAAC
MA1050.1	OsI_08196	4.65646	0.805311	pHvCslF6	933	940	67	60	-	GGTCCAAC
MA1076.1	WRKY15	6.99324	0.857474	pHvCslF6	932	941	68	59	-	AGGTCCAACA
MA1086.1	WRKY43	5.69619	0.812302	pHvCslF6	932	941	68	59	-	AGGTCCAACA
MA1009.1	ARF3	5.3283	0.811425	pHvCslF6	932	939	68	61	+	TGTTGGAC
MA1065.1	TCP20	5.88234	0.813034	pHvCslF6	931	940	69	60	-	GGTCCAACAA
MA0943.1	ARF5	4.49015	0.807127	pHvCslF6	931	938	69	62	-	TCCAACAA
MA0944.1	ARF8	7.74071	0.894265	pHvCslF6	930	938	70	62	+	ATTGTTGGA
MA1206.1	ARF2	6.92631	0.878085	pHvCslF6	930	939	70	61	-	GTCCAACAAT
MA0952.1	ATHB-51	6.24449	0.843841	pHvCslF6	929	936	71	64	+	CATTGTTG
MA0001.1	AGL3	8.56528	0.866031	pHvCslF6	928	937	72	63	-	CCAACAATGG
MA0582.1	RAV1	7.49023	0.829167	pHvCslF6	928	939	72	61	-	GTCCAACAATGG
MA0005.1	AG	6.25208	0.823027	pHvCslF6	928	938	72	62	+	CCATTGTTGGA
MA0001.1	AGL3	6.23353	0.811776	pHvCslF6	928	937	72	63	+	CCATTGTTGG
MA0563.1	2003-09-01	9.21379	0.866292	pHvCslF6	927	937	73	63	+	GCCATTGTTGG
MA0005.1	AG	7.03306	0.843705	pHvCslF6	927	937	73	63	-	CCAACAATGGC
MA1203.1	AGL63	9.51944	0.818856	pHvCslF6	925	939	75	61	-	GTCCAACAATGGCAG
MA0556.1	AP3	7.76557	0.800149	pHvCslF6	925	939	75	61	-	GTCCAACAATGGCAG
MA0940.1	AP1	6.68568	0.807613	pHvCslF6	925	937	75	63	-	CCAACAATGGCAG
MA0110.2	ATHB-5	8.80213	0.815199	pHvCslF6	924	936	76	64	+	CCTGCCATTGTTG
MA0082.1	squamosa	8.64607	0.833998	pHvCslF6	924	937	76	63	-	CCAACAATGGCAGG
MA1037.1	MYB24	4.56706	0.826228	pHvCslF6	923	931	77	69	-	ATGGCAGGC
MA0999.1	ERF098	4.45536	0.801283	pHvCslF6	923	930	77	70	-	TGGCAGGC
MA1049.1	ERF094	3.78351	0.808606	pHvCslF6	922	929	78	71	-	GGCAGGCT
MA0938.1	NAC058	5.87226	0.823626	pHvCslF6	915	922	85	78	-	TCAGGCAA
MA0939.1	NAC080	4.72228	0.823991	pHvCslF6	915	922	85	78	-	TCAGGCAA
MA0583.1	RAV1(var.2)	8.49347	0.858443	pHvCslF6	914	925	86	75	+	ATTGCCTGAGCC
MA1206.1	ARF2	5.57417	0.848182	pHvCslF6	914	923	86	77	-	CTCAGGCAAT
MA1427.1	NAC028	4.8536	0.821053	pHvCslF6	914	922	86	78	+	ATTGCCTGA
MA0935.1	NAC025	3.54203	0.808481	pHvCslF6	914	921	86	79	-	CAGGCAAT
MA1093.1	WRKY75	2.95766	0.805586	pHvCslF6	914	921	86	79	-	CAGGCAAT
MA0034.1	Gam1	6.21157	0.82092	pHvCslF6	910	919	90	81	-	GGCAATGGCC
MA0553.1	SMZ	8.80962	0.877934	pHvCslF6	906	913	94	87	+	CCTCGGCC
MA0997.1	ERF069	4.61898	0.807194	pHvCslF6	906	914	94	86	-	TGGCCGAGG
MA1037.1	MYB24	5.05723	0.839239	pHvCslF6	901	909	99	91	-	GAGGCAGGC
MA0999.1	ERF098	4.56981	0.805861	pHvCslF6	901	908	99	92	-	AGGCAGGC
MA1049.1	ERF094	3.78351	0.808606	pHvCslF6	900	907	100	93	-	GGCAGGCT
MA0020.1	Dof2	8.57116	0.990707	pHvCslF6	898	903	102	97	+	AAAGCC
MA0021.1	Dof3	8.12874	0.978498	pHvCslF6	898	903	102	97	+	AAAGCC
MA0053.1	MNB1A	8.11462	1	pHvCslF6	898	902	102	98	+	AAAGC
MA0064.1	PBF	8.06214	1	pHvCslF6	898	902	102	98	+	AAAGC
MA0984.1	DOF5.7	3.75778	0.823573	pHvCslF6	897	904	103	96	+	TAAAGCCT
MA0982.1	DOF2.4	6.2036	0.917242	pHvCslF6	896	902	104	98	+	CTAAAGC
MA0974.1	CDF3	5.7716	0.831551	pHvCslF6	896	904	104	96	+	CTAAAGCCT
MA0984.1	DOF5.7	2.98473	0.80053	pHvCslF6	896	903	104	97	+	CTAAAGCC
MA0983.1	DOF5.6	6.89894	0.930348	pHvCslF6	895	902	105	98	+	GCTAAAGC
MA1071.1	DOF5.3	6.5351	0.962301	pHvCslF6	895	901	105	99	+	GCTAAAG
MA0987.1	PHYPADRAFT_140773	6.52008	0.923709	pHvCslF6	895	904	105	96	+	GCTAAAGCCT
MA0989.1	PHYPADRAFT_153324	6.46711	0.907237	pHvCslF6	895	903	105	97	+	GCTAAAGCC
MA0981.1	DOF1.8	6.10564	0.905099	pHvCslF6	895	904	105	96	+	GCTAAAGCCT
MA1022.1	PHYPADRAFT_38837	5.97963	0.881906	pHvCslF6	895	904	105	96	+	GCTAAAGCCT
MA0973.1	CDF2	4.81103	0.801344	pHvCslF6	895	904	105	96	+	GCTAAAGCCT
MA0581.1	LEC2	5.59836	0.805629	pHvCslF6	890	900	110	100	+	CCCATGCTAAA
MA0565.1	FUS3	7.25805	0.819851	pHvCslF6	889	897	111	103	-	AGCATGGGC
MA0964.1	BIM1	5.34233	0.82899	pHvCslF6	889	898	111	102	+	GCCCATGCTA
MA0959.1	AIB	4.93181	0.810368	pHvCslF6	889	896	111	104	+	GCCCATGC
MA0959.1	AIB	4.93181	0.810368	pHvCslF6	889	896	111	104	-	GCATGGGC
MA1412.1	TSAR2	1.75977	0.803923	pHvCslF6	888	897	112	103	+	TGCCCATGCT
MA1372.1	STZ	4.90128	0.83431	pHvCslF6	879	889	121	111	+	CTCTCTCCCTG
MA1416.1	RAMOSA1	9.8789	0.834238	pHvCslF6	878	891	122	109	-	GGCAGGGAGAGAGA
MA1381.1	AT3G46070	6.63941	0.810014	pHvCslF6	878	892	122	108	+	TCTCTCTCCCTGCCC
MA0120.1	id1	6.12907	0.815955	pHvCslF6	877	888	123	112	+	TTCTCTCTCCCT
MA1416.1	RAMOSA1	15.8934	0.898129	pHvCslF6	876	889	124	111	-	CAGGGAGAGAGAAA
MA0120.1	id1	6.83096	0.83582	pHvCslF6	875	886	125	114	+	TTTTCTCTCTCC
MA1381.1	AT3G46070	8.70583	0.849113	pHvCslF6	874	888	126	112	+	CTTTTCTCTCTCCCT
MA1416.1	RAMOSA1	8.60978	0.820756	pHvCslF6	874	887	126	113	-	GGGAGAGAGAAAAG
MA1071.1	DOF5.3	6.80052	0.974025	pHvCslF6	874	880	126	120	-	AGAAAAG
MA0983.1	DOF5.6	7.2464	0.943117	pHvCslF6	873	880	127	120	-	AGAAAAGG
MA0982.1	DOF2.4	6.68901	0.937587	pHvCslF6	873	879	127	121	-	GAAAAGG
MA0064.1	PBF	5.74021	0.875645	pHvCslF6	873	877	127	123	-	AAAGG
MA0984.1	DOF5.7	5.66217	0.88034	pHvCslF6	873	880	127	120	-	AGAAAAGG
MA0053.1	MNB1A	4.75073	0.827834	pHvCslF6	873	877	127	123	-	AAAGG
MA1381.1	AT3G46070	10.7945	0.888633	pHvCslF6	872	886	128	114	+	TCCTTTTCTCTCTCC
MA0989.1	PHYPADRAFT_153324	7.62319	0.948802	pHvCslF6	872	880	128	120	-	AGAAAAGGA
MA0021.1	Dof3	6.70193	0.917835	pHvCslF6	872	877	128	123	-	AAAGGA
MA0984.1	DOF5.7	6.6933	0.911076	pHvCslF6	872	879	128	121	-	GAAAAGGA
MA0020.1	Dof2	6.49265	0.888483	pHvCslF6	872	877	128	123	-	AAAGGA
MA0977.1	DOF2.5	6.27439	0.858811	pHvCslF6	872	879	128	121	-	GAAAAGGA
MA0983.1	DOF5.6	4.20614	0.831397	pHvCslF6	872	879	128	121	-	GAAAAGGA
MA0973.1	CDF2	8.66214	0.900432	pHvCslF6	871	880	129	120	-	AGAAAAGGAA
MA0974.1	CDF3	8.09202	0.894205	pHvCslF6	871	879	129	121	-	GAAAAGGAA
MA1275.1	AT1G47655	7.62886	0.865532	pHvCslF6	871	881	129	119	-	GAGAAAAGGAA
MA0987.1	PHYPADRAFT_140773	7.61327	0.966558	pHvCslF6	871	880	129	120	-	AGAAAAGGAA
MA1022.1	PHYPADRAFT_38837	7.38521	0.937863	pHvCslF6	871	880	129	120	-	AGAAAAGGAA
MA0981.1	DOF1.8	7.36888	0.957158	pHvCslF6	871	880	129	120	-	AGAAAAGGAA
MA0984.1	DOF5.7	6.265	0.898309	pHvCslF6	871	878	129	122	-	AAAAGGAA
MA0120.1	id1	6.13254	0.816053	pHvCslF6	871	882	129	118	+	TTCCTTTTCTCT
MA0977.1	DOF2.5	4.56451	0.821927	pHvCslF6	871	878	129	122	-	AAAAGGAA
MA0989.1	PHYPADRAFT_153324	4.07535	0.821245	pHvCslF6	871	879	129	121	-	GAAAAGGAA
MA1276.1	AT3G52440	8.82476	0.884479	pHvCslF6	870	880	130	120	-	AGAAAAGGAAG
MA0940.1	AP1	8.61811	0.838518	pHvCslF6	870	882	130	118	-	AGAGAAAAGGAAG
MA1271.1	DAG2	8.28309	0.857358	pHvCslF6	870	880	130	120	-	AGAAAAGGAAG
MA0984.1	DOF5.7	4.20312	0.836848	pHvCslF6	870	877	130	123	-	AAAGGAAG
MA1684.1	Foxn1	9.69471	0.9923	pHvCslF6	869	874	131	126	-	GGAAGC
MA0559.1	PI	9.36815	0.826857	pHvCslF6	869	882	131	118	-	AGAGAAAAGGAAGC
MA0120.1	id1	6.18445	0.817522	pHvCslF6	869	880	131	120	+	GCTTCCTTTTCT
MA0045.1	HMG-I/Y	9.41797	0.843071	pHvCslF6	867	882	133	118	-	AGAGAAAAGGAAGCAA
MA1280.1	OBP4	9.35145	0.842391	pHvCslF6	867	880	133	120	-	AGAAAAGGAAGCAA
MA0938.1	NAC058	6.45026	0.842078	pHvCslF6	867	874	133	126	-	GGAAGCAA
MA1273.1	dof4.2	11.5103	0.81525	pHvCslF6	866	884	134	116	-	AGAGAGAAAAGGAAGCAAT
MA1427.1	NAC028	6.54072	0.853852	pHvCslF6	866	874	134	126	+	ATTGCTTCC
MA1206.1	ARF2	3.61251	0.804799	pHvCslF6	866	875	134	125	-	AGGAAGCAAT
MA1277.1	Adof1	11.9245	0.802186	pHvCslF6	865	885	135	115	-	GAGAGAGAAAAGGAAGCAATG
MA0950.1	ATHB-12	9.95895	0.91871	pHvCslF6	862	869	138	131	+	ATTCATTG
MA0110.1	ATHB-5	7.64488	0.819063	pHvCslF6	862	870	138	130	-	GCAATGAAT
MA0953.1	ATHB-6	6.8773	0.875036	pHvCslF6	862	870	138	130	-	GCAATGAAT
MA1026.1	ATHB-15	5.30327	0.805201	pHvCslF6	862	869	138	131	-	CAATGAAT
MA0951.1	ATHB-16	3.5492	0.803419	pHvCslF6	862	869	138	131	-	CAATGAAT
MA0990.1	EDT1	7.26221	0.851059	pHvCslF6	861	870	139	130	+	CATTCATTGC
MA0950.1	ATHB-12	7.21636	0.846922	pHvCslF6	861	868	139	132	-	AATGAATG
MA1406.1	ATHB4	6.69039	0.864728	pHvCslF6	861	870	139	130	+	CATTCATTGC
MA0008.1	HAT5	6.64986	0.80588	pHvCslF6	861	868	139	132	+	CATTCATT
MA0954.1	ATHB-7	5.50528	0.811511	pHvCslF6	861	870	139	130	-	GCAATGAATG
MA1198.1	HAT2	5.28591	0.80809	pHvCslF6	861	871	139	129	-	AGCAATGAATG
MA0951.1	ATHB-16	4.71855	0.825054	pHvCslF6	861	868	139	132	+	CATTCATT
MA1085.1	WRKY40	3.80242	0.815444	pHvCslF6	861	868	139	132	+	CATTCATT
MA1281.1	AT5G02460	14.0726	0.838484	pHvCslF6	860	880	140	120	-	AGAAAAGGAAGCAATGAATGA
MA1375.1	ANL2	9.52169	0.874302	pHvCslF6	860	870	140	130	+	TCATTCATTGC
MA1369.1	HDG1	9.47091	0.875278	pHvCslF6	860	870	140	130	-	GCAATGAATGA
MA0990.1	EDT1	8.64128	0.882977	pHvCslF6	860	869	140	131	-	CAATGAATGA
MA0954.2	ATHB7	7.96297	0.800661	pHvCslF6	860	872	140	128	+	TCATTCATTGCTT
MA0954.1	ATHB-7	7.96163	0.860501	pHvCslF6	860	869	140	131	+	TCATTCATTG
MA1211.1	ATHB18	7.3306	0.852635	pHvCslF6	860	870	140	130	+	TCATTCATTGC
MA1406.1	ATHB4	6.81665	0.866703	pHvCslF6	860	869	140	131	-	CAATGAATGA
MA0953.1	ATHB-6	6.55732	0.865169	pHvCslF6	860	868	140	132	+	TCATTCATT
MA1024.1	HAT1	6.14913	0.825703	pHvCslF6	860	869	140	131	+	TCATTCATTG
MA1212.1	ATHB13	5.33825	0.810382	pHvCslF6	860	870	140	130	+	TCATTCATTGC
MA1278.1	OBP1	14.0526	0.847377	pHvCslF6	859	879	141	121	+	TTCATTCATTGCTTCCTTTTC
MA1281.1	AT5G02460	11.9625	0.813211	pHvCslF6	859	879	141	121	-	GAAAAGGAAGCAATGAATGAA
MA0008.2	HAT5	10.9727	0.8509	pHvCslF6	859	870	141	130	+	TTCATTCATTGC
MA0110.3	ATHB-5	10.0155	0.875587	pHvCslF6	859	870	141	130	+	TTCATTCATTGC
MA1210.1	HAT22	7.68256	0.832716	pHvCslF6	859	868	141	132	+	TTCATTCATT
MA1198.1	HAT2	7.52006	0.849008	pHvCslF6	859	869	141	131	+	TTCATTCATTG
MA0954.2	ATHB7	10.5562	0.84292	pHvCslF6	858	870	142	130	-	GCAATGAATGAAT
MA1027.1	KAN1	7.37349	0.904552	pHvCslF6	858	865	142	135	+	ATTCATTC
MA0110.2	ATHB-5	8.28354	0.804312	pHvCslF6	857	869	143	131	+	CATTCATTCATTG
MA0950.1	ATHB-12	7.21636	0.846922	pHvCslF6	857	864	143	136	-	AATGAATG
MA0008.1	HAT5	6.64986	0.80588	pHvCslF6	857	864	143	136	+	CATTCATT
MA0951.1	ATHB-16	4.71855	0.825054	pHvCslF6	857	864	143	136	+	CATTCATT
MA1085.1	WRKY40	3.80242	0.815444	pHvCslF6	857	864	143	136	+	CATTCATT
MA0990.1	EDT1	6.98282	0.844592	pHvCslF6	856	865	144	135	-	GAATGAATGT
MA0954.1	ATHB-7	6.21806	0.825727	pHvCslF6	856	865	144	135	+	ACATTCATTC
MA0953.1	ATHB-6	5.89861	0.844857	pHvCslF6	856	864	144	136	+	ACATTCATT
MA1024.1	HAT1	5.49679	0.812394	pHvCslF6	856	865	144	135	+	ACATTCATTC
MA1212.1	ATHB13	5.19212	0.807771	pHvCslF6	856	866	144	134	+	ACATTCATTCA
MA1406.1	ATHB4	3.04076	0.807659	pHvCslF6	856	865	144	135	-	GAATGAATGT
MA0110.3	ATHB-5	10.2466	0.880047	pHvCslF6	855	866	145	134	+	TACATTCATTCA
MA1210.1	HAT22	7.12805	0.81977	pHvCslF6	855	864	145	136	+	TACATTCATT
MA1198.1	HAT2	5.52548	0.812477	pHvCslF6	855	865	145	135	+	TACATTCATTC
MA1372.1	STZ	4.3353	0.823249	pHvCslF6	855	865	145	135	+	TACATTCATTC
MA0989.1	PHYPADRAFT_153324	4.05951	0.820675	pHvCslF6	855	863	145	137	-	ATGAATGTA
MA1015.1	GATA12	3.9803	0.804963	pHvCslF6	855	862	145	138	+	TACATTCA
MA1015.1	GATA12	3.9803	0.804963	pHvCslF6	855	862	145	138	-	TGAATGTA
MA0565.2	FUS3	6.62935	0.833941	pHvCslF6	854	863	146	137	+	CTACATTCAT
MA1027.1	KAN1	6.60573	0.878442	pHvCslF6	854	861	146	139	+	CTACATTC
MA0978.1	DREB1E	8.48881	0.877637	pHvCslF6	852	859	148	141	-	ATGTAGGC
MA0985.1	DRE1C	8.12156	0.871975	pHvCslF6	852	859	148	141	-	ATGTAGGC
MA0944.1	ARF8	6.90693	0.871882	pHvCslF6	852	860	148	140	-	AATGTAGGC
MA1037.1	MYB24	6.42294	0.875491	pHvCslF6	852	860	148	140	-	AATGTAGGC
MA0942.1	ARF1	5.22648	0.825852	pHvCslF6	852	859	148	141	+	GCCTACAT
MA0943.1	ARF5	5.02861	0.819348	pHvCslF6	852	859	148	141	+	GCCTACAT
MA0996.1	ERF043	6.07234	0.831497	pHvCslF6	851	858	149	142	-	TGTAGGCG
MA0994.1	ERF8	5.96129	0.811448	pHvCslF6	851	860	149	140	+	CGCCTACATT
MA0986.1	DREB2C	5.79845	0.818426	pHvCslF6	851	858	149	142	+	CGCCTACA
MA1023.1	PHYPADRAFT_28324	5.27337	0.826625	pHvCslF6	851	858	149	142	-	TGTAGGCG
MA1007.1	PHYPADRAFT_173530	4.77454	0.825577	pHvCslF6	851	858	149	142	-	TGTAGGCG
MA0995.2	ERF039	7.34331	0.848495	pHvCslF6	850	860	150	140	+	TCGCCTACATT
MA0971.1	DREB1A	7.27765	0.854713	pHvCslF6	850	859	150	141	-	ATGTAGGCGA
MA1032.1	DREB1G	6.57113	0.828814	pHvCslF6	850	859	150	141	+	TCGCCTACAT
MA0980.2	RAP2-10	6.31627	0.815332	pHvCslF6	850	861	150	139	+	TCGCCTACATTC
MA0995.1	ERF039	4.9457	0.802232	pHvCslF6	850	859	150	141	-	ATGTAGGCGA
MA1224.1	CBF1	6.83165	0.823118	pHvCslF6	849	860	151	140	+	CTCGCCTACATT
MA1669.1	DREB1B	6.81969	0.806388	pHvCslF6	849	862	151	138	+	CTCGCCTACATTCA
MA1218.1	CBF4	6.37634	0.809494	pHvCslF6	849	861	151	139	-	GAATGTAGGCGAG
MA1670.1	DREB1C	6.46721	0.804623	pHvCslF6	848	862	152	138	+	CCTCGCCTACATTCA
MA1227.2	ERF027	6.07551	0.805815	pHvCslF6	848	862	152	138	+	CCTCGCCTACATTCA
MA1217.1	CBF2	7.86178	0.833532	pHvCslF6	847	861	153	139	+	CCCTCGCCTACATTC
MA1249.1	RAP210	7.16343	0.822947	pHvCslF6	847	861	153	139	-	GAATGTAGGCGAGGG
MA1237.1	AT4G16750	7.04889	0.813625	pHvCslF6	845	859	155	141	+	CCCCCTCGCCTACAT
MA1376.1	DEAR3	6.21638	0.804548	pHvCslF6	845	861	155	139	-	GAATGTAGGCGAGGGGG
MA1238.1	ERF38	6.62542	0.805682	pHvCslF6	844	858	156	142	-	TGTAGGCGAGGGGGA
MA1227.1	ERF027	8.32208	0.824084	pHvCslF6	839	859	161	141	+	CCCCCTCCCCCTCGCCTACAT
MA1226.1	AT5G18450	9.21816	0.828891	pHvCslF6	835	849	165	151	-	GGGGGAGGGGGAGGA
MA1236.1	ESE3	11.5235	0.838273	pHvCslF6	832	850	168	150	-	AGGGGGAGGGGGAGGAGGA
MA1240.1	ERF10	9.60848	0.810737	pHvCslF6	832	852	168	148	+	TCCTCCTCCCCCTCCCCCTCG
MA1226.1	AT5G18450	8.43474	0.817639	pHvCslF6	832	846	168	154	-	GGAGGGGGAGGAGGA
MA1255.1	AT1G22810	7.78747	0.804733	pHvCslF6	832	846	168	154	-	GGAGGGGGAGGAGGA
MA1233.1	ERF021	11.6275	0.831351	pHvCslF6	831	850	169	150	+	CTCCTCCTCCCCCTCCCCCT
MA1231.1	ERF15	6.279	0.800115	pHvCslF6	831	845	169	155	+	CTCCTCCTCCCCCTC
MA0044.1	HMG-1	5.13312	0.816258	pHvCslF6	831	839	169	161	+	CTCCTCCTC
MA1257.1	ERF9	11.1411	0.809041	pHvCslF6	830	850	170	150	-	AGGGGGAGGGGGAGGAGGAGG
MA1222.1	AT1G44830	7.93104	0.804449	pHvCslF6	830	844	170	156	+	CCTCCTCCTCCCCCT
MA1225.1	ERF5	7.64139	0.804735	pHvCslF6	830	844	170	156	+	CCTCCTCCTCCCCCT
MA1236.1	ESE3	11.2968	0.835322	pHvCslF6	829	847	171	153	-	GGGAGGGGGAGGAGGAGGT
MA1226.1	AT5G18450	10.6817	0.84991	pHvCslF6	829	843	171	157	-	GGGGGAGGAGGAGGT
MA1228.1	AT4G18450	8.60666	0.803782	pHvCslF6	829	845	171	155	-	GAGGGGGAGGAGGAGGT
MA1233.1	ERF021	10.4272	0.816262	pHvCslF6	828	847	172	153	+	CACCTCCTCCTCCCCCTCCC
MA1239.1	ERF104	10.19	0.81311	pHvCslF6	828	846	172	154	+	CACCTCCTCCTCCCCCTCC
MA1036.1	MYB111	4.78357	0.820186	pHvCslF6	828	835	172	165	-	AGGAGGTG
MA1039.1	MYB4	4.28731	0.810868	pHvCslF6	828	835	172	165	-	AGGAGGTG
MA0980.1	RAP2-10	6.94473	0.836628	pHvCslF6	827	834	173	166	+	GCACCTCC
MA1226.1	AT5G18450	10.6542	0.849516	pHvCslF6	826	840	174	160	-	GGAGGAGGAGGTGCG
MA1240.1	ERF10	10.1169	0.817446	pHvCslF6	826	846	174	154	+	CGCACCTCCTCCTCCCCCTCC
MA1413.1	UIF1	3.09396	0.803059	pHvCslF6	825	834	175	166	-	GGAGGTGCGA
MA0553.1	SMZ	7.53702	0.848932	pHvCslF6	823	830	177	170	+	TCTCGCAC
MA1071.1	DOF5.3	3.35184	0.82169	pHvCslF6	820	826	180	174	-	GAGAAAT
MA1071.1	DOF5.3	3.30588	0.81966	pHvCslF6	819	825	181	175	-	AGAAATG
MA1677.1	NAC078	6.84831	0.838833	pHvCslF6	818	829	182	171	-	TGCGAGAAATGA
MA0982.1	DOF2.4	3.44632	0.801674	pHvCslF6	818	824	182	176	-	GAAATGA
MA0989.1	PHYPADRAFT_153324	4.02506	0.819437	pHvCslF6	817	825	183	175	-	AGAAATGAC
MA1201.1	AGL42	5.86583	0.819062	pHvCslF6	816	822	184	178	+	CGTCATT
MA0984.1	DOF5.7	3.3674	0.811937	pHvCslF6	816	823	184	177	-	AAATGACG
MA0096.1	bZIP910	7.07	0.851898	pHvCslF6	815	821	185	179	-	ATGACGA
MA1085.1	WRKY40	5.65994	0.87695	pHvCslF6	815	822	185	178	+	TCGTCATT
MA1068.1	TGA2	5.09318	0.819624	pHvCslF6	815	822	185	178	+	TCGTCATT
MA1684.1	Foxn1	0.81124	0.804247	pHvCslF6	815	820	185	180	-	TGACGA
MA0129.1	TGA1A	7.03485	0.867782	pHvCslF6	814	820	186	180	+	CTCGTCA
MA0044.1	HMG-1	5.58491	0.831697	pHvCslF6	814	822	186	178	+	CTCGTCATT
MA1047.1	TGA5	5.15896	0.837497	pHvCslF6	814	821	186	179	-	ATGACGAG
MA1088.1	WRKY48	5.03796	0.842884	pHvCslF6	814	823	186	177	+	CTCGTCATTT
MA1070.1	TGA7	5.41599	0.816137	pHvCslF6	813	822	187	178	-	AATGACGAGT
MA0969.1	CMTA2	5.02907	0.833343	pHvCslF6	813	821	187	179	-	ATGACGAGT
MA0970.1	CMTA3	3.21263	0.803793	pHvCslF6	813	821	187	179	+	ACTCGTCAT
MA0968.1	bZIP68	4.0836	0.800577	pHvCslF6	812	820	188	180	-	TGACGAGTA
MA1344.1	bZIP28	6.84694	0.809215	pHvCslF6	811	825	189	175	-	AGAAATGACGAGTAA
MA1044.1	NAC92	6.76092	0.847287	pHvCslF6	811	822	189	178	+	TTACTCGTCATT
MA0970.1	CMTA3	5.89504	0.874885	pHvCslF6	810	818	190	182	-	ACGAGTAAA
MA1071.1	DOF5.3	6.54739	0.962844	pHvCslF6	809	815	191	185	-	AGTAAAG
MA1085.1	WRKY40	3.71326	0.812492	pHvCslF6	809	816	191	184	-	GAGTAAAG
MA0983.1	DOF5.6	7.89168	0.966829	pHvCslF6	808	815	192	185	-	AGTAAAGT
MA0064.1	PBF	7.32517	0.960531	pHvCslF6	808	812	192	188	-	AAAGT
MA0982.1	DOF2.4	7.23333	0.960401	pHvCslF6	808	814	192	186	-	GTAAAGT
MA0053.1	MNB1A	6.78578	0.931989	pHvCslF6	808	812	192	188	-	AAAGT
MA1088.1	WRKY48	3.76907	0.800979	pHvCslF6	808	817	192	183	-	CGAGTAAAGT
MA0977.1	DOF2.5	9.00147	0.917636	pHvCslF6	807	814	193	186	-	GTAAAGTA
MA0989.1	PHYPADRAFT_153324	8.01474	0.96288	pHvCslF6	807	815	193	185	-	AGTAAAGTA
MA0021.1	Dof3	7.84342	0.966367	pHvCslF6	807	812	193	188	-	AAAGTA
MA0020.1	Dof2	6.49265	0.888483	pHvCslF6	807	812	193	188	-	AAAGTA
MA0984.1	DOF5.7	4.35362	0.841334	pHvCslF6	807	814	193	186	-	GTAAAGTA
MA0974.1	CDF3	8.87646	0.915387	pHvCslF6	806	814	194	186	-	GTAAAGTAC
MA1275.1	AT1G47655	8.82032	0.889714	pHvCslF6	806	816	194	184	-	GAGTAAAGTAC
MA0973.1	CDF2	8.78127	0.903497	pHvCslF6	806	815	194	185	-	AGTAAAGTAC
MA1022.1	PHYPADRAFT_38837	7.59761	0.946319	pHvCslF6	806	815	194	185	-	AGTAAAGTAC
MA0987.1	PHYPADRAFT_140773	7.48362	0.961476	pHvCslF6	806	815	194	185	-	AGTAAAGTAC
MA0981.1	DOF1.8	7.29903	0.954279	pHvCslF6	806	815	194	185	-	AGTAAAGTAC
MA1058.1	SPL4	6.422	0.891461	pHvCslF6	805	813	195	187	+	CGTACTTTA
MA1276.1	AT3G52440	6.40108	0.837513	pHvCslF6	805	815	195	185	-	AGTAAAGTACG
MA1045.1	NAC043	5.41261	0.819932	pHvCslF6	805	814	195	186	-	GTAAAGTACG
MA1057.1	SPL12	5.30506	0.830402	pHvCslF6	805	812	195	188	+	CGTACTTT
MA1176.1	MYB119	5.29163	0.813186	pHvCslF6	805	815	195	185	+	CGTACTTTACT
MA0955.1	POPTR_0002s00440g	6.71204	0.879118	pHvCslF6	804	810	196	190	-	AGTACGT
MA1037.1	MYB24	3.88608	0.808151	pHvCslF6	804	812	196	188	-	AAAGTACGT
MA1322.1	SPL9	8.88461	0.894428	pHvCslF6	803	813	197	187	+	CACGTACTTTA
MA1057.1	SPL12	7.63857	0.904564	pHvCslF6	803	810	197	190	-	AGTACGTG
MA1059.1	SPL5	7.21251	0.877934	pHvCslF6	803	811	197	189	-	AAGTACGTG
MA0935.1	NAC025	4.86784	0.834806	pHvCslF6	803	810	197	190	+	CACGTACT
MA1036.1	MYB111	4.79089	0.820341	pHvCslF6	803	810	197	190	-	AGTACGTG
MA1039.1	MYB4	4.31208	0.811428	pHvCslF6	803	810	197	190	-	AGTACGTG
MA0553.1	SMZ	8.5365	0.87171	pHvCslF6	802	809	198	191	+	CCACGTAC
MA1021.1	PHYPADRAFT_48267	7.07319	0.849786	pHvCslF6	802	809	198	191	+	CCACGTAC
MA1058.1	SPL4	6.94683	0.91127	pHvCslF6	802	810	198	190	-	AGTACGTGG
MA1074.1	UNE10	6.84862	0.852703	pHvCslF6	802	809	198	191	+	CCACGTAC
MA0569.1	MYC4	6.84196	0.833463	pHvCslF6	802	809	198	191	+	CCACGTAC
MA0128.1	EmBP-1	6.80836	0.809066	pHvCslF6	802	809	198	191	-	GTACGTGG
MA1056.1	SPL11	6.71907	0.813966	pHvCslF6	802	813	198	187	-	TAAAGTACGTGG
MA0962.1	BHLH34	6.37801	0.852173	pHvCslF6	802	809	198	191	-	GTACGTGG
MA1061.1	SPT	6.11156	0.838937	pHvCslF6	802	810	198	190	-	AGTACGTGG
MA0568.1	MYC3	6.09475	0.840507	pHvCslF6	802	809	198	191	+	CCACGTAC
MA0568.1	MYC3	6.09475	0.840507	pHvCslF6	802	809	198	191	-	GTACGTGG
MA0957.1	BHLH3	5.53262	0.8036	pHvCslF6	802	809	198	191	+	CCACGTAC
MA0957.1	BHLH3	5.53262	0.8036	pHvCslF6	802	809	198	191	-	GTACGTGG
MA0562.1	PIF5	5.49459	0.825439	pHvCslF6	802	809	198	191	+	CCACGTAC
MA0970.1	CMTA3	5.45525	0.86323	pHvCslF6	802	810	198	190	+	CCACGTACT
MA1322.1	SPL9	5.38542	0.817075	pHvCslF6	802	812	198	188	-	AAAGTACGTGG
MA0958.1	BHLH13	5.16541	0.815367	pHvCslF6	802	809	198	191	+	CCACGTAC
MA1061.1	SPT	10.0039	0.929981	pHvCslF6	801	809	199	191	+	CCCACGTAC
MA0966.1	BIM3	7.9593	0.886375	pHvCslF6	801	810	199	190	+	CCCACGTACT
MA0966.1	BIM3	7.9593	0.886375	pHvCslF6	801	810	199	190	-	AGTACGTGGG
MA0956.1	BEE2	7.63807	0.910376	pHvCslF6	801	810	199	190	+	CCCACGTACT
MA0956.1	BEE2	7.63807	0.910376	pHvCslF6	801	810	199	190	-	AGTACGTGGG
MA0988.1	PHYPADRAFT_143875	7.33365	0.877203	pHvCslF6	801	810	199	190	+	CCCACGTACT
MA0988.1	PHYPADRAFT_143875	7.33365	0.877203	pHvCslF6	801	810	199	190	-	AGTACGTGGG
MA0941.1	ABF2	7.1178	0.827374	pHvCslF6	801	813	199	187	-	TAAAGTACGTGGG
MA0965.1	BIM2	6.85454	0.871513	pHvCslF6	801	810	199	190	+	CCCACGTACT
MA0965.1	BIM2	6.85454	0.871513	pHvCslF6	801	810	199	190	-	AGTACGTGGG
MA0968.1	bZIP68	6.76078	0.883774	pHvCslF6	801	809	199	191	-	GTACGTGGG
MA1011.1	PHYPADRAFT_72483	6.1796	0.866997	pHvCslF6	801	810	199	190	+	CCCACGTACT
MA1011.1	PHYPADRAFT_72483	6.1796	0.866997	pHvCslF6	801	810	199	190	-	AGTACGTGGG
MA0561.1	PIF4	5.96088	0.837055	pHvCslF6	801	808	199	192	-	TACGTGGG
MA1411.1	TSAR1	2.63714	0.823489	pHvCslF6	801	810	199	190	-	AGTACGTGGG
MA1411.1	TSAR1	1.63624	0.810069	pHvCslF6	801	810	199	190	+	CCCACGTACT
MA1412.1	TSAR2	1.49627	0.800124	pHvCslF6	801	810	199	190	+	CCCACGTACT
MA0549.1	BZR2	8.40551	0.861344	pHvCslF6	800	810	200	190	-	AGTACGTGGGG
MA1659.1	ABF4	7.75123	0.848449	pHvCslF6	800	811	200	189	+	CCCCACGTACTT
MA0931.1	ABI5	7.3516	0.853435	pHvCslF6	800	809	200	191	+	CCCCACGTAC
MA1425.1	HYH	6.7845	0.822479	pHvCslF6	800	811	200	189	-	AAGTACGTGGGG
MA0964.1	BIM1	6.69454	0.870537	pHvCslF6	800	809	200	191	-	GTACGTGGGG
MA1025.1	HBI1	6.68633	0.817034	pHvCslF6	799	810	201	190	+	CCCCCACGTACT
MA0941.1	ABF2	6.89325	0.822278	pHvCslF6	798	810	202	190	+	TCCCCCACGTACT
MA1360.1	bHLH74	9.73788	0.800977	pHvCslF6	797	817	203	183	-	CGAGTAAAGTACGTGGGGGAT
MA1015.1	GATA12	5.95508	0.863422	pHvCslF6	794	801	206	199	+	TAAATCCC
MA1015.1	GATA12	5.95508	0.863422	pHvCslF6	794	801	206	199	-	GGGATTTA
MA1017.1	GATA8	5.67922	0.859835	pHvCslF6	793	801	207	199	-	GGGATTTAT
MA1027.1	KAN1	5.65421	0.846083	pHvCslF6	793	800	207	200	+	ATAAATCC
MA0982.1	DOF2.4	4.25737	0.835668	pHvCslF6	793	799	207	201	+	ATAAATC
MA1071.1	DOF5.3	4.40817	0.86835	pHvCslF6	792	798	208	202	+	CATAAAT
MA0983.1	DOF5.6	3.65569	0.811169	pHvCslF6	792	799	208	201	+	CATAAATC
MA0987.1	PHYPADRAFT_140773	3.49798	0.805255	pHvCslF6	792	801	208	199	+	CATAAATCCC
MA0932.1	AHL12	3.09068	0.802932	pHvCslF6	792	799	208	201	+	CATAAATC
MA0932.1	AHL12	3.09068	0.802932	pHvCslF6	792	799	208	201	-	GATTTATG
MA0990.1	EDT1	7.09202	0.84712	pHvCslF6	791	800	209	200	+	CCATAAATCC
MA0001.1	AGL3	6.6467	0.821389	pHvCslF6	791	800	209	200	+	CCATAAATCC
MA0953.1	ATHB-6	5.15817	0.822026	pHvCslF6	790	798	210	202	+	CCCATAAAT
MA1343.1	bZIP52	6.54815	0.822233	pHvCslF6	783	796	217	204	+	ATCCCAGCCCATAA
MA1684.1	Foxn1	2.70109	0.844253	pHvCslF6	781	786	219	214	-	GGATGC
MA1017.1	GATA8	4.97233	0.837351	pHvCslF6	779	787	221	213	-	GGGATGCAC
MA0581.1	LEC2	6.30214	0.820801	pHvCslF6	777	787	223	213	-	GGGATGCACAA
MA1071.1	DOF5.3	3.16367	0.813378	pHvCslF6	776	782	224	218	-	GCACAAG
MA0964.1	BIM1	4.68705	0.808856	pHvCslF6	775	784	225	216	+	TCTTGTGCAT
MA0956.1	BEE2	4.49328	0.824565	pHvCslF6	774	783	226	217	+	TTCTTGTGCA
MA0956.1	BEE2	4.49328	0.824565	pHvCslF6	774	783	226	217	-	TGCACAAGAA
MA1011.1	PHYPADRAFT_72483	4.35907	0.821504	pHvCslF6	774	783	226	217	+	TTCTTGTGCA
MA1011.1	PHYPADRAFT_72483	4.35907	0.821504	pHvCslF6	774	783	226	217	-	TGCACAAGAA
MA0127.1	PEND	10.6359	0.898693	pHvCslF6	772	781	228	219	+	ACTTCTTGTG
MA0563.1	2003-09-01	6.16222	0.804653	pHvCslF6	772	782	228	218	+	ACTTCTTGTGC
MA1684.1	Foxn1	0.715198	0.802214	pHvCslF6	772	777	228	223	-	AGAAGT
MA0977.1	DOF2.5	6.4306	0.86218	pHvCslF6	771	778	229	222	-	AAGAAGTG
MA0021.1	Dof3	4.07635	0.806203	pHvCslF6	771	776	229	224	-	GAAGTG
MA0989.1	PHYPADRAFT_153324	3.67003	0.806672	pHvCslF6	771	779	229	221	-	CAAGAAGTG
MA1677.1	NAC078	7.39959	0.849214	pHvCslF6	770	781	230	219	-	CACAAGAAGTGT
MA0973.1	CDF2	5.75441	0.825617	pHvCslF6	770	779	230	221	-	CAAGAAGTGT
MA1275.1	AT1G47655	5.19819	0.816199	pHvCslF6	770	780	230	220	-	ACAAGAAGTGT
MA0981.1	DOF1.8	3.94361	0.816002	pHvCslF6	770	779	230	221	-	CAAGAAGTGT
MA1022.1	PHYPADRAFT_38837	3.92609	0.800154	pHvCslF6	770	779	230	221	-	CAAGAAGTGT
MA0974.2	CDF3	8.40014	0.839178	pHvCslF6	769	780	231	220	-	ACAAGAAGTGTC
MA0968.1	bZIP68	6.19837	0.866297	pHvCslF6	769	777	231	223	-	AGAAGTGTC
MA1276.1	AT3G52440	4.82066	0.806889	pHvCslF6	769	779	231	221	-	CAAGAAGTGTC
MA0942.1	ARF1	12.9102	0.989576	pHvCslF6	766	773	234	227	+	ACCGACAC
MA0943.1	ARF5	10.1108	0.934697	pHvCslF6	766	773	234	227	+	ACCGACAC
MA0944.1	ARF8	9.08529	0.93036	pHvCslF6	766	774	234	226	-	AGTGTCGGT
MA0985.1	DRE1C	8.12156	0.871975	pHvCslF6	766	773	234	227	-	GTGTCGGT
MA0978.1	DREB1E	7.69399	0.862717	pHvCslF6	766	773	234	227	-	GTGTCGGT
MA1405.1	SIZF2	5.44253	0.820227	pHvCslF6	766	775	234	225	-	AAGTGTCGGT
MA1037.1	MYB24	5.15482	0.841829	pHvCslF6	766	774	234	226	-	AGTGTCGGT
MA1048.1	ERF018	4.3467	0.811474	pHvCslF6	766	773	234	227	+	ACCGACAC
MA0996.1	ERF043	12.8991	0.968894	pHvCslF6	765	772	235	228	-	TGTCGGTA
MA1023.1	PHYPADRAFT_28324	11.5775	0.950749	pHvCslF6	765	772	235	228	-	TGTCGGTA
MA1007.1	PHYPADRAFT_173530	11.3357	0.946893	pHvCslF6	765	772	235	228	-	TGTCGGTA
MA1009.1	ARF3	10.458	0.923034	pHvCslF6	765	772	235	228	-	TGTCGGTA
MA0986.1	DREB2C	9.06789	0.888574	pHvCslF6	765	772	235	228	+	TACCGACA
MA1372.1	STZ	8.87346	0.911942	pHvCslF6	765	775	235	225	+	TACCGACACTT
MA1206.1	ARF2	8.29503	0.908355	pHvCslF6	765	774	235	226	+	TACCGACACT
MA1405.1	SIZF2	7.18008	0.848707	pHvCslF6	765	774	235	226	+	TACCGACACT
MA1223.1	ERF035	15.06	0.938859	pHvCslF6	764	777	236	223	-	AGAAGTGTCGGTAG
MA1230.1	ERF037	15.0046	0.94559	pHvCslF6	764	777	236	223	+	CTACCGACACTTCT
MA0980.2	RAP2-10	13.3558	0.94666	pHvCslF6	764	775	236	225	+	CTACCGACACTT
MA0995.2	ERF039	12.7086	0.961167	pHvCslF6	764	774	236	226	+	CTACCGACACT
MA1265.1	ERF015	12.1588	0.865349	pHvCslF6	764	783	236	217	+	CTACCGACACTTCTTGTGCA
MA1032.1	DREB1G	11.691	0.930136	pHvCslF6	764	773	236	227	+	CTACCGACAC
MA0971.1	DREB1A	11.5489	0.94936	pHvCslF6	764	773	236	227	-	GTGTCGGTAG
MA0995.1	ERF039	11.3802	0.981159	pHvCslF6	764	773	236	227	-	GTGTCGGTAG
MA1008.1	PHYPADRAFT_182268	10.6621	0.913324	pHvCslF6	764	773	236	227	-	GTGTCGGTAG
MA1259.1	AT1G01250	12.2412	0.8922	pHvCslF6	763	777	237	223	-	AGAAGTGTCGGTAGG
MA1238.2	ERF38	11.5447	0.902674	pHvCslF6	763	775	237	225	+	CCTACCGACACTT
MA1265.2	ERF015	10.2287	0.880811	pHvCslF6	763	774	237	226	+	CCTACCGACACT
MA1224.1	CBF1	10.078	0.885854	pHvCslF6	763	774	237	226	+	CCTACCGACACT
MA1218.1	CBF4	9.97591	0.876269	pHvCslF6	763	775	237	225	-	AAGTGTCGGTAGG
MA1669.1	DREB1B	9.39879	0.854384	pHvCslF6	763	776	237	224	+	CCTACCGACACTTC
MA1260.1	AT1G77640	9.0548	0.80429	pHvCslF6	763	783	237	217	-	TGCACAAGAAGTGTCGGTAGG
MA1694.1	ARF35	7.46967	0.823009	pHvCslF6	763	776	237	224	+	CCTACCGACACTTC
MA1220.1	TINY	14.3832	0.941629	pHvCslF6	762	776	238	224	+	CCCTACCGACACTTC
MA1241.1	AT4G32800	13.581	0.905811	pHvCslF6	762	777	238	223	+	CCCTACCGACACTTCT
MA1253.1	AT3G16280	12.7144	0.906208	pHvCslF6	762	775	238	225	-	AAGTGTCGGTAGGG
MA1227.2	ERF027	12.2661	0.916067	pHvCslF6	762	776	238	224	+	CCCTACCGACACTTC
MA1679.1	RAP2-1	11.7822	0.888447	pHvCslF6	762	776	238	224	+	CCCTACCGACACTTC
MA1424.1	ERF019	11.0691	0.88138	pHvCslF6	762	776	238	224	+	CCCTACCGACACTTC
MA1670.1	DREB1C	9.9089	0.864637	pHvCslF6	762	776	238	224	+	CCCTACCGACACTTC
MA1041.1	MYB55	7.36598	0.858782	pHvCslF6	762	769	238	231	+	CCCTACCG
MA1692.1	ARF29	6.89713	0.814095	pHvCslF6	762	776	238	224	+	CCCTACCGACACTTC
MA0955.1	POPTR_0002s00440g	6.34271	0.867684	pHvCslF6	762	768	238	232	-	GGTAGGG
MA0034.1	Gam1	6.0625	0.816362	pHvCslF6	762	771	238	229	+	CCCTACCGAC
MA1037.1	MYB24	3.68208	0.802736	pHvCslF6	762	770	238	230	-	TCGGTAGGG
MA1229.1	AT2G44940	14.1436	0.935724	pHvCslF6	761	775	239	225	-	AAGTGTCGGTAGGGG
MA1249.1	RAP210	13.4996	0.932593	pHvCslF6	761	775	239	225	-	AAGTGTCGGTAGGGG
MA1010.1	PHYPADRAFT_64121	12.7897	0.947837	pHvCslF6	761	773	239	227	-	GTGTCGGTAGGGG
MA1233.2	ERF021	11.7471	0.887545	pHvCslF6	761	775	239	225	+	CCCCTACCGACACTT
MA1217.1	CBF2	10.8958	0.886191	pHvCslF6	761	775	239	225	+	CCCCTACCGACACTT
MA1263.1	AT1G36060	9.79542	0.859733	pHvCslF6	761	774	239	226	-	AGTGTCGGTAGGGG
MA1216.1	RAP21	9.45085	0.858227	pHvCslF6	761	773	239	227	-	GTGTCGGTAGGGG
MA1234.1	ERF017	7.82157	0.822681	pHvCslF6	761	774	239	226	-	AGTGTCGGTAGGGG
MA1036.1	MYB111	6.58508	0.858347	pHvCslF6	761	768	239	232	-	GGTAGGGG
MA1039.1	MYB4	5.6748	0.842231	pHvCslF6	761	768	239	232	-	GGTAGGGG
MA1040.1	MYB46	5.51614	0.835077	pHvCslF6	761	768	239	232	-	GGTAGGGG
MA0574.1	MYB15	9.02327	0.802319	pHvCslF6	760	772	240	228	-	TGTCGGTAGGGGG
MA0984.1	DOF5.7	3.72596	0.822625	pHvCslF6	760	767	240	233	-	GTAGGGGG
MA1237.1	AT4G16750	11.4776	0.888672	pHvCslF6	759	773	241	227	+	ACCCCCTACCGACAC
MA1376.1	DEAR3	9.74863	0.858646	pHvCslF6	759	775	241	225	-	AAGTGTCGGTAGGGGGT
MA1243.1	DREB19	8.43108	0.833094	pHvCslF6	759	775	241	225	+	ACCCCCTACCGACACTT
MA1238.1	ERF38	10.9975	0.876727	pHvCslF6	758	772	242	228	-	TGTCGGTAGGGGGTT
MA1258.1	DREB2	9.79066	0.825148	pHvCslF6	758	778	242	222	-	AAGAAGTGTCGGTAGGGGGTT
MA1219.1	CEJ1	7.59821	0.80187	pHvCslF6	758	772	242	228	+	AACCCCCTACCGACA
MA1430.1	TB1	5.17647	0.804575	pHvCslF6	757	766	243	234	+	GAACCCCCTA
MA1251.1	DEAR5	8.45636	0.830471	pHvCslF6	756	774	244	226	+	TGAACCCCCTACCGACACT
MA1085.1	WRKY40	5.62684	0.875854	pHvCslF6	754	761	246	239	-	GGTTCAAG
MA1071.1	DOF5.3	3.03557	0.807719	pHvCslF6	754	760	246	240	-	GTTCAAG
MA1227.1	ERF027	11.5749	0.873657	pHvCslF6	753	773	247	227	+	GCTTGAACCCCCTACCGACAC
MA1088.1	WRKY48	5.14737	0.846497	pHvCslF6	753	762	247	238	-	GGGTTCAAGC
MA1094.1	WRKY8	4.99593	0.821929	pHvCslF6	753	761	247	239	-	GGTTCAAGC
MA1077.1	WRKY18	4.46365	0.807776	pHvCslF6	753	762	247	238	-	GGGTTCAAGC
MA0989.1	PHYPADRAFT_153324	3.82069	0.812089	pHvCslF6	752	760	248	240	-	GTTCAAGCA
MA0938.1	NAC058	8.8381	0.918306	pHvCslF6	751	758	249	242	-	TCAAGCAA
MA0936.1	T11I18.17	6.44968	0.841469	pHvCslF6	751	758	249	242	-	TCAAGCAA
MA0939.1	NAC080	4.72228	0.823991	pHvCslF6	751	758	249	242	-	TCAAGCAA
MA0981.1	DOF1.8	3.75742	0.80833	pHvCslF6	751	760	249	240	-	GTTCAAGCAA
MA1427.1	NAC028	8.05265	0.883244	pHvCslF6	750	758	250	242	+	TTTGCTTGA
MA1206.1	ARF2	5.47025	0.845884	pHvCslF6	750	759	250	241	-	TTCAAGCAAA
MA1044.1	NAC92	7.43049	0.863532	pHvCslF6	749	760	251	240	-	GTTCAAGCAAAG
MA1071.1	DOF5.3	5.22913	0.904613	pHvCslF6	749	755	251	245	-	AGCAAAG
MA0954.1	ATHB-7	5.21041	0.80563	pHvCslF6	749	758	251	242	-	TCAAGCAAAG
MA0053.1	MNB1A	8.11462	1	pHvCslF6	748	752	252	248	-	AAAGC
MA0064.1	PBF	8.06214	1	pHvCslF6	748	752	252	248	-	AAAGC
MA1677.1	NAC078	7.51372	0.851363	pHvCslF6	748	759	252	241	-	TTCAAGCAAAGC
MA0983.1	DOF5.6	5.19399	0.867697	pHvCslF6	748	755	252	245	-	AGCAAAGC
MA0982.1	DOF2.4	4.73877	0.855846	pHvCslF6	748	754	252	246	-	GCAAAGC
MA0020.1	Dof2	8.76013	1	pHvCslF6	747	752	253	248	-	AAAGCA
MA0021.1	Dof3	8.12874	0.978498	pHvCslF6	747	752	253	248	-	AAAGCA
MA0989.1	PHYPADRAFT_153324	5.53323	0.873661	pHvCslF6	747	755	253	245	-	AGCAAAGCA
MA0987.1	PHYPADRAFT_140773	6.01567	0.903938	pHvCslF6	746	755	254	245	-	AGCAAAGCAA
MA0938.1	NAC058	5.74464	0.819552	pHvCslF6	746	753	254	247	-	CAAAGCAA
MA0981.1	DOF1.8	5.45748	0.878389	pHvCslF6	746	755	254	245	-	AGCAAAGCAA
MA1022.1	PHYPADRAFT_38837	5.4093	0.859201	pHvCslF6	746	755	254	245	-	AGCAAAGCAA
MA0974.1	CDF3	4.86561	0.807087	pHvCslF6	746	754	254	246	-	GCAAAGCAA
MA1071.1	DOF5.3	5.22913	0.904613	pHvCslF6	744	750	256	250	-	AGCAAAG
MA0053.1	MNB1A	8.11462	1	pHvCslF6	743	747	257	253	-	AAAGC
MA0064.1	PBF	8.06214	1	pHvCslF6	743	747	257	253	-	AAAGC
MA0983.1	DOF5.6	5.19399	0.867697	pHvCslF6	743	750	257	250	-	AGCAAAGC
MA0982.1	DOF2.4	4.73877	0.855846	pHvCslF6	743	749	257	251	-	GCAAAGC
MA0020.1	Dof2	8.35366	0.98001	pHvCslF6	742	747	258	253	-	AAAGCT
MA0021.1	Dof3	5.48783	0.866215	pHvCslF6	742	747	258	253	-	AAAGCT
MA0121.1	ARR10	5.44178	0.829671	pHvCslF6	742	749	258	251	+	AGCTTTGC
MA0989.1	PHYPADRAFT_153324	5.40452	0.869033	pHvCslF6	742	750	258	250	-	AGCAAAGCT
MA0987.1	PHYPADRAFT_140773	5.63442	0.888995	pHvCslF6	741	750	259	250	-	AGCAAAGCTC
MA1022.1	PHYPADRAFT_38837	5.3012	0.854898	pHvCslF6	741	750	259	250	-	AGCAAAGCTC
MA0981.1	DOF1.8	5.03532	0.860992	pHvCslF6	741	750	259	250	-	AGCAAAGCTC
MA0974.1	CDF3	4.8303	0.806134	pHvCslF6	741	749	259	251	-	GCAAAGCTC
MA1014.1	GATA11	5.54395	0.820324	pHvCslF6	739	746	261	254	-	AAGCTCTG
MA1013.1	GATA10	4.52909	0.800722	pHvCslF6	739	746	261	254	-	AAGCTCTG
MA0121.1	ARR10	5.66527	0.838059	pHvCslF6	738	745	262	255	-	AGCTCTGC
MA1415.1	REF6	6.21231	0.807465	pHvCslF6	735	745	265	255	+	TGAGCAGAGCT
MA0579.1	CDC5	9.51878	0.864056	pHvCslF6	730	740	270	260	-	TGCTCAGCTCG
MA1343.1	bZIP52	5.35394	0.802535	pHvCslF6	727	740	273	260	+	AAGCGAGCTGAGCA
MA0021.1	Dof3	4.36167	0.818334	pHvCslF6	726	731	274	269	+	CAAGCG
MA0938.1	NAC058	5.48126	0.811144	pHvCslF6	725	732	275	268	+	ACAAGCGA
MA1684.1	Foxn1	0.715198	0.802214	pHvCslF6	725	730	275	270	+	ACAAGC
MA0968.1	bZIP68	4.93228	0.826951	pHvCslF6	724	732	276	268	-	TCGCTTGTC
MA1011.1	PHYPADRAFT_72483	3.95829	0.811489	pHvCslF6	724	733	276	267	+	GACAAGCGAG
MA1011.1	PHYPADRAFT_72483	3.95829	0.811489	pHvCslF6	724	733	276	267	-	CTCGCTTGTC
MA0982.1	DOF2.4	3.51826	0.804689	pHvCslF6	724	730	276	270	+	GACAAGC
MA1044.1	NAC92	6.98037	0.852611	pHvCslF6	723	734	277	266	+	AGACAAGCGAGC
MA0989.1	PHYPADRAFT_153324	4.58975	0.839739	pHvCslF6	723	731	277	269	+	AGACAAGCG
MA1022.1	PHYPADRAFT_38837	4.52843	0.824133	pHvCslF6	723	732	277	268	+	AGACAAGCGA
MA0981.1	DOF1.8	4.07938	0.821597	pHvCslF6	723	732	277	268	+	AGACAAGCGA
MA0987.1	PHYPADRAFT_140773	3.64243	0.810917	pHvCslF6	723	732	277	268	+	AGACAAGCGA
MA1071.1	DOF5.3	3.17596	0.813921	pHvCslF6	723	729	277	271	+	AGACAAG
MA1085.1	WRKY40	4.35758	0.833827	pHvCslF6	722	729	278	271	+	AAGACAAG
MA0044.1	HMG-1	5.83028	0.840082	pHvCslF6	721	729	279	271	-	CTTGTCTTG
MA0944.1	ARF8	5.25146	0.827441	pHvCslF6	721	729	279	271	-	CTTGTCTTG
MA1079.1	WRKY21	4.58129	0.801195	pHvCslF6	721	730	279	270	+	CAAGACAAGC
MA1697.1	ARF4	10.7615	0.897594	pHvCslF6	720	731	280	269	+	GCAAGACAAGCG
MA0938.1	NAC058	6.05837	0.829568	pHvCslF6	720	727	280	273	+	GCAAGACA
MA1688.1	ARF16	14.1136	0.901773	pHvCslF6	719	732	281	268	+	AGCAAGACAAGCGA
MA1677.1	NAC078	6.37027	0.829831	pHvCslF6	719	730	281	270	+	AGCAAGACAAGC
MA1044.1	NAC92	9.77234	0.920346	pHvCslF6	718	729	282	271	+	CAGCAAGACAAG
MA0582.1	RAV1	6.4241	0.801609	pHvCslF6	718	729	282	271	+	CAGCAAGACAAG
MA1202.1	AGL55	5.92633	0.832552	pHvCslF6	717	722	283	278	+	TCAGCA
MA0579.1	CDC5	8.02373	0.831316	pHvCslF6	714	724	286	276	+	AGCTCAGCAAG
MA1206.1	ARF2	6.65744	0.872139	pHvCslF6	704	713	296	287	-	ATCCAACCAA
MA0944.1	ARF8	4.63284	0.810834	pHvCslF6	704	712	296	288	+	TTGGTTGGA
MA0034.1	Gam1	8.39295	0.887622	pHvCslF6	703	712	297	288	-	TCCAACCAAC
MA1039.1	MYB4	5.18077	0.831064	pHvCslF6	703	710	297	290	+	GTTGGTTG
MA1040.1	MYB46	3.86589	0.801456	pHvCslF6	703	710	297	290	+	GTTGGTTG
MA1039.1	MYB4	5.42622	0.836612	pHvCslF6	702	709	298	291	+	CGTTGGTT
MA1177.1	MYB65	5.0114	0.810102	pHvCslF6	702	714	298	286	-	TATCCAACCAACG
MA1041.1	MYB55	5.00331	0.809669	pHvCslF6	702	709	298	291	-	AACCAACG
MA1071.1	DOF5.3	4.25698	0.861671	pHvCslF6	702	708	298	292	-	ACCAACG
MA1041.1	MYB55	5.80496	0.826333	pHvCslF6	701	708	299	292	-	ACCAACGG
MA0983.1	DOF5.6	3.61162	0.80955	pHvCslF6	701	708	299	292	-	ACCAACGG
MA0987.1	PHYPADRAFT_140773	3.5389	0.806859	pHvCslF6	699	708	301	292	-	ACCAACGGGT
MA1039.1	MYB4	6.33196	0.857085	pHvCslF6	694	701	306	299	-	GGTTGGAG
MA1206.1	ARF2	3.40396	0.800187	pHvCslF6	694	703	306	297	+	CTCCAACCCG
MA1013.1	GATA10	4.6397	0.802993	pHvCslF6	691	698	309	302	-	TGGAGCTG
MA1426.1	MYB124	4.33476	0.801239	pHvCslF6	689	698	311	302	+	CACAGCTCCA
MA1693.1	ARF34	7.1233	0.807002	pHvCslF6	685	697	315	303	+	CGCACACAGCTCC
MA0044.1	HMG-1	5.45594	0.82729	pHvCslF6	675	683	325	317	-	GTTGTAAAT
MA1071.1	DOF5.3	3.88555	0.845265	pHvCslF6	675	681	325	319	-	TGTAAAT
MA0982.1	DOF2.4	4.16687	0.831875	pHvCslF6	674	680	326	320	-	GTAAATT
MA0983.1	DOF5.6	3.46076	0.804006	pHvCslF6	674	681	326	319	-	TGTAAATT
MA1365.2	AT5G47660	5.38296	0.818315	pHvCslF6	673	683	327	317	-	GTTGTAAATTG
MA0977.1	DOF2.5	4.95273	0.830301	pHvCslF6	673	680	327	320	-	GTAAATTG
MA0021.1	Dof3	4.07635	0.806203	pHvCslF6	673	678	327	322	-	AAATTG
MA0987.1	PHYPADRAFT_140773	4.02412	0.825878	pHvCslF6	672	681	328	319	-	TGTAAATTGT
MA0981.1	DOF1.8	3.81887	0.810862	pHvCslF6	672	681	328	319	-	TGTAAATTGT
MA1380.1	AT2G20110	8.25904	0.820438	pHvCslF6	668	682	332	318	-	TTGTAAATTGTGTTT	Highest HvCslF6 promoter activity based on dual luciferase assays
MA1379.1	SOL1	7.10349	0.802829	pHvCslF6	668	682	332	318	+	AAACACAATTTACAA
MA0044.1	HMG-1	5.52251	0.829565	pHvCslF6	668	676	332	324	-	ATTGTGTTT
MA1206.1	ARF2	6.28236	0.863844	pHvCslF6	665	674	335	326	+	CTCAAACACA
MA1372.1	STZ	5.72857	0.850479	pHvCslF6	665	675	335	325	+	CTCAAACACAA
MA1081.1	WRKY25	4.77129	0.814984	pHvCslF6	663	670	337	330	+	CGCTCAAA
MA1078.1	WRKY2	4.70493	0.825833	pHvCslF6	663	670	337	330	+	CGCTCAAA
MA1092.1	WRKY63	4.16441	0.801329	pHvCslF6	663	670	337	330	+	CGCTCAAA
MA1093.1	WRKY75	3.97519	0.826629	pHvCslF6	663	670	337	330	+	CGCTCAAA
MA0979.1	ERF008	6.59956	0.84684	pHvCslF6	660	667	340	333	+	CACCGCTC
MA1426.1	MYB124	5.59562	0.834505	pHvCslF6	660	669	340	331	+	CACCGCTCAA
MA0557.1	FHY3	7.69763	0.818098	pHvCslF6	650	661	350	339	+	CGCACCCGCACA
MA1412.1	TSAR2	4.50243	0.843466	pHvCslF6	650	659	350	341	-	TGCGGGTGCG
MA1412.1	TSAR2	4.11174	0.837833	pHvCslF6	650	659	350	341	+	CGCACCCGCA
MA1049.1	ERF094	3.56711	0.804251	pHvCslF6	650	657	350	343	+	CGCACCCG
MA1411.1	TSAR1	2.6847	0.824127	pHvCslF6	650	659	350	341	+	CGCACCCGCA
MA1411.1	TSAR1	2.46953	0.821242	pHvCslF6	650	659	350	341	-	TGCGGGTGCG
MA0938.1	NAC058	5.64905	0.816501	pHvCslF6	647	654	353	346	+	AAACGCAC
MA1426.1	MYB124	4.43212	0.803808	pHvCslF6	647	656	353	344	+	AAACGCACCC
MA1684.1	Foxn1	1.07894	0.809914	pHvCslF6	647	652	353	348	+	AAACGC
MA0982.1	DOF2.4	5.41733	0.884286	pHvCslF6	646	652	354	348	+	TAAACGC
MA0983.1	DOF5.6	6.54994	0.917524	pHvCslF6	645	652	355	348	+	ATAAACGC
MA0577.1	SPL3	6.33484	0.80577	pHvCslF6	645	660	355	340	+	ATAAACGCACCCGCAC
MA1071.1	DOF5.3	5.95341	0.936607	pHvCslF6	645	651	355	349	+	ATAAACG
MA1022.1	PHYPADRAFT_38837	5.88131	0.877992	pHvCslF6	645	654	355	346	+	ATAAACGCAC
MA0989.1	PHYPADRAFT_153324	5.81475	0.883783	pHvCslF6	645	653	355	347	+	ATAAACGCA
MA0987.1	PHYPADRAFT_140773	5.44572	0.881599	pHvCslF6	645	654	355	346	+	ATAAACGCAC
MA0981.1	DOF1.8	5.41475	0.876628	pHvCslF6	645	654	355	346	+	ATAAACGCAC
MA0973.1	CDF2	4.91477	0.804013	pHvCslF6	645	654	355	346	+	ATAAACGCAC
MA0982.1	DOF2.4	3.87578	0.819674	pHvCslF6	645	651	355	349	+	ATAAACG
MA0984.1	DOF5.7	3.78818	0.824479	pHvCslF6	645	652	355	348	+	ATAAACGC
MA1071.1	DOF5.3	3.34264	0.821283	pHvCslF6	644	650	356	350	+	TATAAAC
MA0933.1	AHL20	5.56491	0.835816	pHvCslF6	643	650	357	350	-	GTTTATAT
MA0934.1	AHL25	5.37029	0.843892	pHvCslF6	643	650	357	350	+	ATATAAAC
MA0934.1	AHL25	5.37029	0.843892	pHvCslF6	643	650	357	350	-	GTTTATAT
MA0985.1	DRE1C	8.12156	0.871975	pHvCslF6	637	644	363	356	-	ATGTAGGT
MA1037.1	MYB24	6.79517	0.885372	pHvCslF6	637	645	363	355	-	TATGTAGGT
MA0978.1	DREB1E	6.60299	0.842238	pHvCslF6	637	644	363	356	-	ATGTAGGT
MA0942.1	ARF1	6.58877	0.854879	pHvCslF6	637	644	363	356	+	ACCTACAT
MA0944.1	ARF8	6.41753	0.858744	pHvCslF6	637	645	363	355	-	TATGTAGGT
MA0943.1	ARF5	4.38739	0.804795	pHvCslF6	637	644	363	356	+	ACCTACAT
MA1039.1	MYB4	8.6975	0.910555	pHvCslF6	636	643	364	357	-	TGTAGGTG
MA0986.1	DREB2C	7.88072	0.863103	pHvCslF6	636	643	364	357	+	CACCTACA
MA0996.1	ERF043	7.62559	0.862759	pHvCslF6	636	643	364	357	-	TGTAGGTG
MA1036.1	MYB111	7.43386	0.876327	pHvCslF6	636	643	364	357	-	TGTAGGTG
MA1007.1	PHYPADRAFT_173530	7.21463	0.870694	pHvCslF6	636	643	364	357	-	TGTAGGTG
MA1023.1	PHYPADRAFT_28324	7.08574	0.862309	pHvCslF6	636	643	364	357	-	TGTAGGTG
MA0582.1	RAV1	6.93563	0.814831	pHvCslF6	636	647	364	353	+	CACCTACATATA
MA1040.1	MYB46	6.13222	0.847628	pHvCslF6	636	643	364	357	-	TGTAGGTG
MA1206.1	ARF2	3.79391	0.808811	pHvCslF6	636	645	364	355	+	CACCTACATA
MA1223.1	ERF035	9.9806	0.856222	pHvCslF6	635	648	365	352	-	TTATATGTAGGTGG
MA1230.1	ERF037	9.4389	0.852822	pHvCslF6	635	648	365	352	+	CCACCTACATATAA
MA1265.1	ERF015	8.94195	0.818829	pHvCslF6	635	654	365	346	+	CCACCTACATATAAACGCAC
MA1008.1	PHYPADRAFT_182268	7.69686	0.853287	pHvCslF6	635	644	365	356	-	ATGTAGGTGG
MA0995.2	ERF039	7.17893	0.845043	pHvCslF6	635	645	365	355	+	CCACCTACATA
MA0971.1	DREB1A	7.15107	0.851908	pHvCslF6	635	644	365	356	-	ATGTAGGTGG
MA0980.2	RAP2-10	6.46136	0.818038	pHvCslF6	635	646	365	354	+	CCACCTACATAT
MA0995.1	ERF039	5.5416	0.818802	pHvCslF6	635	644	365	356	-	ATGTAGGTGG
MA1408.1	FaEOBII	4.47289	0.800449	pHvCslF6	635	644	365	356	-	ATGTAGGTGG
MA1259.1	AT1G01250	10.0175	0.85597	pHvCslF6	634	648	366	352	-	TTATATGTAGGTGGT
MA1260.1	AT1G77640	9.61045	0.812279	pHvCslF6	634	654	366	346	-	GTGCGTTTATATGTAGGTGGT
MA1038.1	MYB3	9.59728	0.881706	pHvCslF6	634	644	366	356	-	ATGTAGGTGGT
MA1238.2	ERF38	9.30099	0.863013	pHvCslF6	634	646	366	354	+	ACCACCTACATAT
MA1265.2	ERF015	9.29919	0.864077	pHvCslF6	634	645	366	355	+	ACCACCTACATA
MA1224.1	CBF1	7.86245	0.843038	pHvCslF6	634	645	366	355	+	ACCACCTACATA
MA1218.1	CBF4	7.43581	0.829148	pHvCslF6	634	646	366	354	-	ATATGTAGGTGGT
MA1669.1	DREB1B	6.68432	0.803869	pHvCslF6	634	647	366	353	+	ACCACCTACATATA
MA0968.1	bZIP68	4.29952	0.807287	pHvCslF6	634	642	366	358	-	GTAGGTGGT
MA1241.1	AT4G32800	10.8586	0.863165	pHvCslF6	633	648	367	352	+	CACCACCTACATATAA
MA1679.1	RAP2-1	10.7708	0.870837	pHvCslF6	633	647	367	353	+	CACCACCTACATATA
MA1424.1	ERF019	10.0819	0.865506	pHvCslF6	633	647	367	353	+	CACCACCTACATATA
MA1253.1	AT3G16280	9.60411	0.844727	pHvCslF6	633	646	367	354	-	ATATGTAGGTGGTG
MA1220.1	TINY	9.50369	0.859313	pHvCslF6	633	647	367	353	+	CACCACCTACATATA
MA1227.2	ERF027	6.18353	0.807739	pHvCslF6	633	647	367	353	+	CACCACCTACATATA
MA0979.1	ERF008	5.96361	0.82819	pHvCslF6	633	640	367	360	+	CACCACCT
MA1216.1	RAP21	9.1981	0.853942	pHvCslF6	632	644	368	356	-	ATGTAGGTGGTGC
MA1229.1	AT2G44940	9.05587	0.850385	pHvCslF6	632	646	368	354	-	ATATGTAGGTGGTGC
MA1263.1	AT1G36060	7.94357	0.828166	pHvCslF6	632	645	368	355	-	TATGTAGGTGGTGC
MA1217.1	CBF2	7.75261	0.831638	pHvCslF6	632	646	368	354	+	GCACCACCTACATAT
MA1233.2	ERF021	7.56085	0.814694	pHvCslF6	632	646	368	354	+	GCACCACCTACATAT
MA1202.1	AGL55	7.49997	0.882426	pHvCslF6	632	637	368	363	+	GCACCA
MA1010.1	PHYPADRAFT_64121	6.34278	0.804646	pHvCslF6	632	644	368	356	-	ATGTAGGTGGTGC
MA0980.1	RAP2-10	5.70569	0.809291	pHvCslF6	632	639	368	361	+	GCACCACC
MA1097.1	ARALYDRAFT_493022	12.5116	0.961491	pHvCslF6	631	638	369	362	+	GGCACCAC
MA1065.1	TCP20	9.38543	0.897344	pHvCslF6	631	640	369	360	+	GGCACCACCT
MA1096.1	ARALYDRAFT_496250	8.99352	0.874318	pHvCslF6	631	638	369	362	+	GGCACCAC
MA1067.1	TCP5	8.59056	0.874015	pHvCslF6	631	638	369	362	+	GGCACCAC
MA1035.1	TCP4	8.25728	0.873545	pHvCslF6	631	638	369	362	+	GGCACCAC
MA1226.1	AT5G18450	7.61095	0.805807	pHvCslF6	631	645	369	355	-	TATGTAGGTGGTGCC
MA1098.1	ARALYDRAFT_484486	7.60223	0.871283	pHvCslF6	631	638	369	362	+	GGCACCAC
MA1095.1	ARALYDRAFT_495258	7.60223	0.871283	pHvCslF6	631	638	369	362	+	GGCACCAC
MA1062.1	TCP15	6.74778	0.832736	pHvCslF6	631	638	369	362	+	GGCACCAC
MA1066.1	TCP23	5.99816	0.808349	pHvCslF6	631	638	369	362	+	GGCACCAC
MA1050.1	OsI_08196	4.8658	0.809434	pHvCslF6	631	638	369	362	+	GGCACCAC
MA1376.1	DEAR3	11.0453	0.878504	pHvCslF6	630	646	370	354	-	ATATGTAGGTGGTGCCA
MA1428.1	TCP8	9.36325	0.911984	pHvCslF6	630	638	370	362	+	TGGCACCAC
MA1019.1	Glyma19g26560.1	8.73366	0.868008	pHvCslF6	630	638	370	362	+	TGGCACCAC
MA1243.1	DREB19	8.60153	0.835649	pHvCslF6	630	646	370	354	+	TGGCACCACCTACATAT
MA1237.1	AT4G16750	8.08895	0.83125	pHvCslF6	630	644	370	356	+	TGGCACCACCTACAT
MA1414.1	E2FA	7.58397	0.851837	pHvCslF6	630	639	370	361	+	TGGCACCACC
MA1410.1	StBRC1	7.0076	0.83917	pHvCslF6	630	639	370	361	+	TGGCACCACC
MA1054.1	ARALYDRAFT_897773	13.2638	0.947169	pHvCslF6	629	638	371	362	+	TTGGCACCAC
MA1063.1	TCP19	10.1886	0.903388	pHvCslF6	629	638	371	362	+	TTGGCACCAC
MA1258.1	DREB2	9.68628	0.823636	pHvCslF6	629	649	371	351	-	TTTATATGTAGGTGGTGCCAA
MA1238.1	ERF38	8.81751	0.841303	pHvCslF6	629	643	371	357	-	TGTAGGTGGTGCCAA
MA1064.1	TCP2	8.78905	0.891517	pHvCslF6	629	638	371	362	+	TTGGCACCAC
MA1064.1	TCP2	8.78905	0.891517	pHvCslF6	629	638	371	362	-	GTGGTGCCAA
MA0587.1	TCP16	7.97543	0.818788	pHvCslF6	629	638	371	362	-	GTGGTGCCAA
MA1219.1	CEJ1	7.8879	0.806549	pHvCslF6	629	643	371	357	+	TTGGCACCACCTACA
MA1031.1	OJ1581_H09.2	7.79485	0.862556	pHvCslF6	629	638	371	362	+	TTGGCACCAC
MA1031.1	OJ1581_H09.2	7.79485	0.862556	pHvCslF6	629	638	371	362	-	GTGGTGCCAA
MA1289.1	TCP3	9.9145	0.858065	pHvCslF6	628	640	372	360	+	CTTGGCACCACCT
MA1286.1	TCP24	9.59249	0.853088	pHvCslF6	628	639	372	361	+	CTTGGCACCACC
MA1290.1	TCP17	8.75288	0.800368	pHvCslF6	628	638	372	362	-	GTGGTGCCAAG
MA1414.1	E2FA	8.43651	0.871145	pHvCslF6	628	637	372	363	-	TGGTGCCAAG
MA1410.1	StBRC1	5.34015	0.801787	pHvCslF6	628	637	372	363	-	TGGTGCCAAG
MA1251.1	DEAR5	9.39871	0.844796	pHvCslF6	627	645	373	355	+	GCTTGGCACCACCTACATA
MA0938.1	NAC058	5.45298	0.810242	pHvCslF6	625	632	375	368	-	CCAAGCAC
MA0581.1	LEC2	6.78549	0.831222	pHvCslF6	623	633	377	367	-	GCCAAGCACTT
MA0021.1	Dof3	4.07635	0.806203	pHvCslF6	622	627	378	373	+	GAAGTG
MA1684.1	Foxn1	1.51275	0.819097	pHvCslF6	621	626	379	374	+	GGAAGT
MA0984.1	DOF5.7	3.22792	0.807779	pHvCslF6	618	625	382	375	+	GAAGGAAG
MA1037.1	MYB24	3.82286	0.806473	pHvCslF6	615	623	385	377	-	TCCTTCGGT
MA0979.1	ERF008	6.46143	0.84279	pHvCslF6	614	621	386	379	+	CACCGAAG
MA1023.1	PHYPADRAFT_28324	4.22875	0.806057	pHvCslF6	614	621	386	379	-	CTTCGGTG
MA0937.1	NAC055	6.32021	0.827814	pHvCslF6	613	620	387	380	+	ACACCGAA
MA0995.1	ERF039	5.79465	0.825839	pHvCslF6	613	622	387	378	-	CCTTCGGTGT
MA0968.1	bZIP68	4.25313	0.805845	pHvCslF6	612	620	388	380	-	TTCGGTGTA
MA0044.1	HMG-1	7.11791	0.884083	pHvCslF6	609	617	391	383	-	GGTGTATGC
MA0565.1	FUS3	6.95557	0.812133	pHvCslF6	608	616	392	384	+	TGCATACAC
MA0564.1	ABI3	7.87229	0.822762	pHvCslF6	607	615	393	385	+	TTGCATACA
MA0939.1	NAC080	4.51581	0.820087	pHvCslF6	607	614	393	386	-	GTATGCAA
MA1427.1	NAC028	4.37368	0.811724	pHvCslF6	606	614	394	386	+	TTTGCATAC
MA0581.1	LEC2	8.77038	0.874014	pHvCslF6	605	615	395	385	-	TGTATGCAAAT
MA1071.1	DOF5.3	3.2936	0.819117	pHvCslF6	604	610	396	390	-	GCAAATG
MA0566.1	MYC2	5.49894	0.801066	pHvCslF6	603	610	397	390	+	GCATTTGC
MA0566.1	MYC2	5.49894	0.801066	pHvCslF6	603	610	397	390	-	GCAAATGC
MA0959.1	AIB	4.85643	0.808929	pHvCslF6	603	610	397	390	+	GCATTTGC
MA0959.1	AIB	4.85643	0.808929	pHvCslF6	603	610	397	390	-	GCAAATGC
MA1027.1	KAN1	4.8196	0.8177	pHvCslF6	603	610	397	390	-	GCAAATGC
MA0982.1	DOF2.4	3.45165	0.801897	pHvCslF6	603	609	397	391	-	CAAATGC
MA0989.1	PHYPADRAFT_153324	5.51092	0.872859	pHvCslF6	602	610	398	390	-	GCAAATGCA
MA0956.1	BEE2	3.84034	0.806749	pHvCslF6	602	611	398	389	+	TGCATTTGCA
MA0956.1	BEE2	3.84034	0.806749	pHvCslF6	602	611	398	389	-	TGCAAATGCA
MA1412.1	TSAR2	2.89078	0.82023	pHvCslF6	602	611	398	389	+	TGCATTTGCA
MA1412.1	TSAR2	2.89078	0.82023	pHvCslF6	602	611	398	389	-	TGCAAATGCA
MA1411.1	TSAR1	1.31362	0.805744	pHvCslF6	602	611	398	389	+	TGCATTTGCA
MA1411.1	TSAR1	1.31362	0.805744	pHvCslF6	602	611	398	389	-	TGCAAATGCA
MA0565.2	FUS3	6.89967	0.839083	pHvCslF6	601	610	399	390	-	GCAAATGCAA
MA1022.1	PHYPADRAFT_38837	4.55488	0.825186	pHvCslF6	601	610	399	390	-	GCAAATGCAA
MA0981.1	DOF1.8	4.25088	0.828665	pHvCslF6	601	610	399	390	-	GCAAATGCAA
MA0987.1	PHYPADRAFT_140773	3.97792	0.824067	pHvCslF6	601	610	399	390	-	GCAAATGCAA
MA1017.1	GATA8	3.81473	0.80053	pHvCslF6	601	609	399	391	-	CAAATGCAA
MA0581.1	LEC2	9.98279	0.900152	pHvCslF6	593	603	407	397	+	TACATGCATTG
MA0565.2	FUS3	14.2169	0.978292	pHvCslF6	592	601	408	399	+	GTACATGCAT
MA0565.1	FUS3	7.4688	0.825228	pHvCslF6	592	600	408	400	-	TGCATGTAC
MA0564.1	ABI3	7.43763	0.809923	pHvCslF6	592	600	408	400	+	GTACATGCA
MA1027.1	KAN1	5.55427	0.842684	pHvCslF6	592	599	408	401	+	GTACATGC
MA0959.1	AIB	5.12591	0.814074	pHvCslF6	592	599	408	401	+	GTACATGC
MA0959.1	AIB	5.12591	0.814074	pHvCslF6	592	599	408	401	-	GCATGTAC
MA1058.1	SPL4	6.34917	0.888712	pHvCslF6	591	599	409	401	+	CGTACATGC
MA0956.1	BEE2	5.86742	0.862061	pHvCslF6	591	600	409	400	+	CGTACATGCA
MA0956.1	BEE2	5.86742	0.862061	pHvCslF6	591	600	409	400	-	TGCATGTACG
MA0966.1	BIM3	5.35643	0.82557	pHvCslF6	591	600	409	400	+	CGTACATGCA
MA0966.1	BIM3	5.35643	0.82557	pHvCslF6	591	600	409	400	-	TGCATGTACG
MA0965.1	BIM2	4.78779	0.82506	pHvCslF6	591	600	409	400	+	CGTACATGCA
MA0965.1	BIM2	4.78779	0.82506	pHvCslF6	591	600	409	400	-	TGCATGTACG
MA1011.1	PHYPADRAFT_72483	3.89643	0.809944	pHvCslF6	591	600	409	400	+	CGTACATGCA
MA1011.1	PHYPADRAFT_72483	3.89643	0.809944	pHvCslF6	591	600	409	400	-	TGCATGTACG
MA1412.1	TSAR2	3.05324	0.822572	pHvCslF6	591	600	409	400	-	TGCATGTACG
MA1412.1	TSAR2	2.66255	0.816939	pHvCslF6	591	600	409	400	+	CGTACATGCA
MA0955.1	POPTR_0002s00440g	6.39489	0.869299	pHvCslF6	590	596	410	404	-	TGTACGC
MA1684.1	Foxn1	1.87649	0.826797	pHvCslF6	590	595	410	405	-	GTACGC
MA1057.1	SPL12	6.47706	0.86765	pHvCslF6	589	596	411	404	-	TGTACGCG
MA1059.1	SPL5	6.19508	0.84631	pHvCslF6	589	597	411	403	-	ATGTACGCG
MA0970.1	CMTA3	8.8161	0.952303	pHvCslF6	588	596	412	404	+	ACGCGTACA
MA0969.1	CMTA2	8.39561	0.925097	pHvCslF6	588	596	412	404	-	TGTACGCGT
MA1322.1	SPL9	6.91396	0.850865	pHvCslF6	588	598	412	402	-	CATGTACGCGT
MA1058.1	SPL4	6.47597	0.893498	pHvCslF6	588	596	412	404	-	TGTACGCGT
MA0561.1	PIF4	4.23606	0.801075	pHvCslF6	587	594	413	406	+	CACGCGTA
MA0930.1	ABF3	9.61093	0.875	pHvCslF6	586	593	414	407	+	ACACGCGT
MA0930.1	ABF3	9.61093	0.875	pHvCslF6	586	593	414	407	-	ACGCGTGT
MA0962.1	BHLH34	9.06625	0.909	pHvCslF6	586	593	414	407	-	ACGCGTGT
MA1033.1	OJ1058_F05.8	7.54446	0.870507	pHvCslF6	586	593	414	407	+	ACACGCGT
MA1033.1	OJ1058_F05.8	7.54446	0.870507	pHvCslF6	586	593	414	407	-	ACGCGTGT
MA0969.1	CMTA2	7.50066	0.900705	pHvCslF6	586	594	414	406	-	TACGCGTGT
MA1426.1	MYB124	6.69369	0.863477	pHvCslF6	586	595	414	405	-	GTACGCGTGT
MA0569.1	MYC4	6.36186	0.820797	pHvCslF6	586	593	414	407	+	ACACGCGT
MA0957.1	BHLH3	6.2476	0.820691	pHvCslF6	586	593	414	407	+	ACACGCGT
MA0957.1	BHLH3	6.2476	0.820691	pHvCslF6	586	593	414	407	-	ACGCGTGT
MA0566.1	MYC2	6.1146	0.817503	pHvCslF6	586	593	414	407	+	ACACGCGT
MA0566.1	MYC2	6.1146	0.817503	pHvCslF6	586	593	414	407	-	ACGCGTGT
MA0568.1	MYC3	6.04513	0.839112	pHvCslF6	586	593	414	407	+	ACACGCGT
MA0568.1	MYC3	6.04513	0.839112	pHvCslF6	586	593	414	407	-	ACGCGTGT
MA0569.1	MYC4	5.87617	0.807983	pHvCslF6	586	593	414	407	-	ACGCGTGT
MA1426.1	MYB124	5.63052	0.835426	pHvCslF6	586	595	414	405	+	ACACGCGTAC
MA0931.1	ABI5	5.34182	0.812325	pHvCslF6	586	595	414	405	-	GTACGCGTGT
MA0958.1	BHLH13	5.11557	0.814347	pHvCslF6	586	593	414	407	+	ACACGCGT
MA0968.1	bZIP68	5.0898	0.831846	pHvCslF6	586	594	414	406	+	ACACGCGTA
MA0958.1	BHLH13	4.98755	0.811728	pHvCslF6	586	593	414	407	-	ACGCGTGT
MA1061.1	SPT	4.891	0.810387	pHvCslF6	586	594	414	406	-	TACGCGTGT
MA1684.1	Foxn1	1.07894	0.809914	pHvCslF6	586	591	414	409	+	ACACGC
MA1197.1	CAMTA1	8.65886	0.852935	pHvCslF6	585	596	415	404	-	TGTACGCGTGTA
MA0970.1	CMTA3	8.48344	0.943487	pHvCslF6	585	593	415	407	-	ACGCGTGTA
MA0969.1	CMTA2	8.29957	0.922479	pHvCslF6	585	593	415	407	+	TACACGCGT
MA0557.1	FHY3	7.40501	0.811446	pHvCslF6	585	596	415	404	+	TACACGCGTACA
MA0968.1	bZIP68	6.77822	0.884316	pHvCslF6	585	593	415	407	-	ACGCGTGTA
MA0549.1	BZR2	6.73765	0.826168	pHvCslF6	585	595	415	405	+	TACACGCGTAC
MA1331.1	BEH4	6.35533	0.81662	pHvCslF6	585	595	415	405	+	TACACGCGTAC
MA1332.1	BEH2	6.15737	0.808033	pHvCslF6	585	595	415	405	-	GTACGCGTGTA
MA1011.1	PHYPADRAFT_72483	5.99075	0.862278	pHvCslF6	585	594	415	406	+	TACACGCGTA
MA1011.1	PHYPADRAFT_72483	5.99075	0.862278	pHvCslF6	585	594	415	406	-	TACGCGTGTA
MA0956.1	BEE2	5.09738	0.841049	pHvCslF6	585	594	415	406	+	TACACGCGTA
MA0956.1	BEE2	5.09738	0.841049	pHvCslF6	585	594	415	406	-	TACGCGTGTA
MA0988.1	PHYPADRAFT_143875	4.76041	0.814944	pHvCslF6	585	594	415	406	+	TACACGCGTA
MA0988.1	PHYPADRAFT_143875	4.76041	0.814944	pHvCslF6	585	594	415	406	-	TACGCGTGTA
MA0966.1	BIM3	4.51769	0.805977	pHvCslF6	585	594	415	406	+	TACACGCGTA
MA0966.1	BIM3	4.51769	0.805977	pHvCslF6	585	594	415	406	-	TACGCGTGTA
MA0965.1	BIM2	4.4302	0.817023	pHvCslF6	585	594	415	406	+	TACACGCGTA
MA0965.1	BIM2	4.4302	0.817023	pHvCslF6	585	594	415	406	-	TACGCGTGTA
MA0561.1	PIF4	4.23606	0.801075	pHvCslF6	585	592	415	408	-	CGCGTGTA
MA1412.1	TSAR2	3.43344	0.828054	pHvCslF6	585	594	415	406	+	TACACGCGTA
MA1412.1	TSAR2	3.43344	0.828054	pHvCslF6	585	594	415	406	-	TACGCGTGTA
MA1411.1	TSAR1	1.72494	0.811259	pHvCslF6	585	594	415	406	+	TACACGCGTA
MA1411.1	TSAR1	1.72494	0.811259	pHvCslF6	585	594	415	406	-	TACGCGTGTA
MA0964.1	BIM1	6.48497	0.864098	pHvCslF6	584	593	416	407	-	ACGCGTGTAT
MA1331.1	BEH4	6.01446	0.810912	pHvCslF6	584	594	416	406	-	TACGCGTGTAT
MA1332.1	BEH2	5.86289	0.803187	pHvCslF6	584	594	416	406	+	ATACACGCGTA
MA1426.1	MYB124	5.51276	0.832319	pHvCslF6	584	593	416	407	+	ATACACGCGT
MA0931.1	ABI5	4.85401	0.802347	pHvCslF6	584	593	416	407	+	ATACACGCGT
MA0550.1	BZR1	10.0568	0.881647	pHvCslF6	583	596	417	404	+	CATACACGCGTACA
MA0970.1	CMTA3	7.04901	0.90547	pHvCslF6	583	591	417	409	-	GCGTGTATG
MA0941.1	ABF2	6.52607	0.813944	pHvCslF6	582	594	418	406	+	GCATACACGCGTA
MA0044.1	HMG-1	6.52494	0.86382	pHvCslF6	582	590	418	410	-	CGTGTATGC
MA1048.1	ERF018	6.61916	0.856239	pHvCslF6	577	584	423	416	+	GCCGAGCA
MA0943.1	ARF5	4.71785	0.812295	pHvCslF6	577	584	423	416	+	GCCGAGCA
MA0997.1	ERF069	5.13576	0.826294	pHvCslF6	575	583	425	417	+	GGGCCGAGC
MA0999.1	ERF098	4.65167	0.809135	pHvCslF6	575	582	425	418	+	GGGCCGAG
MA0123.1	abi4	6.48976	0.818951	pHvCslF6	571	580	429	420	-	CGGCCCAGCC
MA1065.1	TCP20	5.7303	0.809375	pHvCslF6	571	580	429	420	-	CGGCCCAGCC
MA0568.1	MYC3	6.83954	0.861442	pHvCslF6	564	571	436	429	+	GCATATGG
MA0568.1	MYC3	6.83954	0.861442	pHvCslF6	564	571	436	429	-	CCATATGC
MA1061.1	SPT	6.35116	0.844542	pHvCslF6	564	572	436	428	-	CCCATATGC
MA1027.1	KAN1	6.19537	0.864487	pHvCslF6	564	571	436	429	-	CCATATGC
MA0566.1	MYC2	5.98437	0.814026	pHvCslF6	564	571	436	429	+	GCATATGG
MA0566.1	MYC2	5.98437	0.814026	pHvCslF6	564	571	436	429	-	CCATATGC
MA0562.1	PIF5	4.42963	0.802781	pHvCslF6	564	571	436	429	-	CCATATGC
MA0964.1	BIM1	4.40249	0.800113	pHvCslF6	564	573	436	427	+	GCATATGGGC
MA0962.1	BHLH34	3.95777	0.801012	pHvCslF6	564	571	436	429	+	GCATATGG
MA1388.1	AT3G24120	6.77692	0.889007	pHvCslF6	563	570	437	430	+	AGCATATG
MA0956.1	BEE2	5.68785	0.857161	pHvCslF6	563	572	437	428	+	AGCATATGGG
MA0956.1	BEE2	5.68785	0.857161	pHvCslF6	563	572	437	428	-	CCCATATGCT
MA1011.1	PHYPADRAFT_72483	4.97028	0.836778	pHvCslF6	563	572	437	428	+	AGCATATGGG
MA1011.1	PHYPADRAFT_72483	4.97028	0.836778	pHvCslF6	563	572	437	428	-	CCCATATGCT
MA0965.1	BIM2	4.52593	0.819175	pHvCslF6	563	572	437	428	+	AGCATATGGG
MA0965.1	BIM2	4.52593	0.819175	pHvCslF6	563	572	437	428	-	CCCATATGCT
MA0964.1	BIM1	5.1553	0.823243	pHvCslF6	562	571	438	429	-	CCATATGCTT
MA0938.1	NAC058	5.45827	0.81041	pHvCslF6	560	567	440	433	+	ATAAGCAT
MA1684.1	Foxn1	0.715198	0.802214	pHvCslF6	560	565	440	435	+	ATAAGC
MA0982.1	DOF2.4	4.02234	0.825817	pHvCslF6	559	565	441	435	+	GATAAGC
MA0989.1	PHYPADRAFT_153324	4.40995	0.833275	pHvCslF6	558	566	442	434	+	TGATAAGCA
MA1022.1	PHYPADRAFT_38837	4.07522	0.80609	pHvCslF6	558	567	442	433	+	TGATAAGCAT
MA0981.1	DOF1.8	3.76785	0.808759	pHvCslF6	558	567	442	433	+	TGATAAGCAT
MA0987.1	PHYPADRAFT_140773	3.74781	0.815048	pHvCslF6	558	567	442	433	+	TGATAAGCAT
MA1071.1	DOF5.3	3.52652	0.829406	pHvCslF6	558	564	442	436	+	TGATAAG
MA0945.1	ARR1	4.69341	0.810264	pHvCslF6	557	566	443	434	-	TGCTTATCAT
MA1186.1	At1g49010	12.0205	0.903118	pHvCslF6	556	570	444	430	-	CATATGCTTATCATA
MA1398.2	KUA1	7.25628	0.82062	pHvCslF6	556	566	444	434	-	TGCTTATCATA
MA0953.1	ATHB-6	5.84045	0.843064	pHvCslF6	556	564	444	436	-	CTTATCATA
MA1016.1	GATA15	5.60994	0.87489	pHvCslF6	556	564	444	436	+	TATGATAAG
MA1681.1	SRM1	11.7748	0.878304	pHvCslF6	555	568	445	432	+	ATATGATAAGCATA
MA1192.1	At5g58900	11.3568	0.879431	pHvCslF6	555	569	445	431	+	ATATGATAAGCATAT
MA1398.1	KUA1	6.9656	0.808038	pHvCslF6	555	569	445	431	-	ATATGCTTATCATAT
MA1326.1	ZHD5	4.92581	0.807144	pHvCslF6	555	565	445	435	+	ATATGATAAGC
MA1188.1	At3g11280	10.9804	0.873775	pHvCslF6	554	567	446	433	-	ATGCTTATCATATG
MA1406.1	ATHB4	5.99328	0.853828	pHvCslF6	554	563	446	437	-	TTATCATATG
MA1196.1	At5g05790	11.0539	0.869322	pHvCslF6	553	567	447	433	-	ATGCTTATCATATGC
MA1194.1	AT3G10580	10.6965	0.860075	pHvCslF6	553	567	447	433	+	GCATATGATAAGCAT
MA1027.1	KAN1	6.79812	0.884985	pHvCslF6	553	560	447	440	-	TCATATGC
MA1399.1	At5g08520	6.40839	0.817379	pHvCslF6	553	565	447	435	+	GCATATGATAAGC
MA0964.1	BIM1	5.81461	0.843501	pHvCslF6	553	562	447	438	+	GCATATGATA
MA0562.1	PIF5	5.79754	0.831885	pHvCslF6	553	560	447	440	-	TCATATGC
MA0568.1	MYC3	5.1564	0.814131	pHvCslF6	553	560	447	440	+	GCATATGA
MA0568.1	MYC3	5.1564	0.814131	pHvCslF6	553	560	447	440	-	TCATATGC
MA1388.1	AT3G24120	6.44822	0.881657	pHvCslF6	552	559	448	441	+	GGCATATG
MA1011.1	PHYPADRAFT_72483	6.20021	0.867512	pHvCslF6	552	561	448	439	+	GGCATATGAT
MA1011.1	PHYPADRAFT_72483	6.20021	0.867512	pHvCslF6	552	561	448	439	-	ATCATATGCC
MA0965.1	BIM2	5.78006	0.847363	pHvCslF6	552	561	448	439	+	GGCATATGAT
MA0965.1	BIM2	5.78006	0.847363	pHvCslF6	552	561	448	439	-	ATCATATGCC
MA0956.1	BEE2	5.52205	0.852637	pHvCslF6	552	561	448	439	+	GGCATATGAT
MA0956.1	BEE2	5.52205	0.852637	pHvCslF6	552	561	448	439	-	ATCATATGCC
MA0966.1	BIM3	4.63494	0.808716	pHvCslF6	552	561	448	439	+	GGCATATGAT
MA0966.1	BIM3	4.63494	0.808716	pHvCslF6	552	561	448	439	-	ATCATATGCC
MA0561.1	PIF4	4.26252	0.801627	pHvCslF6	552	559	448	441	-	CATATGCC
MA0964.1	BIM1	5.71903	0.840564	pHvCslF6	551	560	449	440	-	TCATATGCCC
MA1000.1	ERF105	7.94462	0.873665	pHvCslF6	548	555	452	445	+	TGCGGGCA
MA1000.1	ERF105	4.67395	0.807497	pHvCslF6	548	555	452	445	-	TGCCCGCA
MA1006.1	ERF6	5.47753	0.811537	pHvCslF6	547	556	453	444	-	ATGCCCGCAC
MA0955.1	POPTR_0002s00440g	4.40118	0.807575	pHvCslF6	546	552	454	448	+	GGTGCGG
MA0123.1	abi4	7.82161	0.855375	pHvCslF6	545	554	455	446	+	CGGTGCGGGC
MA0980.1	RAP2-10	7.12745	0.840659	pHvCslF6	543	550	457	450	-	GCACCGCA
MA1053.1	ERF109	5.74646	0.82798	pHvCslF6	543	550	457	450	-	GCACCGCA
MA1051.1	RAP2-3	5.62019	0.823333	pHvCslF6	543	550	457	450	-	GCACCGCA
MA1052.1	RAP2-6	4.99667	0.804212	pHvCslF6	543	550	457	450	-	GCACCGCA
MA0979.1	ERF008	7.49412	0.873074	pHvCslF6	542	549	458	451	-	CACCGCAC
MA0955.1	POPTR_0002s00440g	4.40118	0.807575	pHvCslF6	541	547	459	453	+	GGTGCGG
MA0123.1	abi4	7.1983	0.838328	pHvCslF6	540	549	460	451	-	CACCGCACCG
MA0123.1	abi4	6.95617	0.831707	pHvCslF6	540	549	460	451	+	CGGTGCGGTG
MA0980.1	RAP2-10	7.12745	0.840659	pHvCslF6	538	545	462	455	-	GCACCGCA
MA1053.1	ERF109	5.74646	0.82798	pHvCslF6	538	545	462	455	-	GCACCGCA
MA1051.1	RAP2-3	5.62019	0.823333	pHvCslF6	538	545	462	455	-	GCACCGCA
MA1052.1	RAP2-6	4.99667	0.804212	pHvCslF6	538	545	462	455	-	GCACCGCA
MA0979.1	ERF008	7.49412	0.873074	pHvCslF6	537	544	463	456	-	CACCGCAC
MA0955.1	POPTR_0002s00440g	4.40118	0.807575	pHvCslF6	536	542	464	458	+	GGTGCGG
MA0123.1	abi4	7.85037	0.856162	pHvCslF6	535	544	465	456	-	CACCGCACCT
MA0129.1	TGA1A	6.01139	0.829215	pHvCslF6	533	539	467	461	-	CACCTCA
MA1413.1	UIF1	3.27787	0.80663	pHvCslF6	533	542	467	458	+	TGAGGTGCGG
MA1040.1	MYB46	6.1265	0.847512	pHvCslF6	532	539	468	461	+	GTGAGGTG
MA0096.1	bZIP910	5.72322	0.808765	pHvCslF6	532	538	468	462	+	GTGAGGT
MA1036.1	MYB111	5.65522	0.83865	pHvCslF6	532	539	468	461	+	GTGAGGTG
MA1047.1	TGA5	4.40378	0.821349	pHvCslF6	532	539	468	461	+	GTGAGGTG
MA1039.1	MYB4	3.94095	0.803039	pHvCslF6	532	539	468	461	+	GTGAGGTG
MA0935.1	NAC025	3.53803	0.808401	pHvCslF6	532	539	468	461	-	CACCTCAC
MA1068.1	TGA2	5.30019	0.823787	pHvCslF6	531	538	469	462	-	ACCTCACC
MA1202.1	AGL55	5.92633	0.832552	pHvCslF6	530	535	470	465	-	TCACCT
MA1037.1	MYB24	3.70059	0.803228	pHvCslF6	530	538	470	462	+	AGGTGAGGT
MA1036.1	MYB111	12.8507	0.991072	pHvCslF6	527	534	473	466	+	GGTAGGTG
MA1039.1	MYB4	12.6546	1	pHvCslF6	527	534	473	466	+	GGTAGGTG
MA1040.1	MYB46	12.286	0.972999	pHvCslF6	527	534	473	466	+	GGTAGGTG
MA1042.1	MYB59	6.26292	0.839508	pHvCslF6	527	534	473	466	+	GGTAGGTG
MA1023.1	PHYPADRAFT_28324	6.10776	0.843054	pHvCslF6	527	534	473	466	+	GGTAGGTG
MA1007.1	PHYPADRAFT_173530	6.06975	0.849525	pHvCslF6	527	534	473	466	+	GGTAGGTG
MA0979.1	ERF008	5.53358	0.815579	pHvCslF6	527	534	473	466	-	CACCTACC
MA1038.1	MYB3	12.9026	0.950237	pHvCslF6	526	536	474	464	+	AGGTAGGTGAG
MA1041.1	MYB55	10.9025	0.932296	pHvCslF6	526	533	474	467	-	ACCTACCT
MA1408.1	FaEOBII	8.71255	0.882	pHvCslF6	526	535	474	465	+	AGGTAGGTGA
MA1008.1	PHYPADRAFT_182268	6.95384	0.838243	pHvCslF6	526	535	474	465	+	AGGTAGGTGA
MA1048.1	ERF018	5.30502	0.830352	pHvCslF6	526	533	474	467	-	ACCTACCT
MA0971.1	DREB1A	5.16789	0.807962	pHvCslF6	526	535	474	465	+	AGGTAGGTGA
MA1030.1	P0510F09.23	5.16024	0.843323	pHvCslF6	526	535	474	465	-	TCACCTACCT
MA1037.1	MYB24	9.3204	0.952403	pHvCslF6	525	533	475	467	+	TAGGTAGGT
MA1036.1	MYB111	13.2721	1	pHvCslF6	523	530	477	470	+	GGTAGGTA
MA1040.1	MYB46	12.9701	0.986937	pHvCslF6	523	530	477	470	+	GGTAGGTA
MA1039.1	MYB4	11.9201	0.983398	pHvCslF6	523	530	477	470	+	GGTAGGTA
MA0576.1	RAX3	10.8823	0.826094	pHvCslF6	523	535	477	465	+	GGTAGGTAGGTGA
MA1042.1	MYB59	10.4421	0.935131	pHvCslF6	523	530	477	470	+	GGTAGGTA
MA1038.1	MYB3	14.7512	0.988566	pHvCslF6	522	532	478	468	+	TGGTAGGTAGG
MA1041.1	MYB55	11.5585	0.945932	pHvCslF6	522	529	478	471	-	ACCTACCA
MA1408.1	FaEOBII	10.4044	0.914544	pHvCslF6	522	531	478	469	+	TGGTAGGTAG
MA1048.1	ERF018	7.25781	0.86882	pHvCslF6	522	529	478	471	-	ACCTACCA
MA1030.1	P0510F09.23	4.46702	0.825459	pHvCslF6	522	531	478	469	-	CTACCTACCA
MA1037.1	MYB24	8.52567	0.931307	pHvCslF6	521	529	479	471	+	CTGGTAGGT
MA0574.1	MYB15	10.7043	0.82937	pHvCslF6	519	531	481	469	+	ACCTGGTAGGTAG
MA0968.1	bZIP68	5.61521	0.848174	pHvCslF6	517	525	483	475	+	CAACCTGGT
MA1030.1	P0510F09.23	5.48384	0.851662	pHvCslF6	517	526	483	474	+	CAACCTGGTA
MA0961.1	BHLH112	4.41033	0.803049	pHvCslF6	516	524	484	476	+	GCAACCTGG
MA1358.1	bHLH130	6.06789	0.801857	pHvCslF6	515	525	485	475	+	AGCAACCTGGT
MA1049.1	ERF094	3.78161	0.808568	pHvCslF6	515	522	485	478	+	AGCAACCT
MA1039.1	MYB4	4.46214	0.81482	pHvCslF6	514	521	486	479	-	GGTTGCTT
MA1206.1	ARF2	4.37322	0.821622	pHvCslF6	514	523	486	477	+	AAGCAACCTG
MA1684.1	Foxn1	9.69471	0.9923	pHvCslF6	512	517	488	483	+	GGAAGC
MA1427.1	NAC028	6.94557	0.861722	pHvCslF6	512	520	488	480	-	GTTGCTTCC
MA0938.1	NAC058	6.45026	0.842078	pHvCslF6	512	519	488	481	+	GGAAGCAA
MA1063.1	TCP19	5.62078	0.804425	pHvCslF6	510	519	490	481	-	TTGCTTCCAC
MA1372.1	STZ	6.7223	0.8699	pHvCslF6	508	518	492	482	-	TGCTTCCACTC
MA0044.1	HMG-1	5.24499	0.820081	pHvCslF6	508	516	492	484	-	CTTCCACTC
MA0953.1	ATHB-6	6.33639	0.858357	pHvCslF6	505	513	495	487	-	CCACTCATA
MA0950.1	ATHB-12	5.62171	0.805182	pHvCslF6	505	512	495	488	+	TATGAGTG
MA1198.1	HAT2	6.19828	0.824799	pHvCslF6	504	514	496	486	-	TCCACTCATAT
MA0954.1	ATHB-7	5.8421	0.818228	pHvCslF6	504	513	496	487	-	CCACTCATAT
MA1027.1	KAN1	8.68863	0.949276	pHvCslF6	502	509	498	491	-	TCATATTC
MA0044.1	HMG-1	5.30643	0.822181	pHvCslF6	502	510	498	490	-	CTCATATTC
MA1372.1	STZ	4.18262	0.820265	pHvCslF6	502	512	498	488	-	CACTCATATTC
MA1388.1	AT3G24120	10.8097	0.97918	pHvCslF6	501	508	499	492	+	GGAATATG
MA1386.1	HHO3	9.16779	0.880443	pHvCslF6	501	511	499	489	+	GGAATATGAGT
MA1167.1	EFM	7.72618	0.845718	pHvCslF6	501	511	499	489	+	GGAATATGAGT
MA1164.1	HHO5	6.18537	0.808115	pHvCslF6	501	511	499	489	-	ACTCATATTCC
MA1413.1	UIF1	6.10154	0.86145	pHvCslF6	500	509	500	491	-	TCATATTCCT
MA1383.1	KAN2	8.28389	0.802537	pHvCslF6	499	513	501	487	-	CCACTCATATTCCTG
MA1168.1	MYR2	7.63299	0.838372	pHvCslF6	498	511	502	489	+	GCAGGAATATGAGT
MA0936.1	T11I18.17	8.1852	0.899967	pHvCslF6	488	495	512	505	+	ACACGCAG
MA0969.1	CMTA2	7.64345	0.904597	pHvCslF6	488	496	512	504	-	CCTGCGTGT
MA0939.1	NAC080	7.21076	0.871049	pHvCslF6	488	495	512	505	+	ACACGCAG
MA0938.1	NAC058	6.87723	0.855708	pHvCslF6	488	495	512	505	+	ACACGCAG
MA1427.1	NAC028	5.89494	0.841297	pHvCslF6	488	496	512	504	-	CCTGCGTGT
MA1061.1	SPT	5.26079	0.819037	pHvCslF6	488	496	512	504	-	CCTGCGTGT
MA0937.1	NAC055	5.24817	0.803878	pHvCslF6	488	495	512	505	+	ACACGCAG
MA1684.1	Foxn1	1.07894	0.809914	pHvCslF6	488	493	512	507	+	ACACGC
MA0968.1	bZIP68	7.31027	0.900851	pHvCslF6	487	495	513	505	-	CTGCGTGTC
MA0970.1	CMTA3	3.81636	0.819794	pHvCslF6	487	495	513	505	-	CTGCGTGTC
MA0964.1	BIM1	5.66977	0.839051	pHvCslF6	486	495	514	505	-	CTGCGTGTCC
MA1044.1	NAC92	5.2538	0.810724	pHvCslF6	486	497	514	503	+	GGACACGCAGGG
MA0931.1	ABI5	5.11452	0.807675	pHvCslF6	486	495	514	505	+	GGACACGCAG
MA1684.1	Foxn1	1.87649	0.826797	pHvCslF6	486	491	514	509	+	GGACAC
MA0970.1	CMTA3	7.5328	0.918292	pHvCslF6	485	493	515	507	-	GCGTGTCCC
MA1428.1	TCP8	6.77317	0.846973	pHvCslF6	483	491	517	509	-	GTGTCCCAT
MA1019.1	Glyma19g26560.1	6.03814	0.806406	pHvCslF6	483	491	517	509	-	GTGTCCCAT
MA1063.1	TCP19	5.91856	0.810876	pHvCslF6	483	492	517	508	-	CGTGTCCCAT
MA1064.1	TCP2	5.76768	0.817492	pHvCslF6	483	492	517	508	+	ATGGGACACG
MA1064.1	TCP2	5.76768	0.817492	pHvCslF6	483	492	517	508	-	CGTGTCCCAT
MA1206.1	ARF2	5.0854	0.837373	pHvCslF6	483	492	517	508	+	ATGGGACACG
MA1696.1	ARF39	7.26124	0.81196	pHvCslF6	482	493	518	507	+	CATGGGACACGC
MA1235.1	AIL7	5.60092	0.820325	pHvCslF6	482	492	518	508	-	CGTGTCCCATG
MA1695.1	ARF36	8.24619	0.810125	pHvCslF6	481	494	519	506	+	ACATGGGACACGCA
MA0561.1	PIF4	9.7352	0.915789	pHvCslF6	480	487	520	513	+	CACATGGG
MA1685.1	ARF10	7.5203	0.82284	pHvCslF6	480	494	520	506	+	CACATGGGACACGCA
MA0562.1	PIF5	12.6343	0.977342	pHvCslF6	479	486	521	514	+	TCACATGG
MA0560.1	PIF3	12.227	0.940273	pHvCslF6	479	488	521	512	-	TCCCATGTGA
MA1061.1	SPT	9.18055	0.910723	pHvCslF6	479	487	521	513	-	CCCATGTGA
MA1364.1	PIF7	9.04475	0.806973	pHvCslF6	479	493	521	507	-	GCGTGTCCCATGTGA
MA0128.1	EmBP-1	7.35944	0.828153	pHvCslF6	479	486	521	514	+	TCACATGG
MA0568.1	MYC3	6.90308	0.863227	pHvCslF6	479	486	521	514	+	TCACATGG
MA0568.1	MYC3	6.90308	0.863227	pHvCslF6	479	486	521	514	-	CCATGTGA
MA0964.1	BIM1	6.48669	0.864151	pHvCslF6	479	488	521	512	+	TCACATGGGA
MA0968.1	bZIP68	6.14583	0.864664	pHvCslF6	479	487	521	513	+	TCACATGGG
MA1021.1	PHYPADRAFT_48267	5.92647	0.824526	pHvCslF6	479	486	521	514	+	TCACATGG
MA1074.1	UNE10	5.87217	0.832136	pHvCslF6	479	486	521	514	-	CCATGTGA
MA1021.1	PHYPADRAFT_48267	4.96663	0.803382	pHvCslF6	479	486	521	514	-	CCATGTGA
MA0962.1	BHLH34	4.91474	0.821241	pHvCslF6	479	486	521	514	-	CCATGTGA
MA0962.1	BHLH34	4.34871	0.809276	pHvCslF6	479	486	521	514	+	TCACATGG
MA1361.1	bHLH18	10.5102	0.824498	pHvCslF6	478	494	522	506	-	TGCGTGTCCCATGTGAT
MA1011.1	PHYPADRAFT_72483	7.66369	0.904082	pHvCslF6	478	487	522	513	+	ATCACATGGG
MA1011.1	PHYPADRAFT_72483	7.66369	0.904082	pHvCslF6	478	487	522	513	-	CCCATGTGAT
MA0583.1	RAV1(var.2)	7.46535	0.82787	pHvCslF6	478	489	522	511	+	ATCACATGGGAC
MA0965.1	BIM2	7.45639	0.88504	pHvCslF6	478	487	522	513	+	ATCACATGGG
MA0965.1	BIM2	7.45639	0.88504	pHvCslF6	478	487	522	513	-	CCCATGTGAT
MA0956.1	BEE2	7.38443	0.903454	pHvCslF6	478	487	522	513	+	ATCACATGGG
MA0956.1	BEE2	7.38443	0.903454	pHvCslF6	478	487	522	513	-	CCCATGTGAT
MA1025.1	HBI1	6.8986	0.821548	pHvCslF6	478	489	522	511	-	GTCCCATGTGAT
MA0966.1	BIM3	6.51419	0.852616	pHvCslF6	478	487	522	513	+	ATCACATGGG
MA0966.1	BIM3	6.51419	0.852616	pHvCslF6	478	487	522	513	-	CCCATGTGAT
MA1061.1	SPT	6.27693	0.842805	pHvCslF6	478	486	522	514	+	ATCACATGG
MA0941.1	ABF2	6.15812	0.805593	pHvCslF6	478	490	522	510	-	TGTCCCATGTGAT
MA0988.1	PHYPADRAFT_143875	6.03401	0.845758	pHvCslF6	478	487	522	513	+	ATCACATGGG
MA0988.1	PHYPADRAFT_143875	6.03401	0.845758	pHvCslF6	478	487	522	513	-	CCCATGTGAT
MA0970.1	CMTA3	4.2647	0.831676	pHvCslF6	478	486	522	514	-	CCATGTGAT
MA0964.1	BIM1	7.90567	0.90775	pHvCslF6	477	486	523	514	-	CCATGTGATT
MA1659.1	ABF4	6.98269	0.832332	pHvCslF6	477	488	523	512	-	TCCCATGTGATT
MA1016.1	GATA15	5.95883	0.887672	pHvCslF6	475	483	525	517	-	TGTGATTTG
MA0953.1	ATHB-6	4.82131	0.811638	pHvCslF6	475	483	525	517	+	CAAATCACA
MA1326.1	ZHD5	6.77505	0.843383	pHvCslF6	474	484	526	516	-	ATGTGATTTGT
MA1017.1	GATA8	5.4198	0.851584	pHvCslF6	474	482	526	518	-	GTGATTTGT
MA1070.1	TGA7	4.84617	0.804322	pHvCslF6	474	483	526	517	-	TGTGATTTGT
MA1359.1	bHLH31	9.578	0.825297	pHvCslF6	473	493	527	507	+	CACAAATCACATGGGACACGC
MA0945.1	ARR1	5.33723	0.828551	pHvCslF6	473	482	527	518	+	CACAAATCAC
MA1071.1	DOF5.3	3.08991	0.81012	pHvCslF6	473	479	527	521	+	CACAAAT
MA1202.1	AGL55	5.92633	0.832552	pHvCslF6	472	477	528	523	+	TCACAA
MA1684.1	Foxn1	1.63584	0.821703	pHvCslF6	469	474	531	526	-	TGATGC
MA1097.1	ARALYDRAFT_493022	5.99538	0.833031	pHvCslF6	468	475	532	525	+	GGCATCAC
MA1016.1	GATA15	5.98799	0.88874	pHvCslF6	468	476	532	524	-	TGTGATGCC
MA1388.1	AT3G24120	3.40767	0.81367	pHvCslF6	468	475	532	525	+	GGCATCAC
MA1070.1	TGA7	5.85532	0.825245	pHvCslF6	467	476	533	524	-	TGTGATGCCC
MA1030.1	P0510F09.23	4.61345	0.829232	pHvCslF6	462	471	538	529	-	TGCCCTCCCC
MA0962.1	BHLH34	4.82183	0.819277	pHvCslF6	458	465	542	535	+	GCGCGGGG
MA0997.1	ERF069	4.80741	0.814158	pHvCslF6	458	466	542	534	+	GCGCGGGGA
MA1426.1	MYB124	7.16298	0.875858	pHvCslF6	456	465	544	535	-	CCCCGCGCAA
MA0936.1	T11I18.17	5.8466	0.821142	pHvCslF6	456	463	544	537	-	CCGCGCAA
MA1426.1	MYB124	4.73603	0.811826	pHvCslF6	456	465	544	535	+	TTGCGCGGGG
MA0969.1	CMTA2	5.11554	0.835699	pHvCslF6	455	463	545	537	+	CTTGCGCGG
MA0935.1	NAC025	3.62127	0.810054	pHvCslF6	455	462	545	538	-	CGCGCAAG
MA0970.1	CMTA3	3.46394	0.810453	pHvCslF6	455	463	545	537	-	CCGCGCAAG
MA0938.1	NAC058	7.38858	0.872032	pHvCslF6	452	459	548	541	-	GCAAGAAA
MA0120.1	id1	7.31738	0.849587	pHvCslF6	451	462	549	538	+	TTTTCTTGCGCG
MA1044.1	NAC92	8.02956	0.878066	pHvCslF6	450	461	550	539	-	GCGCAAGAAAAC
MA1071.1	DOF5.3	3.10732	0.810889	pHvCslF6	450	456	550	544	-	AGAAAAC
MA1677.1	NAC078	13.4122	0.962434	pHvCslF6	449	460	551	540	-	CGCAAGAAAACT
MA0982.1	DOF2.4	4.23678	0.834805	pHvCslF6	449	455	551	545	-	GAAAACT
MA1071.1	DOF5.3	3.86643	0.84442	pHvCslF6	449	455	551	545	-	GAAAACT
MA0984.1	DOF5.7	3.4552	0.814554	pHvCslF6	449	456	551	544	-	AGAAAACT
MA0983.1	DOF5.6	3.45359	0.803743	pHvCslF6	449	456	551	544	-	AGAAAACT
MA0989.1	PHYPADRAFT_153324	3.85285	0.813245	pHvCslF6	448	456	552	544	-	AGAAAACTA
MA0987.1	PHYPADRAFT_140773	3.39399	0.801179	pHvCslF6	448	457	552	543	-	AAGAAAACTA
MA0984.1	DOF5.7	3.10692	0.804172	pHvCslF6	448	455	552	545	-	GAAAACTA
MA0044.1	HMG-1	5.63678	0.833469	pHvCslF6	447	455	553	545	+	CTAGTTTTC
MA1367.1	AT1G76870	8.7247	0.838845	pHvCslF6	445	458	555	542	-	CAAGAAAACTAGTA
MA1030.1	P0510F09.23	5.66325	0.856285	pHvCslF6	445	454	555	546	-	AAAACTAGTA
MA1058.1	SPL4	6.24584	0.884812	pHvCslF6	443	451	557	549	+	CGTACTAGT
MA1057.1	SPL12	4.92684	0.818382	pHvCslF6	443	450	557	550	+	CGTACTAG
MA0955.1	POPTR_0002s00440g	6.71204	0.879118	pHvCslF6	442	448	558	552	-	AGTACGT
MA1059.1	SPL5	8.78303	0.926751	pHvCslF6	441	449	559	551	-	TAGTACGTA
MA1057.1	SPL12	8.48594	0.931494	pHvCslF6	441	448	559	552	-	AGTACGTA
MA0586.2	SPL14	8.27781	0.846558	pHvCslF6	441	451	559	549	+	TACGTACTAGT
MA1322.1	SPL9	6.91092	0.850798	pHvCslF6	441	451	559	549	+	TACGTACTAGT
MA0577.2	SPL3	6.72999	0.823116	pHvCslF6	441	448	559	552	+	TACGTACT
MA0935.1	NAC025	5.31785	0.843741	pHvCslF6	441	448	559	552	+	TACGTACT
MA1036.1	MYB111	5.21234	0.829269	pHvCslF6	441	448	559	552	-	AGTACGTA
MA1056.1	SPL11	10.0463	0.885696	pHvCslF6	440	451	560	549	-	ACTAGTACGTAC
MA1322.1	SPL9	8.12041	0.877535	pHvCslF6	440	450	560	550	-	CTAGTACGTAC
MA1321.1	SPL13	7.90533	0.850486	pHvCslF6	440	450	560	550	-	CTAGTACGTAC
MA1058.1	SPL4	7.62471	0.936856	pHvCslF6	440	448	560	552	-	AGTACGTAC
MA1060.1	SPL7	8.65133	0.893342	pHvCslF6	439	446	561	554	+	CGTACGTA
MA1058.1	SPL4	8.1	0.954796	pHvCslF6	439	447	561	553	+	CGTACGTAC
MA1057.1	SPL12	7.92628	0.913708	pHvCslF6	439	446	561	554	+	CGTACGTA
MA0955.1	POPTR_0002s00440g	7.10287	0.891218	pHvCslF6	439	445	561	555	+	CGTACGT
MA0577.2	SPL3	6.9448	0.828645	pHvCslF6	439	446	561	554	-	TACGTACG
MA0966.1	BIM3	6.31385	0.847936	pHvCslF6	439	448	561	552	+	CGTACGTACT
MA0966.1	BIM3	6.31385	0.847936	pHvCslF6	439	448	561	552	-	AGTACGTACG
MA1045.1	NAC043	6.20219	0.835974	pHvCslF6	439	448	561	552	-	AGTACGTACG
MA0956.1	BEE2	5.4953	0.851907	pHvCslF6	439	448	561	552	+	CGTACGTACT
MA0956.1	BEE2	5.4953	0.851907	pHvCslF6	439	448	561	552	-	AGTACGTACG
MA1045.1	NAC043	5.40945	0.819868	pHvCslF6	439	448	561	552	+	CGTACGTACT
MA1061.1	SPT	4.50402	0.801336	pHvCslF6	439	447	561	553	+	CGTACGTAC
MA0965.1	BIM2	4.19919	0.811831	pHvCslF6	439	448	561	552	+	CGTACGTACT
MA0965.1	BIM2	4.19919	0.811831	pHvCslF6	439	448	561	552	-	AGTACGTACG
MA0577.1	SPL3	9.24437	0.869094	pHvCslF6	438	453	562	547	+	GCGTACGTACTAGTTT
MA1059.1	SPL5	8.24864	0.91014	pHvCslF6	438	446	562	554	+	GCGTACGTA
MA0955.1	POPTR_0002s00440g	6.7315	0.87972	pHvCslF6	438	444	562	556	-	CGTACGC
MA0578.1	SPL8	6.47599	0.810853	pHvCslF6	438	453	562	547	+	GCGTACGTACTAGTTT
MA1684.1	Foxn1	1.87649	0.826797	pHvCslF6	438	443	562	557	-	GTACGC
MA1060.1	SPL7	9.17767	0.908854	pHvCslF6	437	444	563	556	-	CGTACGCA
MA1322.1	SPL9	8.81396	0.892867	pHvCslF6	437	447	563	553	+	TGCGTACGTAC
MA1321.1	SPL13	8.56288	0.863494	pHvCslF6	437	447	563	553	+	TGCGTACGTAC
MA0577.2	SPL3	6.9448	0.828645	pHvCslF6	437	444	563	556	+	TGCGTACG
MA1057.1	SPL12	6.4719	0.867486	pHvCslF6	437	444	563	556	-	CGTACGCA
MA1059.1	SPL5	6.07173	0.842476	pHvCslF6	437	445	563	555	-	ACGTACGCA
MA1056.1	SPL11	11.1273	0.909001	pHvCslF6	436	447	564	553	+	CTGCGTACGTAC
MA1056.1	SPL11	7.87927	0.838978	pHvCslF6	436	447	564	553	-	GTACGTACGCAG
MA0586.2	SPL14	7.80603	0.83722	pHvCslF6	436	446	564	554	-	TACGTACGCAG
MA1058.1	SPL4	6.69644	0.901819	pHvCslF6	436	444	564	556	-	CGTACGCAG
MA1322.1	SPL9	5.19784	0.812928	pHvCslF6	436	446	564	554	-	TACGTACGCAG
MA0939.1	NAC080	4.51581	0.820087	pHvCslF6	436	443	564	557	-	GTACGCAG
MA0970.1	CMTA3	4.11053	0.82759	pHvCslF6	436	444	564	556	+	CTGCGTACG
MA1045.1	NAC043	4.86602	0.808827	pHvCslF6	435	444	565	556	+	ACTGCGTACG
MA1427.1	NAC028	4.79521	0.819918	pHvCslF6	435	443	565	557	+	ACTGCGTAC
MA0935.1	NAC025	4.09445	0.81945	pHvCslF6	435	442	565	558	-	TACGCAGT
MA0577.1	SPL3	7.80404	0.837746	pHvCslF6	434	449	566	551	-	TAGTACGTACGCAGTA
MA0578.1	SPL8	7.7237	0.835412	pHvCslF6	434	449	566	551	+	TACTGCGTACGTACTA
MA0578.1	SPL8	6.26533	0.806707	pHvCslF6	434	449	566	551	-	TAGTACGTACGCAGTA
MA0969.1	CMTA2	4.54578	0.820171	pHvCslF6	433	441	567	559	+	CTACTGCGT
MA1684.1	Foxn1	0.715198	0.802214	pHvCslF6	432	437	568	563	-	AGTAGC
MA1014.1	GATA11	7.3971	0.857963	pHvCslF6	428	435	572	565	-	TAGCTCTG
MA1372.1	STZ	7.35738	0.882312	pHvCslF6	428	438	572	562	+	CAGAGCTACTG
MA1013.1	GATA10	7.24088	0.856404	pHvCslF6	428	435	572	565	-	TAGCTCTG
MA1018.1	GATA9	5.64267	0.807884	pHvCslF6	427	437	573	563	-	AGTAGCTCTGA
MA0121.1	ARR10	4.85297	0.80757	pHvCslF6	427	434	573	566	-	AGCTCTGA
MA1324.1	GATA20	7.10098	0.835423	pHvCslF6	426	433	574	567	+	ATCAGAGC
MA1323.1	GATA19	8.00735	0.847478	pHvCslF6	425	435	575	565	-	TAGCTCTGATT
MA1415.1	REF6	6.60857	0.814154	pHvCslF6	424	434	576	566	+	TAATCAGAGCT
MA1406.1	ATHB4	3.6631	0.817391	pHvCslF6	424	433	576	567	+	TAATCAGAGC
MA1325.1	GATA14	7.97742	0.802157	pHvCslF6	423	437	577	563	-	AGTAGCTCTGATTAG
MA0953.1	ATHB-6	6.39849	0.860272	pHvCslF6	423	431	577	569	+	CTAATCAGA
MA1016.1	GATA15	6.09633	0.89271	pHvCslF6	423	431	577	569	-	TCTGATTAG
MA1406.1	ATHB4	4.15582	0.825095	pHvCslF6	423	432	577	568	-	CTCTGATTAG
MA1326.1	ZHD5	8.05958	0.868555	pHvCslF6	422	432	578	568	-	CTCTGATTAGC
MA1210.1	HAT22	6.30235	0.800493	pHvCslF6	422	431	578	569	+	GCTAATCAGA
MA1016.1	GATA15	3.73788	0.806303	pHvCslF6	422	430	578	570	+	GCTAATCAG
MA0945.1	ARR1	4.95311	0.81764	pHvCslF6	421	430	579	570	+	AGCTAATCAG
MA1329.1	ZHD1	7.77428	0.826159	pHvCslF6	420	434	580	566	+	AAGCTAATCAGAGCT
MA1330.1	ZHD6	7.70182	0.816055	pHvCslF6	420	434	580	566	-	AGCTCTGATTAGCTT
MA1042.1	MYB59	5.25516	0.816449	pHvCslF6	420	427	580	573	-	ATTAGCTT
MA0938.1	NAC058	7.4202	0.873042	pHvCslF6	418	425	582	575	+	GCAAGCTA
MA1684.1	Foxn1	1.51275	0.819097	pHvCslF6	418	423	582	577	+	GCAAGC
MA1044.1	NAC92	8.19061	0.881972	pHvCslF6	416	427	584	573	+	ATGCAAGCTAAT
MA1343.1	bZIP52	7.19893	0.832968	pHvCslF6	416	429	584	571	+	ATGCAAGCTAATCA
MA1328.1	ATHB34	10.2539	0.863055	pHvCslF6	415	429	585	571	+	AATGCAAGCTAATCA
MA0044.1	HMG-1	6.29385	0.855923	pHvCslF6	414	422	586	578	-	CTTGCATTT
MA0581.1	LEC2	5.48895	0.80327	pHvCslF6	414	424	586	576	-	AGCTTGCATTT
MA0982.1	DOF2.4	3.88091	0.81989	pHvCslF6	413	419	587	581	+	GAAATGC
MA0989.1	PHYPADRAFT_153324	5.89894	0.886809	pHvCslF6	412	420	588	580	+	GGAAATGCA
MA0565.2	FUS3	5.83204	0.818772	pHvCslF6	412	421	588	579	+	GGAAATGCAA
MA1027.1	KAN1	5.2266	0.831541	pHvCslF6	412	419	588	581	+	GGAAATGC
MA1022.1	PHYPADRAFT_38837	4.98857	0.842452	pHvCslF6	412	421	588	579	+	GGAAATGCAA
MA0981.1	DOF1.8	4.58277	0.842342	pHvCslF6	412	421	588	579	+	GGAAATGCAA
MA0987.1	PHYPADRAFT_140773	4.24321	0.834465	pHvCslF6	412	421	588	579	+	GGAAATGCAA
MA1071.1	DOF5.3	3.38838	0.823303	pHvCslF6	412	418	588	582	+	GGAAATG
MA1165.1	HHO6	8.3477	0.834165	pHvCslF6	407	417	593	583	-	ATTTCCGATTC
MA1388.1	AT3G24120	6.8905	0.891546	pHvCslF6	406	413	594	587	+	AGAATCGG
MA0947.1	ARR14	5.98724	0.846909	pHvCslF6	406	413	594	587	+	AGAATCGG
MA0121.1	ARR10	5.22445	0.821513	pHvCslF6	406	413	594	587	+	AGAATCGG
MA1016.1	GATA15	4.36328	0.829215	pHvCslF6	406	414	594	586	-	TCCGATTCT
MA1684.1	Foxn1	0.715198	0.802214	pHvCslF6	406	411	594	589	+	AGAATC
MA0946.1	ARR11	6.51491	0.839797	pHvCslF6	405	412	595	588	+	AAGAATCG
MA0945.1	ARR1	5.736	0.839878	pHvCslF6	405	414	595	586	-	TCCGATTCTT
MA0120.1	id1	5.71536	0.804246	pHvCslF6	405	416	595	584	-	TTTCCGATTCTT
MA1409.1	OsRR22	5.31406	0.806683	pHvCslF6	405	414	595	586	+	AAGAATCGGA
MA0121.1	ARR10	5.08155	0.816149	pHvCslF6	405	412	595	588	-	CGATTCTT
MA1017.1	GATA8	4.33103	0.816953	pHvCslF6	405	413	595	587	-	CCGATTCTT
MA1388.1	AT3G24120	4.0572	0.828194	pHvCslF6	405	412	595	588	-	CGATTCTT
MA1413.1	UIF1	9.74983	0.93228	pHvCslF6	404	413	596	587	+	TAAGAATCGG
MA0949.1	ARR2	5.76249	0.827219	pHvCslF6	404	413	596	587	-	CCGATTCTTA
MA0945.1	ARR1	5.25069	0.826093	pHvCslF6	404	413	596	587	+	TAAGAATCGG
MA0984.1	DOF5.7	5.15028	0.865081	pHvCslF6	403	410	597	590	+	ATAAGAAT
MA0127.1	PEND	11.2324	0.914811	pHvCslF6	402	411	598	589	-	GATTCTTATT
MA1164.1	HHO5	6.45853	0.813454	pHvCslF6	402	412	598	588	+	AATAAGAATCG
MA1392.1	MYB98	6.03515	0.810749	pHvCslF6	402	416	598	584	+	AATAAGAATCGGAAA
MA0982.1	DOF2.4	4.2787	0.836562	pHvCslF6	402	408	598	592	+	AATAAGA
MA1071.1	DOF5.3	4.03206	0.851736	pHvCslF6	401	407	599	593	+	TAATAAG
MA0989.1	PHYPADRAFT_153324	3.77876	0.810581	pHvCslF6	401	409	599	591	+	TAATAAGAA
MA0951.1	ATHB-16	3.63829	0.805068	pHvCslF6	401	408	599	592	+	TAATAAGA
MA0981.1	DOF1.8	3.63419	0.803251	pHvCslF6	401	410	599	590	+	TAATAAGAAT
MA0987.1	PHYPADRAFT_140773	3.47228	0.804248	pHvCslF6	401	410	599	590	+	TAATAAGAAT
MA0953.1	ATHB-6	6.59346	0.866284	pHvCslF6	400	408	600	592	+	CTAATAAGA
MA1406.1	ATHB4	3.0038	0.807081	pHvCslF6	400	409	600	591	-	TTCTTATTAG
MA0951.1	ATHB-16	3.63829	0.805068	pHvCslF6	398	405	602	595	+	TACTAATA
MA0953.1	ATHB-6	5.62959	0.836562	pHvCslF6	397	405	603	595	+	GTACTAATA
MA1057.1	SPL12	6.62673	0.872406	pHvCslF6	396	403	604	597	+	TGTACTAA
MA1058.1	SPL4	6.11124	0.879731	pHvCslF6	396	404	604	596	+	TGTACTAAT
MA0955.1	POPTR_0002s00440g	5.79647	0.850772	pHvCslF6	395	401	605	599	-	AGTACAG
MA1059.1	SPL5	5.05476	0.810865	pHvCslF6	395	403	605	597	+	CTGTACTAA
MA1071.1	DOF5.3	3.24413	0.816932	pHvCslF6	395	401	605	599	-	AGTACAG
MA1322.1	SPL9	9.8097	0.914879	pHvCslF6	394	404	606	596	+	CCTGTACTAAT
MA1321.1	SPL13	7.92959	0.850966	pHvCslF6	394	404	606	596	+	CCTGTACTAAT
MA1059.1	SPL5	6.5972	0.858809	pHvCslF6	394	402	606	598	-	TAGTACAGG
MA1057.1	SPL12	6.18448	0.858351	pHvCslF6	394	401	606	599	-	AGTACAGG
MA1058.1	SPL4	6.83356	0.906995	pHvCslF6	393	401	607	599	-	AGTACAGGA
MA0578.1	SPL8	6.05725	0.802612	pHvCslF6	391	406	609	594	+	ACTCCTGTACTAATAA
MA0968.1	bZIP68	4.58376	0.81612	pHvCslF6	391	399	609	601	+	ACTCCTGTA
MA0583.1	RAV1(var.2)	7.14384	0.818309	pHvCslF6	390	401	610	599	+	TACTCCTGTACT
MA1060.1	SPL7	7.10948	0.847903	pHvCslF6	388	395	612	605	+	CGTACTCC
MA1058.1	SPL4	5.25278	0.847329	pHvCslF6	388	396	612	604	+	CGTACTCCT
MA0955.1	POPTR_0002s00440g	6.71204	0.879118	pHvCslF6	387	393	613	607	-	AGTACGT
MA1059.1	SPL5	8.50227	0.918024	pHvCslF6	386	394	614	606	-	GAGTACGTA
MA1057.1	SPL12	8.48594	0.931494	pHvCslF6	386	393	614	607	-	AGTACGTA
MA0586.2	SPL14	7.44137	0.830002	pHvCslF6	386	396	614	604	+	TACGTACTCCT
MA0577.2	SPL3	6.72999	0.823116	pHvCslF6	386	393	614	607	+	TACGTACT
MA0935.1	NAC025	5.31785	0.843741	pHvCslF6	386	393	614	607	+	TACGTACT
MA1322.1	SPL9	5.2872	0.814903	pHvCslF6	386	396	614	604	+	TACGTACTCCT
MA1036.1	MYB111	5.21234	0.829269	pHvCslF6	386	393	614	607	-	AGTACGTA
MA1056.1	SPL11	9.47087	0.873291	pHvCslF6	385	396	615	604	-	AGGAGTACGTAT
MA1058.1	SPL4	7.72428	0.940615	pHvCslF6	385	393	615	607	-	AGTACGTAT
MA1321.1	SPL13	7.19848	0.836503	pHvCslF6	385	395	615	605	-	GGAGTACGTAT
MA1322.1	SPL9	7.04746	0.853816	pHvCslF6	385	395	615	605	-	GGAGTACGTAT
MA0937.1	NAC055	6.34309	0.828325	pHvCslF6	385	392	615	608	+	ATACGTAC
MA1043.1	NAC083	5.77821	0.824235	pHvCslF6	385	394	615	606	+	ATACGTACTC
MA0937.1	NAC055	5.32079	0.805499	pHvCslF6	385	392	615	608	-	GTACGTAT
MA0939.1	NAC080	3.54962	0.801816	pHvCslF6	385	392	615	608	+	ATACGTAC
MA1045.1	NAC043	6.78058	0.847726	pHvCslF6	384	393	616	607	-	AGTACGTATA
MA1057.1	SPL12	6.42965	0.866143	pHvCslF6	384	391	616	609	+	TATACGTA
MA0935.1	NAC025	6.18947	0.861048	pHvCslF6	384	391	616	609	-	TACGTATA
MA1058.1	SPL4	6.10117	0.879351	pHvCslF6	384	392	616	608	+	TATACGTAC
MA1045.1	NAC043	5.40945	0.819868	pHvCslF6	384	393	616	607	+	TATACGTACT
MA0966.1	BIM3	5.10428	0.81968	pHvCslF6	384	393	616	607	+	TATACGTACT
MA0966.1	BIM3	5.10428	0.81968	pHvCslF6	384	393	616	607	-	AGTACGTATA
MA0956.1	BEE2	4.82966	0.833744	pHvCslF6	384	393	616	607	+	TATACGTACT
MA0956.1	BEE2	4.82966	0.833744	pHvCslF6	384	393	616	607	-	AGTACGTATA
MA0577.1	SPL3	9.58533	0.876514	pHvCslF6	383	398	617	602	+	ATATACGTACTCCTGT
MA0578.1	SPL8	9.35987	0.867616	pHvCslF6	383	398	617	602	+	ATATACGTACTCCTGT
MA1059.1	SPL5	6.09097	0.843074	pHvCslF6	383	391	617	609	+	ATATACGTA
MA0947.1	ARR14	4.28767	0.812182	pHvCslF6	383	390	617	610	+	ATATACGT
MA0946.1	ARR11	8.43113	0.880048	pHvCslF6	382	389	618	611	+	AATATACG
MA1409.1	OsRR22	5.60284	0.811791	pHvCslF6	382	391	618	609	+	AATATACGTA
MA1322.1	SPL9	5.50417	0.8197	pHvCslF6	382	392	618	608	+	AATATACGTAC
MA0945.1	ARR1	5.31798	0.828004	pHvCslF6	382	391	618	609	-	TACGTATATT
MA1388.1	AT3G24120	4.50837	0.838282	pHvCslF6	382	389	618	611	-	CGTATATT
MA0941.1	ABF2	7.12874	0.827622	pHvCslF6	381	393	619	607	+	AAATATACGTACT
MA1413.1	UIF1	6.33536	0.865989	pHvCslF6	381	390	619	610	+	AAATATACGT
MA1027.1	KAN1	6.14506	0.862776	pHvCslF6	381	388	619	612	+	AAATATAC
MA0932.1	AHL12	5.89563	0.870116	pHvCslF6	381	388	619	612	+	AAATATAC
MA0932.1	AHL12	5.89563	0.870116	pHvCslF6	381	388	619	612	-	GTATATTT
MA0972.1	CCA1	5.82868	0.822568	pHvCslF6	381	388	619	612	+	AAATATAC
MA0949.1	ARR2	5.49717	0.821815	pHvCslF6	381	390	619	610	-	ACGTATATTT
MA1027.1	KAN1	5.01295	0.824275	pHvCslF6	381	388	619	612	-	GTATATTT
MA0934.1	AHL25	4.18937	0.818096	pHvCslF6	381	388	619	612	+	AAATATAC
MA0934.1	AHL25	4.18937	0.818096	pHvCslF6	381	388	619	612	-	GTATATTT
MA1384.1	PHL7	8.20063	0.827375	pHvCslF6	380	392	620	608	-	GTACGTATATTTT
MA1167.1	EFM	6.85594	0.829544	pHvCslF6	380	390	620	610	+	AAAATATACGT
MA0932.1	AHL12	5.89259	0.870043	pHvCslF6	380	387	620	613	+	AAAATATA
MA0932.1	AHL12	5.89259	0.870043	pHvCslF6	380	387	620	613	-	TATATTTT
MA1388.1	AT3G24120	4.28713	0.833335	pHvCslF6	380	387	620	613	+	AAAATATA
MA1163.1	PHL11	7.97124	0.830993	pHvCslF6	379	392	621	608	-	GTACGTATATTTTT
MA1187.1	LCL1	7.88141	0.8276	pHvCslF6	379	388	621	612	-	GTATATTTTT
MA0578.1	SPL8	7.59809	0.832939	pHvCslF6	379	394	621	606	-	GAGTACGTATATTTTT
MA0577.1	SPL3	7.49721	0.831068	pHvCslF6	379	394	621	606	-	GAGTACGTATATTTTT
MA0932.1	AHL12	7.26236	0.902852	pHvCslF6	379	386	621	614	+	AAAAATAT
MA0932.1	AHL12	7.26236	0.902852	pHvCslF6	379	386	621	614	-	ATATTTTT
MA1168.1	MYR2	7.25756	0.832077	pHvCslF6	379	392	621	608	-	GTACGTATATTTTT
MA1164.1	HHO5	7.00694	0.824175	pHvCslF6	379	389	621	611	+	AAAAATATACG
MA1185.1	LHY1	6.55514	0.815321	pHvCslF6	379	388	621	612	-	GTATATTTTT
MA0934.1	AHL25	6.30221	0.864248	pHvCslF6	379	386	621	614	+	AAAAATAT
MA0934.1	AHL25	6.30221	0.864248	pHvCslF6	379	386	621	614	-	ATATTTTT
MA0933.1	AHL20	6.18699	0.849677	pHvCslF6	379	386	621	614	+	AAAAATAT
MA1386.1	HHO3	5.19075	0.801933	pHvCslF6	379	389	621	611	-	CGTATATTTTT
MA0982.1	DOF2.4	4.07659	0.828091	pHvCslF6	379	385	621	615	+	AAAAATA
MA1389.1	PHL1	9.25286	0.815536	pHvCslF6	378	392	622	608	+	CAAAAATATACGTAC
MA1183.1	RVE6	7.70432	0.819451	pHvCslF6	378	388	622	612	-	GTATATTTTTG
MA1190.1	RVE5	7.17623	0.809475	pHvCslF6	378	388	622	612	-	GTATATTTTTG
MA1071.1	DOF5.3	4.66131	0.879532	pHvCslF6	378	384	622	616	+	CAAAAAT
MA0984.1	DOF5.7	4.64128	0.849909	pHvCslF6	378	385	622	615	+	CAAAAATA
MA0987.1	PHYPADRAFT_140773	4.10045	0.82887	pHvCslF6	378	387	622	613	+	CAAAAATATA
MA0982.1	DOF2.4	3.94354	0.822514	pHvCslF6	378	384	622	616	+	CAAAAAT
MA0981.1	DOF1.8	3.81423	0.810671	pHvCslF6	378	387	622	613	+	CAAAAATATA
MA0563.1	2003-09-01	9.03456	0.862672	pHvCslF6	377	387	623	613	-	TATATTTTTGC
MA0001.1	AGL3	5.79948	0.801676	pHvCslF6	377	386	623	614	+	GCAAAAATAT
MA0953.1	ATHB-6	5.0815	0.819661	pHvCslF6	377	385	623	615	+	GCAAAAATA
MA0989.1	PHYPADRAFT_153324	4.68503	0.843165	pHvCslF6	377	385	623	615	+	GCAAAAATA
MA0987.1	PHYPADRAFT_140773	4.23382	0.834097	pHvCslF6	377	386	623	614	+	GCAAAAATAT
MA0981.1	DOF1.8	3.8429	0.811852	pHvCslF6	377	386	623	614	+	GCAAAAATAT
MA0983.1	DOF5.6	3.7855	0.815939	pHvCslF6	377	384	623	616	+	GCAAAAAT
MA1071.1	DOF5.3	3.39801	0.823729	pHvCslF6	377	383	623	617	+	GCAAAAA
MA0120.1	id1	6.21093	0.818272	pHvCslF6	372	383	628	617	-	TTTTTGCTCGCA
MA1388.1	AT3G24120	4.15572	0.830397	pHvCslF6	368	375	632	625	-	CGCATAAG
MA1071.1	DOF5.3	3.53131	0.829617	pHvCslF6	368	374	632	626	-	GCATAAG
MA1027.1	KAN1	5.8786	0.853714	pHvCslF6	367	374	633	626	+	TCTTATGC
MA1398.2	KUA1	7.55935	0.826916	pHvCslF6	366	376	634	624	+	TTCTTATGCGA
MA0984.1	DOF5.7	5.15028	0.865081	pHvCslF6	365	372	635	628	-	ATAAGAAT
MA0127.1	PEND	12.4149	0.946762	pHvCslF6	364	373	636	627	+	AATTCTTATG
MA0951.1	ATHB-16	7.18101	0.870614	pHvCslF6	364	371	636	629	-	TAAGAATT
MA1026.1	ATHB-15	6.68006	0.842806	pHvCslF6	364	371	636	629	-	TAAGAATT
MA0952.1	ATHB-51	4.48696	0.808171	pHvCslF6	364	371	636	629	+	AATTCTTA
MA0008.1	HAT5	8.47143	0.863303	pHvCslF6	363	370	637	630	+	CAATTCTT
MA0952.1	ATHB-51	6.64476	0.851964	pHvCslF6	363	370	637	630	-	AAGAATTG
MA1026.1	ATHB-15	5.21982	0.802921	pHvCslF6	363	370	637	630	+	CAATTCTT
MA1209.1	ATHB20	8.44548	0.835297	pHvCslF6	362	372	638	628	-	ATAAGAATTGT
MA1215.1	ATHB53	7.52532	0.832111	pHvCslF6	362	372	638	628	-	ATAAGAATTGT
MA0110.1	ATHB-5	7.32776	0.810274	pHvCslF6	362	370	638	630	+	ACAATTCTT
MA1211.1	ATHB18	7.30292	0.852133	pHvCslF6	362	372	638	628	+	ACAATTCTTAT
MA1212.1	ATHB13	7.23126	0.844203	pHvCslF6	362	372	638	628	-	ATAAGAATTGT
MA1186.1	At1g49010	6.18529	0.809335	pHvCslF6	362	376	638	624	+	ACAATTCTTATGCGA
MA0008.1	HAT5	7.87886	0.844623	pHvCslF6	361	368	639	632	-	GAATTGTT
MA0945.1	ARR1	5.00686	0.819167	pHvCslF6	361	370	639	630	+	AACAATTCTT
MA0932.1	AHL12	3.43838	0.81126	pHvCslF6	361	368	639	632	+	AACAATTC
MA0932.1	AHL12	3.43838	0.81126	pHvCslF6	361	368	639	632	-	GAATTGTT
MA0951.1	ATHB-16	7.18101	0.870614	pHvCslF6	360	367	640	633	+	TAACAATT
MA1026.1	ATHB-15	6.2631	0.831417	pHvCslF6	360	367	640	633	+	TAACAATT
MA0952.1	ATHB-51	4.86866	0.815918	pHvCslF6	360	367	640	633	-	AATTGTTA
MA1213.1	ZHD3	7.76781	0.817341	pHvCslF6	359	372	641	628	+	ATAACAATTCTTAT
MA1181.1	MYB113	7.47967	0.859954	pHvCslF6	359	369	641	631	-	AGAATTGTTAT
MA1175.1	MYB81	7.3056	0.871278	pHvCslF6	359	369	641	631	+	ATAACAATTCT
MA1212.1	ATHB13	5.88815	0.820207	pHvCslF6	359	369	641	631	+	ATAACAATTCT
MA1391.1	MYB33	5.06625	0.823367	pHvCslF6	359	369	641	631	+	ATAACAATTCT
MA0127.1	PEND	9.69166	0.87318	pHvCslF6	358	367	642	633	-	AATTGTTATT
MA1385.1	AT2G40260	7.97659	0.821668	pHvCslF6	358	372	642	628	+	AATAACAATTCTTAT
MA0044.1	HMG-1	4.92545	0.809162	pHvCslF6	358	366	642	634	-	ATTGTTATT
MA1027.1	KAN1	4.53619	0.808062	pHvCslF6	357	364	643	636	-	TGTTATTA
MA0951.1	ATHB-16	3.63829	0.805068	pHvCslF6	357	364	643	636	+	TAATAACA
MA0953.1	ATHB-6	5.87579	0.844154	pHvCslF6	356	364	644	636	+	GTAATAACA
MA1174.1	MYB56	8.46205	0.832198	pHvCslF6	355	369	645	631	+	AGTAATAACAATTCT
MA1372.1	STZ	3.79931	0.812774	pHvCslF6	354	364	646	636	-	TGTTATTACTA
MA0951.1	ATHB-16	3.63829	0.805068	pHvCslF6	354	361	646	639	+	TAGTAATA
MA1365.2	AT5G47660	7.14342	0.848629	pHvCslF6	353	363	647	637	+	TTAGTAATAAC
MA1330.1	ZHD6	7.0478	0.80528	pHvCslF6	353	367	647	633	-	AATTGTTATTACTAA
MA0953.1	ATHB-6	4.59021	0.804512	pHvCslF6	351	359	649	641	-	TTACTAATC
MA1328.1	ATHB34	6.91454	0.810463	pHvCslF6	350	364	650	636	-	TGTTATTACTAATCC
MA1027.1	KAN1	4.55673	0.80876	pHvCslF6	350	357	650	643	-	ACTAATCC
MA1398.2	KUA1	10.2082	0.881948	pHvCslF6	348	358	652	642	-	TACTAATCCAT
MA1186.1	At1g49010	7.21899	0.825948	pHvCslF6	348	362	652	638	-	TTATTACTAATCCAT
MA1398.1	KUA1	10.5216	0.863685	pHvCslF6	347	361	653	639	-	TATTACTAATCCATT
MA1397.1	At1g74840	9.6218	0.884904	pHvCslF6	347	357	653	643	+	AATGGATTAGT
MA1192.1	At5g58900	7.6058	0.816744	pHvCslF6	347	361	653	639	+	AATGGATTAGTAATA
MA1198.1	HAT2	6.80845	0.835975	pHvCslF6	347	357	653	643	-	ACTAATCCATT
MA1400.1	At1g19000	9.98626	0.846405	pHvCslF6	346	359	654	641	+	TAATGGATTAGTAA
MA1169.1	MYB105	7.78848	0.828762	pHvCslF6	346	358	654	642	-	TACTAATCCATTA
MA0054.1	myb.Ph3	5.63843	0.807098	pHvCslF6	346	354	654	646	+	TAATGGATT
MA1189.1	AT5G61620	10.274	0.854185	pHvCslF6	345	359	655	641	+	TTAATGGATTAGTAA
MA1195.1	AT5G56840	10.0275	0.844813	pHvCslF6	345	359	655	641	-	TTACTAATCCATTAA
MA1329.1	ZHD1	8.07764	0.83123	pHvCslF6	345	359	655	641	-	TTACTAATCCATTAA
MA1399.1	At5g08520	7.1864	0.830166	pHvCslF6	345	357	655	643	+	TTAATGGATTAGT
MA1175.1	MYB81	3.54765	0.801118	pHvCslF6	345	355	655	645	+	TTAATGGATTA
MA1326.1	ZHD5	4.89856	0.80661	pHvCslF6	344	354	656	646	-	AATCCATTAAT
MA0953.1	ATHB-6	4.55909	0.803553	pHvCslF6	344	352	656	648	-	TCCATTAAT
MA0989.1	PHYPADRAFT_153324	4.55634	0.838538	pHvCslF6	344	352	656	648	+	ATTAATGGA
MA0981.1	DOF1.8	3.86619	0.812812	pHvCslF6	344	353	656	647	+	ATTAATGGAT
MA1071.1	DOF5.3	3.08301	0.809815	pHvCslF6	344	350	656	650	+	ATTAATG
MA0933.1	AHL20	8.60272	0.903506	pHvCslF6	343	350	657	650	-	CATTAATT
MA1662.1	AT3G10030	8.34383	0.832826	pHvCslF6	343	355	657	645	+	AATTAATGGATTA
MA0952.1	ATHB-51	8.14719	0.882456	pHvCslF6	343	350	657	650	+	AATTAATG
MA0934.1	AHL25	7.8192	0.897385	pHvCslF6	343	350	657	650	+	AATTAATG
MA0934.1	AHL25	7.8192	0.897385	pHvCslF6	343	350	657	650	-	CATTAATT
MA0933.1	AHL20	6.87474	0.865002	pHvCslF6	343	350	657	650	+	AATTAATG
MA0953.1	ATHB-6	6.58477	0.866016	pHvCslF6	343	351	657	649	-	CCATTAATT
MA0932.1	AHL12	6.40644	0.882351	pHvCslF6	343	350	657	650	+	AATTAATG
MA0932.1	AHL12	6.40644	0.882351	pHvCslF6	343	350	657	650	-	CATTAATT
MA0951.1	ATHB-16	5.48113	0.839163	pHvCslF6	343	350	657	650	-	CATTAATT
MA1327.2	ATHB23	5.35665	0.811003	pHvCslF6	343	352	657	648	-	TCCATTAATT
MA1026.1	ATHB-15	5.2629	0.804098	pHvCslF6	343	350	657	650	-	CATTAATT
MA1328.1	ATHB34	13.0617	0.907277	pHvCslF6	342	356	658	644	-	CTAATCCATTAATTA
MA0990.1	EDT1	10.079	0.916252	pHvCslF6	342	351	658	649	+	TAATTAATGG
MA0990.1	EDT1	8.97124	0.890614	pHvCslF6	342	351	658	649	-	CCATTAATTA
MA0008.1	HAT5	8.1304	0.852552	pHvCslF6	342	349	658	651	+	TAATTAAT
MA1369.1	HDG1	8.10428	0.853342	pHvCslF6	342	352	658	648	-	TCCATTAATTA
MA1026.1	ATHB-15	7.65156	0.86934	pHvCslF6	342	349	658	651	+	TAATTAAT
MA1375.1	ANL2	7.39792	0.841227	pHvCslF6	342	352	658	648	+	TAATTAATGGA
MA1406.1	ATHB4	7.14011	0.871761	pHvCslF6	342	351	658	649	+	TAATTAATGG
MA0950.1	ATHB-12	5.54761	0.803243	pHvCslF6	342	349	658	651	-	ATTAATTA
MA0933.1	AHL20	5.34888	0.831002	pHvCslF6	342	349	658	651	+	TAATTAAT
MA0952.1	ATHB-51	4.59481	0.81036	pHvCslF6	342	349	658	651	-	ATTAATTA
MA0953.1	ATHB-6	4.45589	0.80037	pHvCslF6	342	350	658	650	+	TAATTAATG
MA0934.1	AHL25	4.23678	0.819132	pHvCslF6	342	349	658	651	+	TAATTAAT
MA0934.1	AHL25	4.23678	0.819132	pHvCslF6	342	349	658	651	-	ATTAATTA
MA0932.1	AHL12	3.86089	0.82138	pHvCslF6	342	349	658	651	+	TAATTAAT
MA0932.1	AHL12	3.86089	0.82138	pHvCslF6	342	349	658	651	-	ATTAATTA
MA1327.2	ATHB23	14.0043	0.967822	pHvCslF6	341	350	659	650	+	TTAATTAATG
MA1369.1	HDG1	12.3472	0.921444	pHvCslF6	341	351	659	649	+	TTAATTAATGG
MA1046.1	NTL9	11.194	0.886912	pHvCslF6	341	349	659	651	+	TTAATTAAT
MA1375.1	ANL2	11.0373	0.897906	pHvCslF6	341	351	659	649	-	CCATTAATTAA
MA1209.1	ATHB20	9.90543	0.863288	pHvCslF6	341	351	659	649	-	CCATTAATTAA
MA1215.1	ATHB53	9.37228	0.863185	pHvCslF6	341	351	659	649	-	CCATTAATTAA
MA1212.1	ATHB13	8.82359	0.872652	pHvCslF6	341	351	659	649	-	CCATTAATTAA
MA1174.1	MYB56	8.82166	0.838003	pHvCslF6	341	355	659	645	+	TTAATTAATGGATTA
MA1213.1	ZHD3	8.19746	0.824371	pHvCslF6	341	354	659	646	-	AATCCATTAATTAA
MA1211.1	ATHB18	7.71748	0.859663	pHvCslF6	341	351	659	649	+	TTAATTAATGG
MA0110.3	ATHB-5	7.63178	0.829579	pHvCslF6	341	352	659	648	-	TCCATTAATTAA
MA0953.1	ATHB-6	6.43289	0.861332	pHvCslF6	341	349	659	651	+	TTAATTAAT
MA0990.1	EDT1	5.35157	0.806837	pHvCslF6	341	350	659	650	-	CATTAATTAA
MA1211.1	ATHB18	5.18401	0.813643	pHvCslF6	341	351	659	649	-	CCATTAATTAA
MA1046.1	NTL9	11.194	0.886912	pHvCslF6	340	348	660	652	-	TTAATTAAT
MA1326.1	ZHD5	10.2873	0.912211	pHvCslF6	340	350	660	650	-	CATTAATTAAT
MA1198.1	HAT2	9.86244	0.891908	pHvCslF6	340	350	660	650	+	ATTAATTAATG
MA0008.1	HAT5	8.1304	0.852552	pHvCslF6	340	347	660	653	-	TAATTAAT
MA1026.1	ATHB-15	7.65156	0.86934	pHvCslF6	340	347	660	653	-	TAATTAAT
MA0953.1	ATHB-6	6.43289	0.861332	pHvCslF6	340	348	660	652	-	TTAATTAAT
MA0950.1	ATHB-12	5.54761	0.803243	pHvCslF6	340	347	660	653	+	ATTAATTA
MA0933.1	AHL20	5.34888	0.831002	pHvCslF6	340	347	660	653	-	TAATTAAT
MA0952.1	ATHB-51	4.59481	0.81036	pHvCslF6	340	347	660	653	+	ATTAATTA
MA0934.1	AHL25	4.23678	0.819132	pHvCslF6	340	347	660	653	+	ATTAATTA
MA0934.1	AHL25	4.23678	0.819132	pHvCslF6	340	347	660	653	-	TAATTAAT
MA0932.1	AHL12	3.86089	0.82138	pHvCslF6	340	347	660	653	+	ATTAATTA
MA0932.1	AHL12	3.86089	0.82138	pHvCslF6	340	347	660	653	-	TAATTAAT
MA1327.2	ATHB23	15.7788	1	pHvCslF6	339	348	661	652	-	TTAATTAATT
MA1329.2	ZHD1	15.3069	0.94206	pHvCslF6	339	351	661	649	-	CCATTAATTAATT
MA0934.1	AHL25	12.5169	1	pHvCslF6	339	346	661	654	+	AATTAATT
MA0934.1	AHL25	12.5169	1	pHvCslF6	339	346	661	654	-	AATTAATT
MA1676.1	NAC062	12.2696	0.807001	pHvCslF6	339	362	661	638	+	AATTAATTAATGGATTAGTAATAA
MA0933.1	AHL20	12.006	0.979338	pHvCslF6	339	346	661	654	+	AATTAATT
MA0933.1	AHL20	12.006	0.979338	pHvCslF6	339	346	661	654	-	AATTAATT
MA0932.1	AHL12	11.3183	1	pHvCslF6	339	346	661	654	+	AATTAATT
MA0932.1	AHL12	11.3183	1	pHvCslF6	339	346	661	654	-	AATTAATT
MA1326.1	ZHD5	11.0147	0.926465	pHvCslF6	339	349	661	651	+	AATTAATTAAT
MA1198.1	HAT2	10.349	0.90082	pHvCslF6	339	349	661	651	-	ATTAATTAATT
MA1327.1	ATHB23	10.206	0.803476	pHvCslF6	339	360	661	640	-	ATTACTAATCCATTAATTAATT
MA0952.1	ATHB-51	5.28444	0.824356	pHvCslF6	339	346	661	654	+	AATTAATT
MA0952.1	ATHB-51	5.28444	0.824356	pHvCslF6	339	346	661	654	-	AATTAATT
MA0953.1	ATHB-6	4.99101	0.816871	pHvCslF6	339	347	661	653	-	TAATTAATT
MA0951.1	ATHB-16	4.00753	0.811899	pHvCslF6	339	346	661	654	+	AATTAATT
MA0951.1	ATHB-16	4.00753	0.811899	pHvCslF6	339	346	661	654	-	AATTAATT
MA1329.2	ZHD1	15.0924	0.938243	pHvCslF6	338	350	662	650	+	CAATTAATTAATG
MA1676.1	NAC062	12.0412	0.80426	pHvCslF6	338	361	662	639	-	TATTACTAATCCATTAATTAATTG
MA1329.1	ZHD1	11.0205	0.880419	pHvCslF6	338	352	662	648	+	CAATTAATTAATGGA
MA1330.1	ZHD6	10.8143	0.867334	pHvCslF6	338	352	662	648	-	TCCATTAATTAATTG
MA0990.1	EDT1	10.1317	0.917472	pHvCslF6	338	347	662	653	+	CAATTAATTA
MA1328.1	ATHB34	9.49696	0.851135	pHvCslF6	338	352	662	648	-	TCCATTAATTAATTG
MA0008.1	HAT5	9.31943	0.890035	pHvCslF6	338	345	662	655	+	CAATTAAT
MA1369.1	HDG1	9.07426	0.868911	pHvCslF6	338	348	662	652	-	TTAATTAATTG
MA1209.1	ATHB20	8.09173	0.828514	pHvCslF6	338	348	662	652	+	CAATTAATTAA
MA0950.1	ATHB-12	8.05717	0.868931	pHvCslF6	338	345	662	655	-	ATTAATTG
MA0990.1	EDT1	7.6807	0.860744	pHvCslF6	338	347	662	653	-	TAATTAATTG
MA1215.1	ATHB53	7.52326	0.832077	pHvCslF6	338	348	662	652	+	CAATTAATTAA
MA1375.1	ANL2	7.48052	0.842513	pHvCslF6	338	348	662	652	+	CAATTAATTAA
MA0952.1	ATHB-51	7.39221	0.867134	pHvCslF6	338	345	662	655	-	ATTAATTG
MA1212.1	ATHB13	7.1762	0.843219	pHvCslF6	338	348	662	652	+	CAATTAATTAA
MA1211.1	ATHB18	6.86635	0.844202	pHvCslF6	338	348	662	652	-	TTAATTAATTG
MA1026.1	ATHB-15	5.72711	0.816777	pHvCslF6	338	345	662	655	+	CAATTAAT
MA0933.1	AHL20	4.97295	0.822626	pHvCslF6	338	345	662	655	+	CAATTAAT
MA0953.1	ATHB-6	4.82349	0.811706	pHvCslF6	338	346	662	654	+	CAATTAATT
MA1406.1	ATHB4	4.36802	0.828413	pHvCslF6	338	347	662	653	-	TAATTAATTG
MA0934.1	AHL25	3.48976	0.802814	pHvCslF6	338	345	662	655	+	CAATTAAT
MA0934.1	AHL25	3.48976	0.802814	pHvCslF6	338	345	662	655	-	ATTAATTG
MA1327.1	ATHB23	14.2101	0.854744	pHvCslF6	337	358	663	642	+	CCAATTAATTAATGGATTAGTA
MA1327.2	ATHB23	11.4714	0.921889	pHvCslF6	337	346	663	654	+	CCAATTAATT
MA1329.1	ZHD1	11.0754	0.881338	pHvCslF6	337	351	663	649	-	CCATTAATTAATTGG
MA1330.1	ZHD6	10.5166	0.862428	pHvCslF6	337	351	663	649	+	CCAATTAATTAATGG
MA1369.1	HDG1	10.3161	0.888843	pHvCslF6	337	347	663	653	+	CCAATTAATTA
MA0110.1	ATHB-5	9.51023	0.870763	pHvCslF6	337	345	663	655	+	CCAATTAAT
MA1375.1	ANL2	9.43822	0.873002	pHvCslF6	337	347	663	653	-	TAATTAATTGG
MA1215.1	ATHB53	7.37316	0.829551	pHvCslF6	337	347	663	653	-	TAATTAATTGG
MA0953.1	ATHB-6	7.34941	0.889593	pHvCslF6	337	345	663	655	+	CCAATTAAT
MA1209.1	ATHB20	7.32214	0.813759	pHvCslF6	337	347	663	653	-	TAATTAATTGG
MA1211.1	ATHB18	6.67614	0.840747	pHvCslF6	337	347	663	653	+	CCAATTAATTA
MA1212.1	ATHB13	6.53777	0.831813	pHvCslF6	337	347	663	653	-	TAATTAATTGG
MA0954.1	ATHB-7	6.06913	0.822756	pHvCslF6	337	346	663	654	+	CCAATTAATT
MA0990.1	EDT1	5.57024	0.811898	pHvCslF6	337	346	663	654	-	AATTAATTGG
MA1198.1	HAT2	9.84216	0.891537	pHvCslF6	336	346	664	654	+	ACCAATTAATT
MA0110.3	ATHB-5	8.88853	0.853835	pHvCslF6	336	347	664	653	+	ACCAATTAATTA
MA1677.1	NAC078	4.79478	0.800164	pHvCslF6	336	347	664	653	+	ACCAATTAATTA
MA1326.1	ZHD5	5.08056	0.810177	pHvCslF6	335	345	665	655	+	GACCAATTAAT
MA1213.1	ZHD3	9.68714	0.848748	pHvCslF6	334	347	666	653	+	GGACCAATTAATTA
MA1329.2	ZHD1	9.39214	0.83683	pHvCslF6	334	346	666	654	+	GGACCAATTAATT
MA0110.2	ATHB-5	8.90598	0.817379	pHvCslF6	334	346	666	654	+	GGACCAATTAATT
MA1096.1	ARALYDRAFT_496250	9.13806	0.877046	pHvCslF6	333	340	667	660	+	GGGACCAA
MA1067.1	TCP5	9.0042	0.881838	pHvCslF6	333	340	667	660	+	GGGACCAA
MA1035.1	TCP4	8.26015	0.873598	pHvCslF6	333	340	667	660	+	GGGACCAA
MA1097.1	ARALYDRAFT_493022	7.2223	0.857218	pHvCslF6	333	340	667	660	+	GGGACCAA
MA1428.1	TCP8	5.61374	0.817871	pHvCslF6	332	340	668	660	+	AGGGACCAA
MA1085.1	WRKY40	4.51313	0.838977	pHvCslF6	332	339	668	661	-	TGGTCCCT
MA1064.1	TCP2	8.83514	0.892647	pHvCslF6	331	340	669	660	+	GAGGGACCAA
MA1064.1	TCP2	8.83514	0.892647	pHvCslF6	331	340	669	660	-	TTGGTCCCTC
MA1031.1	OJ1581_H09.2	7.9464	0.866239	pHvCslF6	331	340	669	660	+	GAGGGACCAA
MA1031.1	OJ1581_H09.2	7.9464	0.866239	pHvCslF6	331	340	669	660	-	TTGGTCCCTC
MA1291.1	TCP7	6.69309	0.802722	pHvCslF6	331	341	669	659	+	GAGGGACCAAT
MA1019.1	Glyma19g26560.1	6.25901	0.811454	pHvCslF6	331	339	669	661	-	TGGTCCCTC
MA1054.1	ARALYDRAFT_897773	5.8956	0.814448	pHvCslF6	331	340	669	660	+	GAGGGACCAA
MA1428.1	TCP8	5.7336	0.82088	pHvCslF6	331	339	669	661	-	TGGTCCCTC
MA1050.1	OsI_08196	4.80737	0.808283	pHvCslF6	331	338	669	662	-	GGTCCCTC
MA1286.1	TCP24	9.6453	0.85406	pHvCslF6	330	341	670	659	+	GGAGGGACCAAT
MA1289.1	TCP3	7.95393	0.825678	pHvCslF6	330	342	670	658	+	GGAGGGACCAATT
MA1410.1	StBRC1	6.77948	0.834056	pHvCslF6	330	339	670	661	-	TGGTCCCTCC
MA1065.1	TCP20	7.66128	0.855849	pHvCslF6	329	338	671	662	-	GGTCCCTCCT
MA1288.1	At1g72010	7.19407	0.801873	pHvCslF6	329	341	671	659	+	AGGAGGGACCAAT
MA1430.1	TB1	5.89392	0.81701	pHvCslF6	329	338	671	662	-	GGTCCCTCCT
MA0044.1	HMG-1	5.13312	0.816258	pHvCslF6	325	333	675	667	-	CTCCTCCTC
MA1231.1	ERF15	6.50362	0.8033	pHvCslF6	322	336	678	664	-	TCCCTCCTCCTCCAC
MA1005.2	ERF3	5.43744	0.806861	pHvCslF6	322	332	678	668	-	TCCTCCTCCAC
MA1245.2	AT2G33710	5.17972	0.800244	pHvCslF6	322	332	678	668	-	TCCTCCTCCAC
MA1226.1	AT5G18450	11.035	0.854985	pHvCslF6	321	335	679	665	+	GGTGGAGGAGGAGGG
MA1242.1	AT3G57600	7.46738	0.825121	pHvCslF6	321	331	679	669	-	CCTCCTCCACC
MA1225.1	ERF5	12.3619	0.868191	pHvCslF6	320	334	680	666	-	CCTCCTCCTCCACCG
MA1222.1	AT1G44830	10.7365	0.844602	pHvCslF6	320	334	680	666	-	CCTCCTCCTCCACCG
MA1245.1	AT2G33710	9.96276	0.838629	pHvCslF6	320	334	680	666	-	CCTCCTCCTCCACCG
MA1221.1	RAP26	9.80316	0.831599	pHvCslF6	320	334	680	666	+	CGGTGGAGGAGGAGG
MA1250.1	AT1G75490	9.57963	0.830213	pHvCslF6	320	334	680	666	-	CCTCCTCCTCCACCG
MA0976.2	CRF4	9.494	0.846993	pHvCslF6	320	331	680	669	-	CCTCCTCCACCG
MA1264.1	ESE1	9.36234	0.831916	pHvCslF6	320	334	680	666	+	CGGTGGAGGAGGAGG
MA1252.1	PUCHI	7.83697	0.821667	pHvCslF6	320	334	680	666	-	CCTCCTCCTCCACCG
MA1247.1	ERF087	7.72826	0.80212	pHvCslF6	320	334	680	666	+	CGGTGGAGGAGGAGG
MA1671.1	ERF118	5.0769	0.800982	pHvCslF6	320	330	680	670	-	CTCCTCCACCG
MA1372.1	STZ	4.03111	0.817304	pHvCslF6	320	330	680	670	-	CTCCTCCACCG
MA1228.1	AT4G18450	8.47274	0.801959	pHvCslF6	319	335	681	665	+	TCGGTGGAGGAGGAGGG
MA1000.2	ERF105	7.9612	0.820021	pHvCslF6	319	333	681	667	+	TCGGTGGAGGAGGAG
MA1231.1	ERF15	6.92495	0.809275	pHvCslF6	319	333	681	667	-	CTCCTCCTCCACCGA
MA1245.2	AT2G33710	6.10777	0.816097	pHvCslF6	319	329	681	671	-	TCCTCCACCGA
MA1005.2	ERF3	5.87837	0.814328	pHvCslF6	319	329	681	671	-	TCCTCCACCGA
MA1248.1	DREB26	13.7216	0.868168	pHvCslF6	318	337	682	663	-	GTCCCTCCTCCTCCACCGAT
MA1232.1	AT4G28140	12.0132	0.852157	pHvCslF6	318	337	682	663	+	ATCGGTGGAGGAGGAGGGAC
MA1242.1	AT3G57600	11.7173	0.895124	pHvCslF6	318	328	682	672	-	CCTCCACCGAT
MA1240.1	ERF10	10.3403	0.820394	pHvCslF6	318	338	682	662	-	GGTCCCTCCTCCTCCACCGAT
MA1239.1	ERF104	9.52672	0.804245	pHvCslF6	318	336	682	664	-	TCCCTCCTCCTCCACCGAT
MA1255.1	AT1G22810	7.77539	0.804553	pHvCslF6	318	332	682	668	+	ATCGGTGGAGGAGGA
MA1226.1	AT5G18450	7.72142	0.807394	pHvCslF6	318	332	682	668	+	ATCGGTGGAGGAGGA
MA0968.1	bZIP68	4.55717	0.815294	pHvCslF6	318	326	682	674	+	ATCGGTGGA
MA1250.1	AT1G75490	15.9083	0.926406	pHvCslF6	317	331	683	669	-	CCTCCTCCACCGATT
MA1222.1	AT1G44830	12.6403	0.87185	pHvCslF6	317	331	683	669	-	CCTCCTCCACCGATT
MA1233.1	ERF021	11.9922	0.835935	pHvCslF6	317	336	683	664	-	TCCCTCCTCCTCCACCGATT
MA1219.1	CEJ1	11.4975	0.864855	pHvCslF6	317	331	683	669	-	CCTCCTCCACCGATT
MA1236.1	ESE3	8.7749	0.802498	pHvCslF6	317	335	683	665	+	AATCGGTGGAGGAGGAGGG
MA1252.1	PUCHI	8.51874	0.831604	pHvCslF6	317	331	683	669	-	CCTCCTCCACCGATT
MA1221.1	RAP26	8.50437	0.81273	pHvCslF6	317	331	683	669	+	AATCGGTGGAGGAGG
MA1225.1	ERF5	8.21484	0.812444	pHvCslF6	317	331	683	669	-	CCTCCTCCACCGATT
MA1238.1	ERF38	8.04378	0.82873	pHvCslF6	317	331	683	669	+	AATCGGTGGAGGAGG
MA1245.1	AT2G33710	7.75977	0.807203	pHvCslF6	317	331	683	669	-	CCTCCTCCACCGATT
MA0986.1	DREB2C	5.99916	0.822733	pHvCslF6	317	324	683	676	-	CACCGATT
MA1023.1	PHYPADRAFT_28324	4.22875	0.806057	pHvCslF6	317	324	683	676	+	AATCGGTG
MA1007.1	PHYPADRAFT_173530	4.19073	0.814782	pHvCslF6	317	324	683	676	+	AATCGGTG
MA1237.1	AT4G16750	6.89201	0.810967	pHvCslF6	316	330	684	670	-	CTCCTCCACCGATTG
MA0995.1	ERF039	6.19753	0.837042	pHvCslF6	316	325	684	675	+	CAATCGGTGG
MA1008.1	PHYPADRAFT_182268	5.31256	0.805011	pHvCslF6	316	325	684	675	+	CAATCGGTGG
MA1016.1	GATA15	4.59046	0.837539	pHvCslF6	315	323	685	677	-	ACCGATTGA
MA1236.1	ESE3	8.93378	0.804566	pHvCslF6	314	332	686	668	+	ATCAATCGGTGGAGGAGGA
MA1253.1	AT3G16280	8.46158	0.822143	pHvCslF6	314	327	686	673	+	ATCAATCGGTGGAG
MA1229.1	AT2G44940	6.30752	0.804285	pHvCslF6	314	328	686	672	+	ATCAATCGGTGGAGG
MA1017.1	GATA8	4.60786	0.825758	pHvCslF6	314	322	686	678	-	CCGATTGAT
MA0932.1	AHL12	3.3913	0.810132	pHvCslF6	313	320	687	680	+	AATCAATC
MA0932.1	AHL12	3.3913	0.810132	pHvCslF6	313	320	687	680	-	GATTGATT
MA0950.1	ATHB-12	11.5762	0.961042	pHvCslF6	312	319	688	681	-	ATTGATTG
MA0008.1	HAT5	7.55389	0.834379	pHvCslF6	312	319	688	681	+	CAATCAAT
MA0951.1	ATHB-16	4.71855	0.825054	pHvCslF6	312	319	688	681	+	CAATCAAT
MA1406.1	ATHB4	4.1552	0.825085	pHvCslF6	312	321	688	679	+	CAATCAATCG
MA1093.1	WRKY75	2.95766	0.805586	pHvCslF6	312	319	688	681	+	CAATCAAT
MA0954.1	ATHB-7	11.9504	0.940054	pHvCslF6	311	320	689	680	+	ACAATCAATC
MA1024.1	HAT1	9.38811	0.891785	pHvCslF6	311	320	689	680	+	ACAATCAATC
MA0953.1	ATHB-6	7.42983	0.892073	pHvCslF6	311	319	689	681	+	ACAATCAAT
MA0938.1	NAC058	5.31851	0.805949	pHvCslF6	311	318	689	682	+	ACAATCAA
MA1016.1	GATA15	4.98884	0.852134	pHvCslF6	311	319	689	681	-	ATTGATTGT
MA1388.1	AT3G24120	3.05181	0.805713	pHvCslF6	311	318	689	682	+	ACAATCAA
MA1198.1	HAT2	10.5065	0.903705	pHvCslF6	310	320	690	680	+	AACAATCAATC
MA0110.3	ATHB-5	10.161	0.878395	pHvCslF6	310	321	690	679	+	AACAATCAATCG
MA1210.1	HAT22	8.77007	0.858105	pHvCslF6	310	319	690	681	+	AACAATCAAT
MA0954.2	ATHB7	8.15838	0.803846	pHvCslF6	309	321	691	679	-	CGATTGATTGTTA
MA0054.1	myb.Ph3	7.06413	0.847433	pHvCslF6	309	317	691	683	+	TAACAATCA
MA1394.1	MYB73	5.41651	0.835432	pHvCslF6	309	319	691	681	+	TAACAATCAAT
MA1039.1	MYB4	3.87896	0.801638	pHvCslF6	309	316	691	684	-	GATTGTTA
MA1181.1	MYB113	9.04338	0.887607	pHvCslF6	308	318	692	682	-	TTGATTGTTAT
MA1391.1	MYB33	7.59714	0.870013	pHvCslF6	308	318	692	682	+	ATAACAATCAA
MA1394.2	MYB73	5.91609	0.803098	pHvCslF6	308	319	692	681	+	ATAACAATCAAT
MA1175.1	MYB81	5.8186	0.843516	pHvCslF6	308	318	692	682	+	ATAACAATCAA
MA0034.1	Gam1	5.8228	0.809032	pHvCslF6	307	316	693	684	+	TATAACAATC
MA1177.1	MYB65	7.34273	0.85257	pHvCslF6	305	317	695	683	+	TATATAACAATCA
MA1174.1	MYB56	10.1144	0.858874	pHvCslF6	304	318	696	682	+	ATATATAACAATCAA
MA0934.1	AHL25	3.38703	0.80057	pHvCslF6	304	311	696	689	+	ATATATAA
MA0934.1	AHL25	3.38703	0.80057	pHvCslF6	304	311	696	689	-	TTATATAT
MA0946.1	ARR11	4.93131	0.806533	pHvCslF6	303	310	697	690	-	TATATATG
MA0082.1	squamosa	10.5547	0.87331	pHvCslF6	302	315	698	685	+	ACATATATAACAAT
MA0940.1	AP1	8.13771	0.830835	pHvCslF6	302	314	698	686	+	ACATATATAACAA
MA0932.1	AHL12	3.92714	0.822967	pHvCslF6	302	309	698	691	+	ACATATAT
MA0932.1	AHL12	3.92714	0.822967	pHvCslF6	302	309	698	691	-	ATATATGT
MA0945.1	ARR1	4.80595	0.81346	pHvCslF6	301	310	699	690	+	AACATATATA
MA1393.1	MYB70	6.8258	0.811978	pHvCslF6	300	313	700	687	+	TAACATATATAACA
MA0054.1	myb.Ph3	5.95512	0.816057	pHvCslF6	300	308	700	692	+	TAACATATA
MA1030.1	P0510F09.23	4.73691	0.832414	pHvCslF6	300	309	700	691	+	TAACATATAT
MA1175.1	MYB81	4.61295	0.821007	pHvCslF6	299	309	701	691	+	CTAACATATAT
MA1662.1	AT3G10030	7.02364	0.806354	pHvCslF6	297	309	703	691	+	TTCTAACATATAT
MA1684.1	Foxn1	0.715198	0.802214	pHvCslF6	295	300	705	700	-	AGAAGT
MA0021.1	Dof3	4.07635	0.806203	pHvCslF6	294	299	706	701	-	GAAGTG
MA0974.2	CDF3	7.04021	0.813139	pHvCslF6	292	303	708	697	-	GTTAGAAGTGTA
MA0968.1	bZIP68	5.49365	0.844396	pHvCslF6	292	300	708	700	-	AGAAGTGTA
MA1659.1	ABF4	5.88272	0.809264	pHvCslF6	291	302	709	698	+	TTACACTTCTAA
MA1071.1	DOF5.3	3.03567	0.807724	pHvCslF6	289	295	711	705	-	TGTAATG
MA1381.1	AT3G46070	7.20503	0.820716	pHvCslF6	287	301	713	699	+	CTCATTACACTTCTA
MA0989.1	PHYPADRAFT_153324	4.18469	0.825176	pHvCslF6	287	295	713	705	-	TGTAATGAG
MA0953.1	ATHB-6	5.35476	0.828088	pHvCslF6	286	294	714	706	-	GTAATGAGA
MA1326.1	ZHD5	4.59038	0.800571	pHvCslF6	286	296	714	704	-	GTGTAATGAGA
MA0981.1	DOF1.8	3.74237	0.807709	pHvCslF6	286	295	714	705	-	TGTAATGAGA
MA0987.1	PHYPADRAFT_140773	3.37581	0.800467	pHvCslF6	286	295	714	705	-	TGTAATGAGA
MA1406.1	ATHB4	4.18787	0.825596	pHvCslF6	285	294	715	706	+	CTCTCATTAC
MA1330.1	ZHD6	7.61997	0.814706	pHvCslF6	284	298	716	702	-	AAGTGTAATGAGAGA
MA1329.1	ZHD1	6.24816	0.80065	pHvCslF6	284	298	716	702	+	TCTCTCATTACACTT
MA1372.1	STZ	5.69516	0.849826	pHvCslF6	283	293	717	707	+	CTCTCTCATTA
MA1684.1	Foxn1	0.715198	0.802214	pHvCslF6	279	284	721	716	-	AGGAGC
MA0121.1	ARR10	5.51275	0.832335	pHvCslF6	278	285	722	715	+	AGCTCCTC
MA1426.1	MYB124	5.00862	0.819018	pHvCslF6	275	284	725	716	+	CCCAGCTCCT
MA1094.1	WRKY8	4.55514	0.809175	pHvCslF6	266	274	734	726	+	TATTCTACG
MA1085.1	WRKY40	3.57059	0.807768	pHvCslF6	266	273	734	727	+	TATTCTAC
MA1088.1	WRKY48	4.05368	0.810378	pHvCslF6	265	274	735	726	+	TTATTCTACG
MA1388.1	AT3G24120	9.07846	0.940469	pHvCslF6	264	271	736	729	-	AGAATAAA
MA1027.1	KAN1	7.34431	0.903559	pHvCslF6	263	270	737	730	+	CTTTATTC
MA1071.1	DOF5.3	7.05293	0.985175	pHvCslF6	263	269	737	731	-	AATAAAG
MA0953.1	ATHB-6	4.57234	0.803961	pHvCslF6	263	271	737	729	-	AGAATAAAG
MA1413.1	UIF1	3.61893	0.813251	pHvCslF6	263	272	737	728	+	CTTTATTCTA
MA0983.1	DOF5.6	7.71281	0.960256	pHvCslF6	262	269	738	731	-	AATAAAGG
MA0982.1	DOF2.4	7.12614	0.955909	pHvCslF6	262	268	738	732	-	ATAAAGG
MA0064.1	PBF	5.74021	0.875645	pHvCslF6	262	266	738	734	-	AAAGG
MA0053.1	MNB1A	4.75073	0.827834	pHvCslF6	262	266	738	734	-	AAAGG
MA0984.1	DOF5.7	3.63578	0.819937	pHvCslF6	262	269	738	731	-	AATAAAGG
MA0989.1	PHYPADRAFT_153324	7.33765	0.938536	pHvCslF6	261	269	739	731	-	AATAAAGGT
MA0977.1	DOF2.5	7.12175	0.877089	pHvCslF6	261	268	739	732	-	ATAAAGGT
MA0984.1	DOF5.7	6.4253	0.903087	pHvCslF6	261	268	739	732	-	ATAAAGGT
MA0020.1	Dof2	6.08619	0.868493	pHvCslF6	261	266	739	734	-	AAAGGT
MA0983.1	DOF5.6	4.87969	0.856147	pHvCslF6	261	268	739	732	-	ATAAAGGT
MA0021.1	Dof3	4.06102	0.805551	pHvCslF6	261	266	739	734	-	AAAGGT
MA0984.1	DOF5.7	7.79862	0.944024	pHvCslF6	260	267	740	733	-	TAAAGGTG
MA0973.1	CDF2	7.57752	0.872525	pHvCslF6	260	269	740	731	-	AATAAAGGTG
MA0987.1	PHYPADRAFT_140773	7.455	0.960354	pHvCslF6	260	269	740	731	-	AATAAAGGTG
MA0981.1	DOF1.8	7.40912	0.958816	pHvCslF6	260	269	740	731	-	AATAAAGGTG
MA0977.1	DOF2.5	7.17736	0.878289	pHvCslF6	260	267	740	733	-	TAAAGGTG
MA0974.1	CDF3	7.05846	0.866298	pHvCslF6	260	268	740	732	-	ATAAAGGTG
MA1022.1	PHYPADRAFT_38837	6.98976	0.92212	pHvCslF6	260	269	740	731	-	AATAAAGGTG
MA1275.1	AT1G47655	5.00562	0.812291	pHvCslF6	260	270	740	730	-	GAATAAAGGTG
MA0989.1	PHYPADRAFT_153324	4.88518	0.850361	pHvCslF6	260	268	740	732	-	ATAAAGGTG
MA0021.1	Dof3	4.07635	0.806203	pHvCslF6	260	265	740	735	-	AAGGTG
MA1372.1	STZ	3.23562	0.801757	pHvCslF6	260	270	740	730	+	CACCTTTATTC
MA1276.1	AT3G52440	10.3114	0.913285	pHvCslF6	259	269	741	731	-	AATAAAGGTGC
MA1271.1	DAG2	9.13958	0.874154	pHvCslF6	259	269	741	731	-	AATAAAGGTGC
MA0974.1	CDF3	7.52867	0.878994	pHvCslF6	259	267	741	733	-	TAAAGGTGC
MA0973.1	CDF2	7.1856	0.862441	pHvCslF6	259	268	741	732	-	ATAAAGGTGC
MA1275.1	AT1G47655	5.41343	0.820568	pHvCslF6	259	269	741	731	-	AATAAAGGTGC
MA1022.1	PHYPADRAFT_38837	4.72897	0.832116	pHvCslF6	259	268	741	732	-	ATAAAGGTGC
MA0968.1	bZIP68	4.42772	0.811271	pHvCslF6	258	266	742	734	-	AAAGGTGCC
MA1171.1	MYB52	6.43776	0.808194	pHvCslF6	257	267	743	733	+	CGGCACCTTTA
MA1413.1	UIF1	6.39116	0.867073	pHvCslF6	257	266	743	734	-	AAAGGTGCCG
MA0999.1	ERF098	5.37296	0.837988	pHvCslF6	256	263	744	737	+	CCGGCACC
MA0943.1	ARF5	5.06759	0.820233	pHvCslF6	255	262	745	738	+	CCCGGCAC
MA1000.1	ERF105	7.37031	0.862046	pHvCslF6	254	261	746	739	-	TGCCGGGG
MA1004.1	ERF13	6.59085	0.858244	pHvCslF6	254	261	746	739	+	CCCCGGCA
MA0997.1	ERF069	5.71753	0.847796	pHvCslF6	254	262	746	738	-	GTGCCGGGG
MA1009.1	ARF3	5.56478	0.81657	pHvCslF6	254	261	746	739	-	TGCCGGGG
MA1005.1	ERF3	4.83725	0.807479	pHvCslF6	254	261	746	739	+	CCCCGGCA
MA1006.1	ERF6	6.37841	0.830341	pHvCslF6	253	262	747	738	-	GTGCCGGGGG
MA0995.1	ERF039	5.72407	0.823876	pHvCslF6	253	262	747	738	-	GTGCCGGGGG
MA0992.1	ERF4	5.66664	0.809745	pHvCslF6	253	260	747	740	+	CCCCCGGC
MA0999.1	ERF098	4.54814	0.804994	pHvCslF6	253	260	747	740	+	CCCCCGGC
MA1034.1	Os05g0497200	7.54446	0.870507	pHvCslF6	251	258	749	742	+	CGCCCCCG
MA0979.1	ERF008	7.41556	0.870771	pHvCslF6	251	258	749	742	+	CGCCCCCG
MA0567.1	ERF1B	6.74415	0.824402	pHvCslF6	251	258	749	742	+	CGCCCCCG
MA1004.1	ERF13	6.69273	0.860585	pHvCslF6	251	258	749	742	+	CGCCCCCG
MA1049.1	ERF094	6.33519	0.85996	pHvCslF6	251	258	749	742	+	CGCCCCCG
MA0123.1	abi4	5.85158	0.801498	pHvCslF6	251	260	749	740	+	CGCCCCCGGC
MA1005.1	ERF3	5.54689	0.823146	pHvCslF6	251	258	749	742	+	CGCCCCCG
MA0975.1	CRF2	4.95372	0.808846	pHvCslF6	250	257	750	743	+	TCGCCCCC
MA0999.1	ERF098	4.7395	0.812649	pHvCslF6	250	257	750	743	+	TCGCCCCC
MA1005.2	ERF3	5.54162	0.808625	pHvCslF6	249	259	751	741	+	ATCGCCCCCGG
MA1245.2	AT2G33710	5.16713	0.800029	pHvCslF6	249	259	751	741	+	ATCGCCCCCGG
MA1233.1	ERF021	9.33649	0.802552	pHvCslF6	248	267	752	733	+	CATCGCCCCCGGCACCTTTA
MA1000.2	ERF105	8.11924	0.822259	pHvCslF6	248	262	752	738	-	GTGCCGGGGGCGATG
MA0123.1	abi4	7.36777	0.842963	pHvCslF6	248	257	752	743	+	CATCGCCCCC
MA1671.1	ERF118	7.03287	0.834855	pHvCslF6	248	258	752	742	+	CATCGCCCCCG
MA0979.1	ERF008	6.19234	0.834898	pHvCslF6	248	255	752	745	+	CATCGCCC
MA1266.1	RAP211	8.52357	0.836031	pHvCslF6	247	261	753	739	+	TCATCGCCCCCGGCA
MA1225.1	ERF5	8.33389	0.814044	pHvCslF6	247	261	753	739	+	TCATCGCCCCCGGCA
MA1222.1	AT1G44830	7.78955	0.802424	pHvCslF6	247	261	753	739	+	TCATCGCCCCCGGCA
MA1264.1	ESE1	7.65906	0.807976	pHvCslF6	247	261	753	739	-	TGCCGGGGGCGATGA
MA1245.1	AT2G33710	7.62379	0.805264	pHvCslF6	247	261	753	739	+	TCATCGCCCCCGGCA
MA1252.1	PUCHI	7.38729	0.815113	pHvCslF6	247	261	753	739	+	TCATCGCCCCCGGCA
MA1238.1	ERF38	6.2819	0.8001	pHvCslF6	247	261	753	739	-	TGCCGGGGGCGATGA
MA1016.1	GATA15	5.76683	0.880638	pHvCslF6	246	254	754	746	-	GGCGATGAG
MA0579.1	CDC5	9.00963	0.852906	pHvCslF6	244	254	756	746	+	CACTCATCGCC
MA0954.1	ATHB-7	5.54133	0.81223	pHvCslF6	243	252	757	748	+	CCACTCATCG
MA0953.1	ATHB-6	5.31176	0.826761	pHvCslF6	243	251	757	749	+	CCACTCATC
MA1024.1	HAT1	5.17728	0.805875	pHvCslF6	243	252	757	748	+	CCACTCATCG
MA1202.1	AGL55	11.2098	1	pHvCslF6	240	245	760	755	+	TCACCA
MA1372.1	STZ	8.71225	0.908791	pHvCslF6	238	248	762	752	+	CATCACCACTC
MA1201.1	AGL42	6.68719	0.842118	pHvCslF6	238	244	762	756	+	CATCACC
MA1381.1	AT3G46070	8.34284	0.842245	pHvCslF6	237	251	763	749	+	TCATCACCACTCATC
MA1202.1	AGL55	5.92633	0.832552	pHvCslF6	237	242	763	758	+	TCATCA
MA1016.1	GATA15	6.05453	0.891178	pHvCslF6	236	244	764	756	-	GGTGATGAT
MA1201.1	AGL42	12.3116	1	pHvCslF6	235	241	765	759	+	CATCATC
MA1026.1	ATHB-15	6.65894	0.842229	pHvCslF6	235	242	765	758	-	TGATGATG
MA0588.1	TGA1	6.4306	0.810899	pHvCslF6	235	245	765	755	-	TGGTGATGATG
MA1372.1	STZ	4.82989	0.832915	pHvCslF6	235	245	765	755	+	CATCATCACCA
MA0953.1	ATHB-6	4.67163	0.807023	pHvCslF6	235	243	765	757	-	GTGATGATG
MA1016.1	GATA15	4.41957	0.831278	pHvCslF6	235	243	765	757	+	CATCATCAC
MA1202.1	AGL55	5.92633	0.832552	pHvCslF6	234	239	766	761	+	TCATCA
MA1026.2	ATHB15	14.1985	0.903031	pHvCslF6	233	247	767	753	-	AGTGGTGATGATGAT
MA1196.1	At5g05790	10.5348	0.86128	pHvCslF6	233	247	767	753	+	ATCATCATCACCACT
MA1188.1	At3g11280	10.2222	0.86116	pHvCslF6	233	246	767	754	+	ATCATCATCACCAC
MA1016.1	GATA15	6.16853	0.895355	pHvCslF6	233	241	767	759	-	GATGATGAT
MA1026.1	ATHB-15	8.52014	0.893064	pHvCslF6	232	239	768	761	-	TGATGATT
MA1201.1	AGL42	6.68719	0.842118	pHvCslF6	232	238	768	762	+	AATCATC
MA0588.1	TGA1	6.50184	0.812798	pHvCslF6	232	242	768	758	-	TGATGATGATT
MA1198.1	HAT2	5.28293	0.808035	pHvCslF6	232	242	768	758	+	AATCATCATCA
MA0951.1	ATHB-16	5.24907	0.83487	pHvCslF6	232	239	768	761	-	TGATGATT
MA0953.1	ATHB-6	4.53328	0.802757	pHvCslF6	232	240	768	760	-	ATGATGATT
MA1016.1	GATA15	3.81887	0.80927	pHvCslF6	232	240	768	760	+	AATCATCAT
MA0950.1	ATHB-12	8.20233	0.87273	pHvCslF6	231	238	769	762	-	GATGATTA
MA0951.1	ATHB-16	6.79634	0.863497	pHvCslF6	231	238	769	762	+	TAATCATC
MA1026.1	ATHB-15	6.46801	0.837014	pHvCslF6	231	238	769	762	+	TAATCATC
MA1406.1	ATHB4	5.76131	0.8502	pHvCslF6	231	240	769	760	+	TAATCATCAT
MA1395.1	MYB77	4.36629	0.800576	pHvCslF6	231	245	769	755	-	TGGTGATGATGATTA
MA1026.2	ATHB15	12.0367	0.8727	pHvCslF6	230	244	770	756	-	GGTGATGATGATTAG
MA1024.1	HAT1	11.9391	0.943831	pHvCslF6	230	239	770	761	+	CTAATCATCA
MA0954.1	ATHB-7	9.2554	0.886305	pHvCslF6	230	239	770	761	+	CTAATCATCA
MA1211.1	ATHB18	9.12209	0.885178	pHvCslF6	230	240	770	760	+	CTAATCATCAT
MA0953.1	ATHB-6	7.72966	0.901319	pHvCslF6	230	238	770	762	+	CTAATCATC
MA1196.1	At5g05790	7.66229	0.816777	pHvCslF6	230	244	770	756	+	CTAATCATCATCACC
MA1186.1	At1g49010	7.18258	0.825363	pHvCslF6	230	244	770	756	+	CTAATCATCATCACC
MA1406.1	ATHB4	6.45722	0.861082	pHvCslF6	230	239	770	761	-	TGATGATTAG
MA1016.1	GATA15	6.26559	0.898911	pHvCslF6	230	238	770	762	-	GATGATTAG
MA1212.1	ATHB13	6.0451	0.823011	pHvCslF6	230	240	770	760	+	CTAATCATCAT
MA1198.1	HAT2	12.636	0.942706	pHvCslF6	229	239	771	761	+	ACTAATCATCA
MA1210.1	HAT22	11.9815	0.933079	pHvCslF6	229	238	771	762	+	ACTAATCATC
MA1326.1	ZHD5	10.8272	0.922791	pHvCslF6	229	239	771	761	-	TGATGATTAGT
MA0110.3	ATHB-5	8.20811	0.840703	pHvCslF6	229	240	771	760	+	ACTAATCATCAT
MA1037.1	MYB24	5.94414	0.862782	pHvCslF6	228	236	772	764	-	TGATTAGTT
MA0945.1	ARR1	4.99724	0.818894	pHvCslF6	228	237	772	763	+	AACTAATCAT
MA0932.1	AHL12	4.45052	0.835503	pHvCslF6	228	235	772	765	+	AACTAATC
MA0932.1	AHL12	4.45052	0.835503	pHvCslF6	228	235	772	765	-	GATTAGTT
MA1329.1	ZHD1	12.5606	0.906162	pHvCslF6	227	241	773	759	+	AAACTAATCATCATC
MA1330.1	ZHD6	10.5022	0.862192	pHvCslF6	227	241	773	759	-	GATGATGATTAGTTT
MA1196.1	At5g05790	9.36617	0.843174	pHvCslF6	227	241	773	759	+	AAACTAATCATCATC
MA1188.1	At3g11280	8.35285	0.830053	pHvCslF6	227	240	773	760	+	AAACTAATCATCAT
MA1194.1	AT3G10580	7.85335	0.810947	pHvCslF6	227	241	773	759	-	GATGATGATTAGTTT
MA1042.1	MYB59	5.7096	0.826847	pHvCslF6	227	234	773	766	-	ATTAGTTT
MA1036.1	MYB111	5.00759	0.824931	pHvCslF6	227	234	773	766	-	ATTAGTTT
MA1039.1	MYB4	4.78474	0.822112	pHvCslF6	227	234	773	766	-	ATTAGTTT
MA1026.2	ATHB15	7.19256	0.804732	pHvCslF6	226	240	774	760	+	CAAACTAATCATCAT
MA1408.1	FaEOBII	6.04714	0.83073	pHvCslF6	226	235	774	765	-	GATTAGTTTG
MA1030.1	P0510F09.23	3.87845	0.810292	pHvCslF6	226	235	774	765	+	CAAACTAATC
MA1071.1	DOF5.3	3.18362	0.814259	pHvCslF6	225	231	775	769	+	ACAAACT
MA1186.1	At1g49010	6.76948	0.818724	pHvCslF6	224	238	776	762	+	AACAAACTAATCATC
MA1037.1	MYB24	6.10541	0.867062	pHvCslF6	224	232	776	768	-	TAGTTTGTT
MA1039.1	MYB4	5.64853	0.841637	pHvCslF6	223	230	777	770	-	GTTTGTTT
MA1040.1	MYB46	4.15999	0.807448	pHvCslF6	223	230	777	770	-	GTTTGTTT
MA1328.1	ATHB34	9.04835	0.844069	pHvCslF6	222	236	778	764	+	CAAACAAACTAATCA
MA1408.1	FaEOBII	6.0947	0.831645	pHvCslF6	222	231	778	769	-	AGTTTGTTTG
MA1181.1	MYB113	4.71185	0.811006	pHvCslF6	222	232	778	768	-	TAGTTTGTTTG
MA1391.1	MYB33	4.70786	0.816761	pHvCslF6	222	232	778	768	+	CAAACAAACTA
MA1175.1	MYB81	4.11233	0.81166	pHvCslF6	222	232	778	768	+	CAAACAAACTA
MA0082.1	squamosa	7.23344	0.804903	pHvCslF6	221	234	779	766	+	ACAAACAAACTAAT
MA0938.1	NAC058	5.23583	0.803309	pHvCslF6	221	228	779	772	+	ACAAACAA
MA0944.1	ARF8	5.07446	0.822689	pHvCslF6	221	229	779	771	-	TTTGTTTGT
MA1327.1	ATHB23	12.1292	0.8281	pHvCslF6	220	241	780	759	-	GATGATGATTAGTTTGTTTGTT
MA1206.1	ARF2	9.10781	0.92633	pHvCslF6	220	229	780	771	+	AACAAACAAA
MA1689.1	ARF18	7.02155	0.811509	pHvCslF6	220	232	780	768	+	AACAAACAAACTA
MA1037.1	MYB24	5.44765	0.849602	pHvCslF6	220	228	780	772	-	TTGTTTGTT
MA0045.1	HMG-I/Y	8.79886	0.828887	pHvCslF6	219	234	781	766	+	TAACAAACAAACTAAT
MA1040.1	MYB46	7.83881	0.882397	pHvCslF6	219	226	781	774	-	GTTTGTTA
MA1039.1	MYB4	7.66308	0.887173	pHvCslF6	219	226	781	774	-	GTTTGTTA
MA1036.1	MYB111	6.8659	0.864296	pHvCslF6	219	226	781	774	-	GTTTGTTA
MA1394.1	MYB73	5.06877	0.829215	pHvCslF6	219	229	781	771	+	TAACAAACAAA
MA1042.1	MYB59	4.58931	0.801214	pHvCslF6	219	226	781	774	-	GTTTGTTA
MA1181.1	MYB113	11.0889	0.923781	pHvCslF6	218	228	782	772	-	TTGTTTGTTAT
MA1391.1	MYB33	8.66256	0.88965	pHvCslF6	218	228	782	772	+	ATAACAAACAA
MA1408.1	FaEOBII	7.2395	0.853666	pHvCslF6	218	227	782	773	-	TGTTTGTTAT
MA1175.1	MYB81	6.03389	0.847535	pHvCslF6	218	228	782	772	+	ATAACAAACAA
MA1159.1	SGR5	8.13321	0.800829	pHvCslF6	217	231	783	769	+	CATAACAAACAAACT
MA0127.1	PEND	8.04949	0.828809	pHvCslF6	217	226	783	774	-	GTTTGTTATG
MA0034.1	Gam1	7.388	0.856893	pHvCslF6	217	226	783	774	+	CATAACAAAC
MA1027.1	KAN1	6.2856	0.867555	pHvCslF6	216	223	784	777	-	TGTTATGC
MA1037.1	MYB24	5.31418	0.846059	pHvCslF6	216	224	784	776	-	TTGTTATGC
MA1235.1	AIL7	4.81355	0.805018	pHvCslF6	215	225	785	775	+	CGCATAACAAA
MA0021.1	Dof3	4.07635	0.806203	pHvCslF6	210	215	790	785	-	GAAGTG
MA0968.1	bZIP68	4.33358	0.808345	pHvCslF6	208	216	792	784	-	CGAAGTGCC
MA1405.1	SIZF2	4.46778	0.80425	pHvCslF6	205	214	795	786	-	AAGTGCCTGT
MA0581.1	LEC2	6.59011	0.82701	pHvCslF6	204	214	796	786	+	TACAGGCACTT
MA1405.1	SIZF2	5.22793	0.81671	pHvCslF6	204	213	796	787	+	TACAGGCACT
MA1372.1	STZ	4.6746	0.82988	pHvCslF6	204	214	796	786	+	TACAGGCACTT
MA1206.1	ARF2	3.75946	0.808049	pHvCslF6	204	213	796	787	+	TACAGGCACT
MA0565.2	FUS3	6.51075	0.831684	pHvCslF6	203	212	797	788	+	ATACAGGCAC
MA0982.1	DOF2.4	3.64917	0.810177	pHvCslF6	203	209	797	791	+	ATACAGG
MA1058.1	SPL4	5.19863	0.845285	pHvCslF6	202	210	798	790	+	AATACAGGC
MA1071.1	DOF5.3	3.74967	0.839263	pHvCslF6	202	208	798	792	+	AATACAG
MA0983.1	DOF5.6	3.42478	0.802684	pHvCslF6	202	209	798	791	+	AATACAGG
MA0044.1	HMG-1	5.46003	0.827429	pHvCslF6	201	209	799	791	-	CCTGTATTT
MA0932.1	AHL12	4.92112	0.846774	pHvCslF6	199	206	801	794	+	AAAAATAC
MA0932.1	AHL12	4.92112	0.846774	pHvCslF6	199	206	801	794	-	GTATTTTT
MA0982.1	DOF2.4	4.07659	0.828091	pHvCslF6	199	205	801	795	+	AAAAATA
MA0984.1	DOF5.7	6.92073	0.917855	pHvCslF6	198	205	802	795	+	AAAAAATA
MA0932.1	AHL12	6.8671	0.893384	pHvCslF6	198	205	802	795	+	AAAAAATA
MA0932.1	AHL12	6.8671	0.893384	pHvCslF6	198	205	802	795	-	TATTTTTT
MA0974.1	CDF3	5.69863	0.82958	pHvCslF6	198	206	802	794	+	AAAAAATAC
MA0977.1	DOF2.5	5.24961	0.836706	pHvCslF6	198	205	802	795	+	AAAAAATA
MA0982.1	DOF2.4	5.06376	0.869467	pHvCslF6	198	204	802	796	+	AAAAAAT
MA0934.1	AHL25	4.94112	0.834517	pHvCslF6	198	205	802	795	+	AAAAAATA
MA0934.1	AHL25	4.94112	0.834517	pHvCslF6	198	205	802	795	-	TATTTTTT
MA0933.1	AHL20	4.73905	0.817414	pHvCslF6	198	205	802	795	-	TATTTTTT
MA1071.1	DOF5.3	4.66131	0.879532	pHvCslF6	198	204	802	796	+	AAAAAAT
MA0987.1	PHYPADRAFT_140773	3.53203	0.80659	pHvCslF6	198	207	802	793	+	AAAAAATACA
MA0045.1	HMG-I/Y	10.1518	0.859882	pHvCslF6	197	212	803	788	+	AAAAAAATACAGGCAC
MA0933.1	AHL20	8.63532	0.904232	pHvCslF6	197	204	803	796	+	AAAAAAAT
MA0934.1	AHL25	8.18746	0.905429	pHvCslF6	197	204	803	796	+	AAAAAAAT
MA0934.1	AHL25	8.18746	0.905429	pHvCslF6	197	204	803	796	-	ATTTTTTT
MA0932.1	AHL12	7.3	0.903753	pHvCslF6	197	204	803	796	+	AAAAAAAT
MA0932.1	AHL12	7.3	0.903753	pHvCslF6	197	204	803	796	-	ATTTTTTT
MA0973.1	CDF2	6.8936	0.854928	pHvCslF6	197	206	803	794	+	AAAAAAATAC
MA0933.1	AHL20	6.11904	0.848163	pHvCslF6	197	204	803	796	-	ATTTTTTT
MA0984.1	DOF5.7	5.92726	0.888242	pHvCslF6	197	204	803	796	+	AAAAAAAT
MA0989.1	PHYPADRAFT_153324	5.40854	0.869178	pHvCslF6	197	205	803	795	+	AAAAAAATA
MA1022.1	PHYPADRAFT_38837	4.87382	0.837883	pHvCslF6	197	206	803	794	+	AAAAAAATAC
MA0983.1	DOF5.6	4.80591	0.853436	pHvCslF6	197	204	803	796	+	AAAAAAAT
MA0987.1	PHYPADRAFT_140773	4.58424	0.847832	pHvCslF6	197	206	803	794	+	AAAAAAATAC
MA0981.1	DOF1.8	4.34065	0.832364	pHvCslF6	197	206	803	794	+	AAAAAAATAC
MA0982.1	DOF2.4	4.02871	0.826084	pHvCslF6	197	203	803	797	+	AAAAAAA
MA1071.1	DOF5.3	3.91584	0.846603	pHvCslF6	197	203	803	797	+	AAAAAAA
MA0984.1	DOF5.7	5.70703	0.881677	pHvCslF6	196	203	804	797	+	AAAAAAAA
MA0933.1	AHL20	4.76091	0.817901	pHvCslF6	196	203	804	797	+	AAAAAAAA
MA1275.1	AT1G47655	4.44725	0.800958	pHvCslF6	196	206	804	794	+	AAAAAAAATAC
MA0934.1	AHL25	4.23678	0.819132	pHvCslF6	196	203	804	797	+	AAAAAAAA
MA0934.1	AHL25	4.23678	0.819132	pHvCslF6	196	203	804	797	-	TTTTTTTT
MA0987.1	PHYPADRAFT_140773	4.06714	0.827564	pHvCslF6	196	205	804	795	+	AAAAAAAATA
MA0982.1	DOF2.4	4.02871	0.826084	pHvCslF6	196	202	804	798	+	AAAAAAA
MA1071.1	DOF5.3	3.91584	0.846603	pHvCslF6	196	202	804	798	+	AAAAAAA
MA0989.1	PHYPADRAFT_153324	3.88647	0.814454	pHvCslF6	196	204	804	796	+	AAAAAAAAT
MA0932.1	AHL12	3.86089	0.82138	pHvCslF6	196	203	804	797	+	AAAAAAAA
MA0932.1	AHL12	3.86089	0.82138	pHvCslF6	196	203	804	797	-	TTTTTTTT
MA0981.1	DOF1.8	3.77033	0.808862	pHvCslF6	196	205	804	795	+	AAAAAAAATA
MA0983.1	DOF5.6	3.49798	0.805374	pHvCslF6	196	203	804	797	+	AAAAAAAA
MA0940.1	AP1	7.46324	0.820048	pHvCslF6	195	207	805	793	+	AAAAAAAAATACA
MA0127.1	PEND	7.25337	0.807298	pHvCslF6	195	204	805	796	-	ATTTTTTTTT
MA0563.1	2003-09-01	6.09216	0.803238	pHvCslF6	195	205	805	795	-	TATTTTTTTTT
MA0984.1	DOF5.7	5.70703	0.881677	pHvCslF6	195	202	805	798	+	AAAAAAAA
MA0933.1	AHL20	4.76091	0.817901	pHvCslF6	195	202	805	798	+	AAAAAAAA
MA0934.1	AHL25	4.23678	0.819132	pHvCslF6	195	202	805	798	+	AAAAAAAA
MA0934.1	AHL25	4.23678	0.819132	pHvCslF6	195	202	805	798	-	TTTTTTTT
MA0982.1	DOF2.4	4.02871	0.826084	pHvCslF6	195	201	805	799	+	AAAAAAA
MA0989.1	PHYPADRAFT_153324	4.01518	0.819082	pHvCslF6	195	203	805	797	+	AAAAAAAAA
MA1071.1	DOF5.3	3.91584	0.846603	pHvCslF6	195	201	805	799	+	AAAAAAA
MA0932.1	AHL12	3.86089	0.82138	pHvCslF6	195	202	805	798	+	AAAAAAAA
MA0932.1	AHL12	3.86089	0.82138	pHvCslF6	195	202	805	798	-	TTTTTTTT
MA0987.1	PHYPADRAFT_140773	3.81723	0.817769	pHvCslF6	195	204	805	796	+	AAAAAAAAAT
MA0983.1	DOF5.6	3.49798	0.805374	pHvCslF6	195	202	805	798	+	AAAAAAAA
MA0984.1	DOF5.7	4.73183	0.852608	pHvCslF6	194	201	806	799	+	GAAAAAAA
MA0987.1	PHYPADRAFT_140773	4.1549	0.831004	pHvCslF6	194	203	806	797	+	GAAAAAAAAA
MA0989.1	PHYPADRAFT_153324	4.05876	0.820648	pHvCslF6	194	202	806	798	+	GAAAAAAAA
MA1071.1	DOF5.3	3.99833	0.850247	pHvCslF6	194	200	806	800	+	GAAAAAA
MA0981.1	DOF1.8	3.77201	0.808931	pHvCslF6	194	203	806	797	+	GAAAAAAAAA
MA0983.1	DOF5.6	3.54139	0.806969	pHvCslF6	194	201	806	799	+	GAAAAAAA
MA0120.1	id1	6.13626	0.816159	pHvCslF6	193	204	807	796	-	ATTTTTTTTTCT
MA0987.1	PHYPADRAFT_140773	3.88841	0.820559	pHvCslF6	193	202	807	798	+	AGAAAAAAAA
MA0989.1	PHYPADRAFT_153324	3.63613	0.805453	pHvCslF6	193	201	807	799	+	AGAAAAAAA
MA1071.1	DOF5.3	3.4103	0.824272	pHvCslF6	193	199	807	801	+	AGAAAAA
MA0120.1	id1	7.48366	0.854293	pHvCslF6	192	203	808	797	-	TTTTTTTTTCTT
MA1661.1	AT-GTL1	6.8576	0.813431	pHvCslF6	192	203	808	797	+	AAGAAAAAAAAA
MA1365.1	MNJ7.25	10.0512	0.835089	pHvCslF6	191	205	809	795	-	TATTTTTTTTTCTTT
MA0045.1	HMG-I/Y	9.28401	0.840002	pHvCslF6	191	206	809	794	+	AAAGAAAAAAAAATAC
MA0940.1	AP1	8.68072	0.839519	pHvCslF6	191	203	809	797	+	AAAGAAAAAAAAA
MA1366.1	AT1G76880	8.58659	0.815707	pHvCslF6	191	206	809	794	+	AAAGAAAAAAAAATAC
MA0120.1	id1	7.39185	0.851694	pHvCslF6	191	202	809	798	-	TTTTTTTTCTTT
MA0020.1	Dof2	6.89089	0.908069	pHvCslF6	191	196	809	804	+	AAAGAA
MA0053.1	MNB1A	6.78578	0.931989	pHvCslF6	191	195	809	805	+	AAAGA
MA1661.1	AT-GTL1	6.2126	0.801408	pHvCslF6	191	202	809	798	+	AAAGAAAAAAAA
MA0064.1	PBF	5.74021	0.875645	pHvCslF6	191	195	809	805	+	AAAGA
MA0021.1	Dof3	4.84649	0.838947	pHvCslF6	191	196	809	804	+	AAAGAA
MA1159.1	SGR5	8.75654	0.809132	pHvCslF6	190	204	810	796	+	AAAAGAAAAAAAAAT
MA1385.1	AT2G40260	8.34105	0.827335	pHvCslF6	190	204	810	796	-	ATTTTTTTTTCTTTT
MA0984.1	DOF5.7	6.39348	0.902139	pHvCslF6	190	197	810	803	+	AAAAGAAA
MA1278.1	OBP1	17.9119	0.903859	pHvCslF6	189	209	811	791	-	CCTGTATTTTTTTTTCTTTTT
MA1279.1	COG1	12.0471	0.80603	pHvCslF6	189	209	811	791	+	AAAAAGAAAAAAAAATACAGG
MA1270.1	AT3G45610	11.1043	0.815565	pHvCslF6	189	207	811	793	-	TGTATTTTTTTTTCTTTTT
MA1281.1	AT5G02460	11.0044	0.801736	pHvCslF6	189	209	811	791	+	AAAAAGAAAAAAAAATACAGG
MA1159.1	SGR5	10.262	0.829186	pHvCslF6	189	203	811	797	+	AAAAAGAAAAAAAAA
MA0045.1	HMG-I/Y	9.92369	0.854657	pHvCslF6	189	204	811	796	+	AAAAAGAAAAAAAAAT
MA1373.1	IDD2	9.28631	0.804538	pHvCslF6	189	203	811	797	+	AAAAAGAAAAAAAAA
MA0974.1	CDF3	7.9813	0.891216	pHvCslF6	189	197	811	803	+	AAAAAGAAA
MA0120.1	id1	7.83622	0.864271	pHvCslF6	189	200	811	800	-	TTTTTTCTTTTT
MA0982.1	DOF2.4	7.14305	0.956617	pHvCslF6	189	195	811	805	+	AAAAAGA
MA1677.1	NAC078	6.36422	0.829717	pHvCslF6	189	200	811	800	+	AAAAAGAAAAAA
MA0940.1	AP1	6.26071	0.800817	pHvCslF6	189	201	811	799	+	AAAAAGAAAAAAA
MA0977.1	DOF2.5	6.08601	0.854747	pHvCslF6	189	196	811	804	+	AAAAAGAA
MA0984.1	DOF5.7	5.57855	0.877847	pHvCslF6	189	196	811	804	+	AAAAAGAA
MA1281.1	AT5G02460	20.3795	0.914021	pHvCslF6	188	208	812	792	+	GAAAAAGAAAAAAAAATACAG
MA1272.1	AT2G28810	19.1931	0.899604	pHvCslF6	188	208	812	792	-	CTGTATTTTTTTTTCTTTTTC
MA1280.1	OBP4	14.1268	0.926795	pHvCslF6	188	201	812	799	+	GAAAAAGAAAAAAA
MA1274.1	OBP3	12.3459	0.80796	pHvCslF6	188	208	812	792	-	CTGTATTTTTTTTTCTTTTTC
MA1278.1	OBP1	11.4731	0.809626	pHvCslF6	188	208	812	792	-	CTGTATTTTTTTTTCTTTTTC
MA1271.1	DAG2	11.1785	0.914138	pHvCslF6	188	198	812	802	+	GAAAAAGAAAA
MA0045.1	HMG-I/Y	9.23456	0.838869	pHvCslF6	188	203	812	797	+	GAAAAAGAAAAAAAAA
MA0559.1	PI	9.10874	0.822873	pHvCslF6	188	201	812	799	+	GAAAAAGAAAAAAA
MA1276.1	AT3G52440	8.8674	0.885305	pHvCslF6	188	198	812	802	+	GAAAAAGAAAA
MA1269.1	dof4.5	8.74659	0.817462	pHvCslF6	188	201	812	799	+	GAAAAAGAAAAAAA
MA0973.1	CDF2	8.72207	0.901974	pHvCslF6	188	197	812	803	+	GAAAAAGAAA
MA1208.1	GT-2	7.99065	0.824776	pHvCslF6	188	201	812	799	-	TTTTTTTCTTTTTC
MA0989.1	PHYPADRAFT_153324	7.57989	0.947246	pHvCslF6	188	196	812	804	+	GAAAAAGAA
MA0987.1	PHYPADRAFT_140773	7.56073	0.964498	pHvCslF6	188	197	812	803	+	GAAAAAGAAA
MA0983.1	DOF5.6	7.48646	0.951938	pHvCslF6	188	195	812	805	+	GAAAAAGA
MA1022.1	PHYPADRAFT_38837	7.39566	0.938279	pHvCslF6	188	197	812	803	+	GAAAAAGAAA
MA1071.1	DOF5.3	7.38855	1	pHvCslF6	188	194	812	806	+	GAAAAAG
MA0981.1	DOF1.8	7.32198	0.955225	pHvCslF6	188	197	812	803	+	GAAAAAGAAA
MA0984.1	DOF5.7	6.82179	0.914906	pHvCslF6	188	195	812	805	+	GAAAAAGA
MA0120.1	id1	6.72132	0.832717	pHvCslF6	188	199	812	801	-	TTTTTCTTTTTC
MA1044.1	NAC92	4.93318	0.802945	pHvCslF6	188	199	812	801	+	GAAAAAGAAAAA
MA0982.1	DOF2.4	3.57468	0.807054	pHvCslF6	188	194	812	806	+	GAAAAAG
MA1159.1	SGR5	15.3871	0.897455	pHvCslF6	187	201	813	799	+	AGAAAAAGAAAAAAA
MA1274.1	OBP3	15.2441	0.84313	pHvCslF6	187	207	813	793	-	TGTATTTTTTTTTCTTTTTCT
MA1281.1	AT5G02460	12.578	0.820583	pHvCslF6	187	207	813	793	+	AGAAAAAGAAAAAAAAATACA
MA0120.1	id1	10.1807	0.930623	pHvCslF6	187	198	813	802	-	TTTTCTTTTTCT
MA0045.1	HMG-I/Y	9.49678	0.844876	pHvCslF6	187	202	813	798	+	AGAAAAAGAAAAAAAA
MA0940.1	AP1	9.1876	0.847625	pHvCslF6	187	199	813	801	+	AGAAAAAGAAAAA
MA0559.1	PI	8.57236	0.814634	pHvCslF6	187	200	813	800	+	AGAAAAAGAAAAAA
MA0974.2	CDF3	8.07697	0.83299	pHvCslF6	187	198	813	802	+	AGAAAAAGAAAA
MA1275.1	AT1G47655	7.91113	0.871261	pHvCslF6	187	197	813	803	+	AGAAAAAGAAA
MA0987.1	PHYPADRAFT_140773	4.20744	0.833063	pHvCslF6	187	196	813	804	+	AGAAAAAGAA
MA0989.1	PHYPADRAFT_153324	4.10205	0.822205	pHvCslF6	187	195	813	805	+	AGAAAAAGA
MA0981.1	DOF1.8	3.81892	0.810864	pHvCslF6	187	196	813	804	+	AGAAAAAGAA
MA0984.1	DOF5.7	3.57222	0.818042	pHvCslF6	187	194	813	806	+	AGAAAAAG
MA1071.1	DOF5.3	3.4103	0.824272	pHvCslF6	187	193	813	807	+	AGAAAAA
[truncated: 383 more rows]

## Sheet: Rice
Matrix ID	Name	Score	Relative score	Sequence ID	Start	End	Strand	Predicted sequence
MA1416.1	RAMOSA1	25.4832	1	pOsCslF6	786	799	-	GAGAGAGAGAGAGA
MA1416.1	RAMOSA1	23.2844	0.976643	pOsCslF6	784	797	-	GAGAGAGAGAGAGG
MA1416.1	RAMOSA1	20.809	0.950347	pOsCslF6	788	801	-	AGGAGAGAGAGAGA
MA1274.1	OBP3	20.7315	0.909718	pOsCslF6	818	838	-	TTTTCTTTTAAATTTTTTTGT
MA1262.1	ERF2	20.7006	0.946525	pOsCslF6	966	986	+	CAGCTATCGCCGCCGCCGCCG
MA1264.1	ESE1	20.201	0.984254	pOsCslF6	972	986	-	CGGCGGCGGCGGCGA
MA1225.1	ERF5	20.1643	0.973077	pOsCslF6	972	986	+	TCGCCGCCGCCGCCG
MA1416.1	RAMOSA1	19.7194	0.938772	pOsCslF6	721	734	-	GAGGGAGAGAGAAA
MA1281.1	AT5G02460	19.6208	0.904934	pOsCslF6	821	841	+	AAAAAATTTAAAAGAAAAAAA
MA1228.1	AT4G18450	19.5597	0.952915	pOsCslF6	968	984	-	GCGGCGGCGGCGATAGC
MA1240.1	ERF10	19.5397	0.941783	pOsCslF6	965	985	+	CCAGCTATCGCCGCCGCCGCC
MA1233.1	ERF021	19.3478	0.928399	pOsCslF6	970	989	+	TATCGCCGCCGCCGCCGACG
MA1239.1	ERF104	19.3283	0.935242	pOsCslF6	967	985	+	AGCTATCGCCGCCGCCGCC
MA1404.1	BPC1	19.3149	0.824527	pOsCslF6	713	736	-	AAGAGGGAGAGAGAAAGGAAGGGG
MA1245.1	AT2G33710	19.0585	0.968379	pOsCslF6	972	986	+	TCGCCGCCGCCGCCG
MA1000.2	ERF105	19.0226	0.976642	pOsCslF6	973	987	-	TCGGCGGCGGCGGCG
MA1277.1	Adof1	18.9795	0.905308	pOsCslF6	823	843	+	AAAATTTAAAAGAAAAAAAAA
MA1262.1	ERF2	18.8868	0.923437	pOsCslF6	969	989	+	CTATCGCCGCCGCCGCCGACG
MA1247.1	ERF087	18.8025	0.97128	pOsCslF6	972	986	-	CGGCGGCGGCGGCGA
MA1236.1	ESE3	18.7521	0.932358	pOsCslF6	971	989	-	CGTCGGCGGCGGCGGCGAT
MA1267.1	AT5G66940	18.6257	0.833558	pOsCslF6	815	843	-	TTTTTTTTTCTTTTAAATTTTTTTGTGAC
MA1402.1	BPC6	18.5402	0.834093	pOsCslF6	714	734	+	CCCTTCCTTTCTCTCTCCCTC
MA1268.1	AT1G69570	18.5318	0.822896	pOsCslF6	814	840	-	TTTTTTCTTTTAAATTTTTTTGTGACA
MA1404.1	BPC1	18.517	0.818436	pOsCslF6	711	734	-	GAGGGAGAGAGAAAGGAAGGGGGT
MA1228.1	AT4G18450	18.5115	0.938642	pOsCslF6	971	987	-	TCGGCGGCGGCGGCGAT
MA1225.1	ERF5	18.4839	0.950488	pOsCslF6	969	983	+	CTATCGCCGCCGCCG
MA1240.1	ERF10	18.3674	0.926314	pOsCslF6	968	988	+	GCTATCGCCGCCGCCGCCGAC
MA1221.1	RAP26	18.3119	0.955217	pOsCslF6	972	986	-	CGGCGGCGGCGGCGA
MA1252.1	PUCHI	18.2028	0.972758	pOsCslF6	972	986	+	TCGCCGCCGCCGCCG
MA1247.1	ERF087	18.198	0.962046	pOsCslF6	969	983	-	CGGCGGCGGCGATAG
MA1402.1	BPC6	18.1624	0.830666	pOsCslF6	716	736	+	CTTCCTTTCTCTCTCCCTCTT
MA1239.1	ERF104	18.162	0.919655	pOsCslF6	970	988	+	TATCGCCGCCGCCGCCGAC
MA1279.1	COG1	18.1401	0.89248	pOsCslF6	820	840	+	AAAAAAATTTAAAAGAAAAAA
MA0976.2	CRF4	18.133	0.987809	pOsCslF6	975	986	+	CCGCCGCCGCCG
MA1264.1	ESE1	18.1146	0.95493	pOsCslF6	975	989	-	CGTCGGCGGCGGCGG
MA1232.1	AT4G28140	18.0332	0.948233	pOsCslF6	969	988	-	GTCGGCGGCGGCGGCGATAG
MA1272.1	AT2G28810	17.914	0.882037	pOsCslF6	821	841	-	TTTTTTTCTTTTAAATTTTTT
MA0576.1	RAX3	17.8102	0.945672	pOsCslF6	705	717	-	AGGGGGTTGGTGG
MA1262.1	ERF2	17.7252	0.90865	pOsCslF6	963	983	+	CACCAGCTATCGCCGCCGCCG
MA1246.1	LEP	17.7102	0.898297	pOsCslF6	971	991	+	ATCGCCGCCGCCGCCGACGAG
MA1257.1	ERF9	17.6342	0.88514	pOsCslF6	972	992	-	CCTCGTCGGCGGCGGCGGCGA
MA1245.1	AT2G33710	17.5393	0.946708	pOsCslF6	969	983	+	CTATCGCCGCCGCCG
MA1231.1	ERF15	17.52	0.959509	pOsCslF6	970	984	+	TATCGCCGCCGCCGC
MA1416.1	RAMOSA1	17.5189	0.915396	pOsCslF6	782	795	-	GAGAGAGAGAGGAG
MA1267.1	AT5G66940	17.5063	0.821287	pOsCslF6	822	850	-	GGGTGTGTTTTTTTTTCTTTTAAATTTTT
MA1252.1	PUCHI	17.3008	0.959611	pOsCslF6	969	983	+	CTATCGCCGCCGCCG
MA1221.1	RAP26	17.2126	0.939246	pOsCslF6	969	983	-	CGGCGGCGGCGATAG
MA1233.1	ERF021	17.1529	0.900808	pOsCslF6	967	986	+	AGCTATCGCCGCCGCCGCCG
MA1380.1	AT2G20110	16.8747	0.925992	pOsCslF6	819	833	-	TTTTAAATTTTTTTG
MA1245.2	AT2G33710	16.8735	1	pOsCslF6	974	984	+	GCCGCCGCCGC
MA1005.2	ERF3	16.8426	1	pOsCslF6	974	984	+	GCCGCCGCCGC
MA1232.1	AT4G28140	16.8092	0.928699	pOsCslF6	966	985	-	GGCGGCGGCGGCGATAGCTG
MA1231.1	ERF15	16.7823	0.949049	pOsCslF6	973	987	+	CGCCGCCGCCGCCGA
MA1242.1	AT3G57600	16.7154	0.977451	pOsCslF6	975	985	+	CCGCCGCCGCC
MA1227.1	ERF027	16.6714	0.95133	pOsCslF6	970	990	+	TATCGCCGCCGCCGCCGACGA
MA1671.1	ERF118	16.5692	1	pOsCslF6	973	983	+	CGCCGCCGCCG
MA1671.1	ERF118	16.5692	1	pOsCslF6	976	986	+	CGCCGCCGCCG
MA1240.1	ERF10	16.5061	0.901754	pOsCslF6	962	982	+	GCACCAGCTATCGCCGCCGCC
MA1250.1	AT1G75490	16.4974	0.935361	pOsCslF6	972	986	+	TCGCCGCCGCCGCCG
MA1000.2	ERF105	16.4658	0.940439	pOsCslF6	976	990	-	TCGTCGGCGGCGGCG
MA1257.1	ERF9	16.3648	0.870263	pOsCslF6	969	989	-	CGTCGGCGGCGGCGGCGATAG
MA0976.2	CRF4	16.3056	0.958023	pOsCslF6	972	983	+	TCGCCGCCGCCG
MA1225.1	ERF5	16.2533	0.920502	pOsCslF6	975	989	+	CCGCCGCCGCCGACG
MA1231.1	ERF15	16.2313	0.941235	pOsCslF6	967	981	+	AGCTATCGCCGCCGC
MA1270.1	AT3G45610	16.1311	0.893084	pOsCslF6	820	838	-	TTTTCTTTTAAATTTTTTT
MA1161.1	TSO1	16.1262	0.904696	pOsCslF6	818	832	+	ACAAAAAAATTTAAA
MA1255.1	AT1G22810	16.0628	0.92768	pOsCslF6	971	985	-	GGCGGCGGCGGCGAT
MA1264.1	ESE1	16.0045	0.925273	pOsCslF6	969	983	-	CGGCGGCGGCGATAG
MA1402.1	BPC6	15.9829	0.810901	pOsCslF6	779	799	+	ACTCTCCTCTCTCTCTCTCTC
MA1209.1	ATHB20	15.9812	0.979776	pOsCslF6	365	375	-	ATAATAATTGA
MA1221.1	RAP26	15.9451	0.920831	pOsCslF6	975	989	-	CGTCGGCGGCGGCGG
MA1000.2	ERF105	15.9206	0.932719	pOsCslF6	970	984	-	GCGGCGGCGGCGATA
MA1222.1	AT1G44830	15.8546	0.917854	pOsCslF6	975	989	+	CCGCCGCCGCCGACG
MA1250.1	AT1G75490	15.8435	0.925421	pOsCslF6	975	989	+	CCGCCGCCGCCGACG
MA1281.1	AT5G02460	15.8319	0.859555	pOsCslF6	820	840	+	AAAAAAATTTAAAAGAAAAAA
MA1256.1	RAP212	15.8201	0.888002	pOsCslF6	972	992	-	CCTCGTCGGCGGCGGCGGCGA
MA1237.1	AT4G16750	15.7397	0.960895	pOsCslF6	976	990	+	CGCCGCCGCCGACGA
MA1255.1	AT1G22810	15.6354	0.921331	pOsCslF6	974	988	-	GTCGGCGGCGGCGGC
MA1245.1	AT2G33710	15.6243	0.919391	pOsCslF6	975	989	+	CCGCCGCCGCCGACG
MA1278.1	OBP1	15.6139	0.870227	pOsCslF6	822	842	-	TTTTTTTTCTTTTAAATTTTT
MA1226.1	AT5G18450	15.5649	0.920044	pOsCslF6	974	988	-	GTCGGCGGCGGCGGC
MA1228.1	AT4G18450	15.5367	0.898139	pOsCslF6	965	981	-	GCGGCGGCGATAGCTGG
MA1246.1	LEP	15.5367	0.869642	pOsCslF6	974	994	+	GCCGCCGCCGCCGACGAGGAG
MA1379.1	SOL1	15.5307	0.904155	pOsCslF6	819	833	+	CAAAAAAATTTAAAA
MA1402.1	BPC6	15.5296	0.80679	pOsCslF6	781	801	+	TCTCCTCTCTCTCTCTCTCCT
MA1222.1	AT1G44830	15.4823	0.912526	pOsCslF6	972	986	+	TCGCCGCCGCCGCCG
MA1233.1	ERF021	15.4588	0.879512	pOsCslF6	101	120	-	CACATCCGTCGCAGCCGTCA
MA1239.1	ERF104	15.4576	0.88351	pOsCslF6	99	117	-	ATCCGTCGCAGCCGTCACC
MA1248.1	DREB26	15.4234	0.892673	pOsCslF6	969	988	+	CTATCGCCGCCGCCGCCGAC
MA1273.1	dof4.2	15.413	0.872702	pOsCslF6	824	842	+	AAATTTAAAAGAAAAAAAA
MA1262.1	ERF2	15.3645	0.878602	pOsCslF6	98	118	-	CATCCGTCGCAGCCGTCACCG
MA1256.1	RAP212	15.2999	0.881271	pOsCslF6	969	989	-	CGTCGGCGGCGGCGGCGATAG
MA1266.1	RAP211	15.2925	0.953001	pOsCslF6	969	983	+	CTATCGCCGCCGCCG
MA1402.1	BPC6	15.2536	0.804287	pOsCslF6	712	732	+	CCCCCTTCCTTTCTCTCTCCC
MA1213.1	ZHD3	15.1922	0.93883	pOsCslF6	362	375	+	TCATCAATTATTAT
MA1266.1	RAP211	15.1542	0.950612	pOsCslF6	972	986	+	TCGCCGCCGCCGCCG
MA1252.1	PUCHI	15.1358	0.928055	pOsCslF6	975	989	+	CCGCCGCCGCCGACG
MA1250.1	AT1G75490	15.1188	0.914406	pOsCslF6	969	983	+	CTATCGCCGCCGCCG
MA1247.1	ERF087	15.064	0.914175	pOsCslF6	975	989	-	CGTCGGCGGCGGCGG
MA1196.1	At5g05790	15.0324	0.930959	pOsCslF6	580	594	+	ATCATCATCATCATC
MA1196.1	At5g05790	15.0324	0.930959	pOsCslF6	583	597	+	ATCATCATCATCATC
MA1242.1	AT3G57600	15.0106	0.94937	pOsCslF6	972	982	+	TCGCCGCCGCC
MA1005.2	ERF3	14.9972	0.968749	pOsCslF6	977	987	+	GCCGCCGCCGA
MA1245.2	AT2G33710	14.9781	0.967621	pOsCslF6	977	987	+	GCCGCCGCCGA
MA1262.1	ERF2	14.9489	0.873311	pOsCslF6	101	121	-	CCACATCCGTCGCAGCCGTCA
MA1274.1	OBP3	14.9375	0.839409	pOsCslF6	824	844	-	GTTTTTTTTTCTTTTAAATTT
MA1238.1	ERF38	14.9212	0.940486	pOsCslF6	975	989	-	CGTCGGCGGCGGCGG
MA1222.1	AT1G44830	14.8781	0.903879	pOsCslF6	197	211	-	GCTACGCCACCGTCA
MA1236.1	ESE3	14.8727	0.881865	pOsCslF6	974	992	-	CCTCGTCGGCGGCGGCGGC
MA1239.1	ERF104	14.8286	0.875104	pOsCslF6	964	982	+	ACCAGCTATCGCCGCCGCC
MA1246.1	LEP	14.8206	0.860202	pOsCslF6	968	988	+	GCTATCGCCGCCGCCGCCGAC
MA1211.1	ATHB18	14.8154	0.988597	pOsCslF6	365	375	+	TCAATTATTAT
MA1026.2	ATHB15	14.8005	0.911479	pOsCslF6	580	594	-	GATGATGATGATGAT
MA1026.2	ATHB15	14.8005	0.911479	pOsCslF6	583	597	-	GATGATGATGATGAT
MA1215.1	ATHB53	14.7703	0.954002	pOsCslF6	365	375	-	ATAATAATTGA
MA1005.2	ERF3	14.728	0.96419	pOsCslF6	971	981	+	ATCGCCGCCGC
MA1248.1	DREB26	14.7004	0.882264	pOsCslF6	494	513	+	CTACCGACGATCCCACCGAC
MA1274.1	OBP3	14.692	0.836429	pOsCslF6	823	843	-	TTTTTTTTTCTTTTAAATTTT
MA1272.1	AT2G28810	14.657	0.837308	pOsCslF6	820	840	-	TTTTTTCTTTTAAATTTTTTT
MA1226.1	AT5G18450	14.6405	0.906769	pOsCslF6	971	985	-	GGCGGCGGCGGCGAT
MA1234.1	ERF017	14.6305	0.942293	pOsCslF6	195	208	+	GTTGACGGTGGCGT
MA1212.1	ATHB13	14.5881	0.975642	pOsCslF6	365	375	-	ATAATAATTGA
MA1219.1	CEJ1	14.5841	0.914714	pOsCslF6	975	989	+	CCGCCGCCGCCGACG
MA1245.2	AT2G33710	14.5532	0.960364	pOsCslF6	971	981	+	ATCGCCGCCGC
MA1232.1	AT4G28140	14.5073	0.891961	pOsCslF6	963	982	-	GGCGGCGGCGATAGCTGGTG
MA0954.2	ATHB7	14.4711	0.906718	pOsCslF6	599	611	-	TGATTGATTGATT
MA0996.1	ERF043	14.4446	1	pOsCslF6	772	779	-	TGTCGGTG
MA1256.1	RAP212	14.4298	0.870012	pOsCslF6	975	995	-	CCTCCTCGTCGGCGGCGGCGG
MA1237.1	AT4G16750	14.3662	0.93762	pOsCslF6	196	210	-	CTACGCCACCGTCAA
MA1244.1	ABR1	14.3187	0.871818	pOsCslF6	973	991	-	CTCGTCGGCGGCGGCGGCG
MA1098.1	ARALYDRAFT_484486	14.2616	1	pOsCslF6	685	692	+	GGCCCCAC
MA1095.1	ARALYDRAFT_495258	14.2616	1	pOsCslF6	685	692	+	GGCCCCAC
MA0986.1	DREB2C	14.2612	1	pOsCslF6	772	779	+	CACCGACA
MA1263.1	AT1G36060	14.2587	0.935816	pOsCslF6	195	208	+	GTTGACGGTGGCGT
MA1698.1	ARF7	14.2584	0.905753	pOsCslF6	980	993	+	GCCGCCGACGAGGA
MA1257.1	ERF9	14.2501	0.845478	pOsCslF6	92	112	+	AAGCATCGGTGACGGCTGCGA
MA1007.1	PHYPADRAFT_173530	14.2079	1	pOsCslF6	772	779	-	TGTCGGTG
MA1357.1	bHLH80	14.1911	0.949285	pOsCslF6	190	200	+	AGCAAGTTGAC
MA0951.1	ATHB-16	14.1743	1	pOsCslF6	367	374	-	TAATAATT
MA1221.1	RAP26	14.1563	0.894843	pOsCslF6	101	115	+	TGACGGCTGCGACGG
MA1394.2	MYB73	14.1399	0.956135	pOsCslF6	228	239	+	CAAACGGTCAAG
MA1225.1	ERF5	14.1277	0.891929	pOsCslF6	101	115	-	CCGTCGCAGCCGTCA
MA1265.2	ERF015	14.1037	0.950571	pOsCslF6	195	206	-	GCCACCGTCAAC
MA1278.1	OBP1	14.0799	0.847777	pOsCslF6	829	849	-	GGTGTGTTTTTTTTTCTTTTA
MA1023.1	PHYPADRAFT_28324	14.0789	1	pOsCslF6	772	779	-	TGTCGGTG
MA1416.1	RAMOSA1	14.0776	0.87884	pOsCslF6	723	736	-	AAGAGGGAGAGAGA
MA1026.2	ATHB15	14.0715	0.901249	pOsCslF6	577	591	-	GATGATGATGATTAG
MA1034.1	Os05g0497200	14.0607	1	pOsCslF6	973	980	+	CGCCGCCG
MA1034.1	Os05g0497200	14.0607	1	pOsCslF6	976	983	+	CGCCGCCG
MA1034.1	Os05g0497200	14.0607	1	pOsCslF6	979	986	+	CGCCGCCG
MA1214.1	ATHB40	14.039	0.866377	pOsCslF6	358	378	-	GGTATAATAATTGATGATAAA
MA1230.1	ERF037	14.0347	0.929424	pOsCslF6	771	784	+	ACACCGACACTCTC
MA1233.1	ERF021	14.019	0.861413	pOsCslF6	964	983	+	ACCAGCTATCGCCGCCGCCG
MA1424.1	ERF019	13.9786	0.928165	pOsCslF6	193	207	-	CGCCACCGTCAACTT
MA1219.1	CEJ1	13.9739	0.904858	pOsCslF6	197	211	-	GCTACGCCACCGTCA
MA1223.1	ERF035	13.9232	0.920366	pOsCslF6	771	784	-	GAGAGTGTCGGTGT
MA1237.1	AT4G16750	13.9158	0.929988	pOsCslF6	973	987	+	CGCCGCCGCCGCCGA
MA1228.1	AT4G18450	13.9134	0.876037	pOsCslF6	100	116	+	GTGACGGCTGCGACGGA
MA1239.1	ERF104	13.9004	0.862699	pOsCslF6	973	991	+	CGCCGCCGCCGCCGACGAG
MA1232.1	AT4G28140	13.8922	0.882145	pOsCslF6	102	121	+	GACGGCTGCGACGGATGTGG
MA1272.1	AT2G28810	13.8453	0.82616	pOsCslF6	828	848	-	GTGTGTTTTTTTTTCTTTTAA
MA1228.1	AT4G18450	13.8412	0.875054	pOsCslF6	974	990	-	TCGTCGGCGGCGGCGGC
MA1257.1	ERF9	13.814	0.840367	pOsCslF6	98	118	+	CGGTGACGGCTGCGACGGATG
MA1216.1	RAP21	13.8018	0.93199	pOsCslF6	978	990	-	TCGTCGGCGGCGG
MA1226.1	AT5G18450	13.7872	0.894513	pOsCslF6	915	929	-	AGGGGAGGTGGTGGT
MA1248.1	DREB26	13.781	0.869024	pOsCslF6	966	985	+	CAGCTATCGCCGCCGCCGCC
MA0975.1	CRF2	13.7534	1	pOsCslF6	975	982	+	CCGCCGCC
MA0975.1	CRF2	13.7534	1	pOsCslF6	978	985	+	CCGCCGCC
MA1216.1	RAP21	13.7474	0.931068	pOsCslF6	196	208	+	TTGACGGTGGCGT
MA0976.2	CRF4	13.7109	0.91573	pOsCslF6	978	989	+	CCGCCGCCGACG
MA1378.1	PLT3	13.6838	0.906547	pOsCslF6	412	426	-	CCTCGGGAGTCGGGA
MA1241.1	AT4G32800	13.6831	0.907411	pOsCslF6	769	784	+	ACACACCGACACTCTC
MA1238.1	ERF38	13.6746	0.920229	pOsCslF6	197	211	+	TGACGGTGGCGTAGC
MA1358.1	bHLH130	13.6687	0.963876	pOsCslF6	190	200	-	GTCAACTTGCT
MA1416.1	RAMOSA1	13.6417	0.874209	pOsCslF6	790	803	-	CGAGGAGAGAGAGA
MA1222.1	AT1G44830	13.5743	0.885217	pOsCslF6	969	983	+	CTATCGCCGCCGCCG
MA1257.1	ERF9	13.5543	0.837323	pOsCslF6	975	995	-	CCTCCTCGTCGGCGGCGGCGG
MA1245.1	AT2G33710	13.5506	0.88981	pOsCslF6	101	115	-	CCGTCGCAGCCGTCA
MA1264.1	ESE1	13.5356	0.890572	pOsCslF6	98	112	+	CGGTGACGGCTGCGA
MA1281.1	AT5G02460	13.5247	0.831922	pOsCslF6	302	322	-	AAAAAAGACGAGAGGAGAGAG
MA1097.1	ARALYDRAFT_493022	13.4883	0.980746	pOsCslF6	685	692	+	GGCCCCAC
MA0952.1	ATHB-51	13.45	0.990077	pOsCslF6	366	373	-	AATAATTG
MA1188.1	At3g11280	13.4224	0.914409	pOsCslF6	580	593	+	ATCATCATCATCAT
MA1188.1	At3g11280	13.4224	0.914409	pOsCslF6	583	596	+	ATCATCATCATCAT
MA1266.1	RAP211	13.4079	0.920434	pOsCslF6	101	115	-	CCGTCGCAGCCGTCA
MA1052.1	RAP2-6	13.4074	0.97371	pOsCslF6	975	982	+	CCGCCGCC
MA1052.1	RAP2-6	13.4074	0.97371	pOsCslF6	978	985	+	CCGCCGCC
MA1261.1	AT5G67000	13.3838	0.931869	pOsCslF6	975	989	-	CGTCGGCGGCGGCGG
MA1274.1	OBP3	13.3817	0.82053	pOsCslF6	819	839	-	TTTTTCTTTTAAATTTTTTTG
MA0110.3	ATHB-5	13.3455	0.939859	pOsCslF6	364	375	+	ATCAATTATTAT
MA1329.1	ZHD1	13.3382	0.919159	pOsCslF6	574	588	+	TCACTAATCATCATC
MA1240.1	ERF10	13.2995	0.859442	pOsCslF6	971	991	+	ATCGCCGCCGCCGCCGACGAG
MA1049.1	ERF094	13.2937	1	pOsCslF6	973	980	+	CGCCGCCG
MA1049.1	ERF094	13.2937	1	pOsCslF6	976	983	+	CGCCGCCG
MA1049.1	ERF094	13.2937	1	pOsCslF6	979	986	+	CGCCGCCG
MA1008.1	PHYPADRAFT_182268	13.2762	0.966252	pOsCslF6	771	780	-	GTGTCGGTGT
MA1214.1	ATHB40	13.2688	0.856058	pOsCslF6	362	382	+	TCATCAATTATTATACCTGCT
MA1008.1	PHYPADRAFT_182268	13.2284	0.965284	pOsCslF6	506	515	-	TAGTCGGTGG
MA1250.1	AT1G75490	13.1701	0.884786	pOsCslF6	197	211	-	GCTACGCCACCGTCA
MA1281.1	AT5G02460	13.1522	0.82746	pOsCslF6	822	842	+	AAAAATTTAAAAGAAAAAAAA
MA1232.1	AT4G28140	13.1495	0.870292	pOsCslF6	494	513	-	GTCGGTGGGATCGTCGGTAG
MA0995.2	ERF039	13.1493	0.970423	pOsCslF6	771	781	+	ACACCGACACT
MA0992.1	ERF4	13.148	1	pOsCslF6	975	982	+	CCGCCGCC
MA0992.1	ERF4	13.148	1	pOsCslF6	978	985	+	CCGCCGCC
MA0954.1	ATHB-7	13.1446	0.963873	pOsCslF6	601	610	+	TCAATCAATC
MA1233.2	ERF021	13.1446	0.911866	pOsCslF6	194	208	-	ACGCCACCGTCAACT
MA1219.1	CEJ1	13.1257	0.891157	pOsCslF6	972	986	+	TCGCCGCCGCCGCCG
MA1274.1	OBP3	13.1163	0.817309	pOsCslF6	820	840	-	TTTTTTCTTTTAAATTTTTTT
MA1065.1	TCP20	13.1005	0.986757	pOsCslF6	685	694	+	GGCCCCACCC
MA1376.1	DEAR3	13.0925	0.909857	pOsCslF6	194	210	+	AGTTGACGGTGGCGTAG
MA1278.1	OBP1	13.088	0.833261	pOsCslF6	821	841	-	TTTTTTTCTTTTAAATTTTTT
MA1240.1	ERF10	13.0651	0.856349	pOsCslF6	102	122	-	TCCACATCCGTCGCAGCCGTC
MA1233.2	ERF021	13.0487	0.910197	pOsCslF6	978	992	+	CCGCCGCCGACGAGG
MA1265.2	ERF015	13.0441	0.931494	pOsCslF6	770	781	+	CACACCGACACT
MA1257.1	ERF9	13.0395	0.83129	pOsCslF6	101	121	+	TGACGGCTGCGACGGATGTGG
MA1240.1	ERF10	13.0319	0.855911	pOsCslF6	99	119	-	ACATCCGTCGCAGCCGTCACC
MA0565.1	FUS3	12.9893	0.96608	pOsCslF6	45	53	-	CGCATGCGT
MA1679.1	RAP2-1	12.9844	0.90938	pOsCslF6	193	207	-	CGCCACCGTCAACTT
MA0976.1	CRF4	12.9659	0.983035	pOsCslF6	975	982	+	CCGCCGCC
MA0976.1	CRF4	12.9659	0.983035	pOsCslF6	978	985	+	CCGCCGCC
MA1265.1	ERF015	12.9567	0.876888	pOsCslF6	771	790	+	ACACCGACACTCTCCTCTCT
MA1053.1	ERF109	12.9408	0.975734	pOsCslF6	975	982	+	CCGCCGCC
MA1053.1	ERF109	12.9408	0.975734	pOsCslF6	978	985	+	CCGCCGCC
MA0942.1	ARF1	12.9102	0.989576	pOsCslF6	773	780	+	ACCGACAC
MA0565.1	FUS3	12.9092	0.964035	pOsCslF6	46	54	+	CGCATGCGA
MA1238.2	ERF38	12.8927	0.926503	pOsCslF6	770	782	+	CACACCGACACTC
MA1019.1	Glyma19g26560.1	12.89	0.962996	pOsCslF6	684	692	+	TGGCCCCAC
MA1266.1	RAP211	12.8801	0.911314	pOsCslF6	966	980	+	CAGCTATCGCCGCCG
MA1259.1	AT1G01250	12.8528	0.902165	pOsCslF6	192	206	+	CAAGTTGACGGTGGC
MA1260.1	AT1G77640	12.8506	0.858862	pOsCslF6	186	206	+	TGCAAGCAAGTTGACGGTGGC
MA1237.1	AT4G16750	12.848	0.911893	pOsCslF6	970	984	+	TATCGCCGCCGCCGC
MA1265.1	ERF015	12.8478	0.875312	pOsCslF6	494	513	+	CTACCGACGATCCCACCGAC
MA1026.2	ATHB15	12.8213	0.883708	pOsCslF6	586	600	-	TTTGATGATGATGAT
MA0008.1	HAT5	12.8077	1	pOsCslF6	366	373	+	CAATTATT
MA1259.1	AT1G01250	12.805	0.901386	pOsCslF6	770	784	-	GAGAGTGTCGGTGTG
MA1231.1	ERF15	12.8036	0.892632	pOsCslF6	100	114	-	CGTCGCAGCCGTCAC
MA1291.1	TCP7	12.7766	0.904933	pOsCslF6	239	249	-	GTGGGATCCGC
MA1679.1	RAP2-1	12.7719	0.90568	pOsCslF6	769	783	+	ACACACCGACACTCT
MA1236.1	ESE3	12.7616	0.854388	pOsCslF6	968	986	-	CGGCGGCGGCGGCGATAGC
MA1229.1	AT2G44940	12.7565	0.912456	pOsCslF6	194	208	+	AGTTGACGGTGGCGT
MA0110.1	ATHB-5	12.7249	0.959863	pOsCslF6	365	373	+	TCAATTATT
MA1261.1	AT5G67000	12.7198	0.919847	pOsCslF6	972	986	-	CGGCGGCGGCGGCGA
MA0992.2	ERF4	12.7035	0.923109	pOsCslF6	974	985	+	GCCGCCGCCGCC
MA1253.1	AT3G16280	12.6955	0.905835	pOsCslF6	769	782	-	GAGTGTCGGTGTGT
MA1238.2	ERF38	12.6911	0.922939	pOsCslF6	194	206	-	GCCACCGTCAACT
MA1062.1	TCP15	12.6601	0.951472	pOsCslF6	685	692	+	GGCCCCAC
MA1265.1	ERF015	12.659	0.872582	pOsCslF6	186	205	-	CCACCGTCAACTTGCTTGCA
MA1242.1	AT3G57600	12.6488	0.910467	pOsCslF6	978	988	+	CCGCCGCCGAC
MA1671.1	ERF118	12.6402	0.931959	pOsCslF6	970	980	+	TATCGCCGCCG
MA1198.1	HAT2	12.636	0.942706	pOsCslF6	576	586	+	ACTAATCATCA
MA1237.1	AT4G16750	12.63	0.9082	pOsCslF6	489	503	+	CTTCACTACCGACGA
MA1219.1	CEJ1	12.6242	0.883056	pOsCslF6	969	983	+	CTATCGCCGCCGCCG
MA1235.1	AIL7	12.6203	0.956789	pOsCslF6	415	425	+	CGACTCCCGAG
MA1233.1	ERF021	12.5719	0.843222	pOsCslF6	104	123	-	TTCCACATCCGTCGCAGCCG
MA1260.1	AT1G77640	12.5445	0.854462	pOsCslF6	770	790	-	AGAGAGGAGAGTGTCGGTGTG
MA1162.1	TCX2	12.5293	0.868526	pOsCslF6	819	833	+	CAAAAAAATTTAAAA
MA1247.1	ERF087	12.5222	0.875347	pOsCslF6	101	115	+	TGACGGCTGCGACGG
MA1005.1	ERF3	12.52	0.977095	pOsCslF6	973	980	+	CGCCGCCG
MA1005.1	ERF3	12.52	0.977095	pOsCslF6	976	983	+	CGCCGCCG
MA1005.1	ERF3	12.52	0.977095	pOsCslF6	979	986	+	CGCCGCCG
MA1002.1	ERF112	12.5186	0.975231	pOsCslF6	974	983	+	GCCGCCGCCG
MA1002.1	ERF112	12.5186	0.975231	pOsCslF6	977	986	+	GCCGCCGCCG
MA1220.1	TINY	12.5083	0.91	pOsCslF6	193	207	-	CGCCACCGTCAACTT
MA1252.1	PUCHI	12.4928	0.88953	pOsCslF6	101	115	-	CCGTCGCAGCCGTCA
MA1262.1	ERF2	12.492	0.842038	pOsCslF6	972	992	+	TCGCCGCCGCCGCCGACGAGG
MA1001.2	ERF11	12.4908	0.921497	pOsCslF6	974	985	+	GCCGCCGCCGCC
MA0939.1	NAC080	12.4806	0.970701	pOsCslF6	5	12	+	GCACGCAA
MA1216.1	RAP21	12.4765	0.909523	pOsCslF6	975	987	-	TCGGCGGCGGCGG
MA1196.1	At5g05790	12.4695	0.891253	pOsCslF6	586	600	+	ATCATCATCATCAAA
MA1020.1	GT-1	12.4633	0.96733	pOsCslF6	556	563	+	TTTAACCA
MA1239.1	ERF104	12.4548	0.843379	pOsCslF6	102	120	-	CACATCCGTCGCAGCCGTC
MA1243.1	DREB19	12.4488	0.893312	pOsCslF6	766	782	+	CCCACACACCGACACTC
MA0992.2	ERF4	12.4368	0.918331	pOsCslF6	977	988	+	GCCGCCGCCGAC
MA1274.1	OBP3	12.4287	0.808966	pOsCslF6	817	837	-	TTTCTTTTAAATTTTTTTGTG
MA1227.1	ERF027	12.4105	0.886393	pOsCslF6	967	987	+	AGCTATCGCCGCCGCCGCCGA
MA1376.1	DEAR3	12.3989	0.899235	pOsCslF6	766	782	-	GAGTGTCGGTGTGTGGG
MA1233.1	ERF021	12.3966	0.841018	pOsCslF6	95	114	-	CGTCGCAGCCGTCACCGATG
MA1691.1	ARF27	12.3789	0.914663	pOsCslF6	693	705	+	CCACCAGACATTC
MA1216.1	RAP21	12.3326	0.907083	pOsCslF6	972	984	-	GCGGCGGCGGCGA
MA1201.1	AGL42	12.3116	1	pOsCslF6	582	588	+	CATCATC
MA1201.1	AGL42	12.3116	1	pOsCslF6	585	591	+	CATCATC
MA1201.1	AGL42	12.3116	1	pOsCslF6	588	594	+	CATCATC
MA1201.1	AGL42	12.3116	1	pOsCslF6	591	597	+	CATCATC
MA1278.1	OBP1	12.2956	0.821663	pOsCslF6	301	321	+	TCTCTCTCCTCTCGTCTTTTT
MA1274.1	OBP3	12.2932	0.80732	pOsCslF6	826	846	-	GTGTTTTTTTTTCTTTTAAAT
MA1272.1	AT2G28810	12.2741	0.804583	pOsCslF6	302	322	+	CTCTCTCCTCTCGTCTTTTTT
MA1263.1	AT1G36060	12.2669	0.901862	pOsCslF6	975	988	-	GTCGGCGGCGGCGG
MA0976.2	CRF4	12.2595	0.892071	pOsCslF6	98	109	-	CAGCCGTCACCG
MA1248.1	DREB26	12.2333	0.846738	pOsCslF6	963	982	+	CACCAGCTATCGCCGCCGCC
MA1266.1	RAP211	12.2238	0.899973	pOsCslF6	975	989	+	CCGCCGCCGCCGACG
MA1233.1	ERF021	12.1935	0.838465	pOsCslF6	973	992	+	CGCCGCCGCCGCCGACGAGG
MA1198.1	HAT2	12.1713	0.934195	pOsCslF6	364	374	+	ATCAATTATTA
MA1001.2	ERF11	12.1654	0.915485	pOsCslF6	977	988	+	GCCGCCGCCGAC
MA1229.1	AT2G44940	12.162	0.902486	pOsCslF6	768	782	-	GAGTGTCGGTGTGTG
MA1248.1	DREB26	12.1605	0.845689	pOsCslF6	198	217	-	ATCCACGCTACGCCACCGTC
MA1246.1	LEP	12.1576	0.825094	pOsCslF6	93	113	-	GTCGCAGCCGTCACCGATGCT
MA1158.1	MGP	12.157	0.818518	pOsCslF6	826	845	+	ATTTAAAAGAAAAAAAAACA
MA1039.1	MYB4	12.1323	0.988195	pOsCslF6	706	713	-	GGTTGGTG
MA1231.1	ERF15	12.126	0.883024	pOsCslF6	103	117	-	ATCCGTCGCAGCCGT
MA1220.1	TINY	12.123	0.9035	pOsCslF6	769	783	+	ACACACCGACACTCT
MA1188.1	At3g11280	12.1204	0.892744	pOsCslF6	586	599	+	ATCATCATCATCAA
MA1213.1	ZHD3	12.1111	0.888412	pOsCslF6	10	23	+	CAAACAATTATAAA
MA1238.1	ERF38	12.0976	0.894604	pOsCslF6	488	502	-	CGTCGGTAGTGAAGT
MA1261.1	AT5G67000	12.0822	0.908305	pOsCslF6	98	112	+	CGGTGACGGCTGCGA
MA1004.1	ERF13	12.0662	0.984059	pOsCslF6	973	980	+	CGCCGCCG
MA1004.1	ERF13	12.0662	0.984059	pOsCslF6	976	983	+	CGCCGCCG
MA1004.1	ERF13	12.0662	0.984059	pOsCslF6	979	986	+	CGCCGCCG
MA1262.1	ERF2	12.0655	0.836609	pOsCslF6	107	127	-	CCTCTTCCACATCCGTCGCAG
MA0567.1	ERF1B	12.058	0.967851	pOsCslF6	973	980	+	CGCCGCCG
MA0567.1	ERF1B	12.058	0.967851	pOsCslF6	976	983	+	CGCCGCCG
MA0567.1	ERF1B	12.058	0.967851	pOsCslF6	979	986	+	CGCCGCCG
MA1066.1	TCP23	12.0353	0.934485	pOsCslF6	685	692	+	GGCCCCAC
MA1065.2	TCP20	12.029	0.841137	pOsCslF6	235	253	+	TCAAGCGGATCCCACAACT
MA1244.1	ABR1	12.0108	0.839936	pOsCslF6	93	111	+	AGCATCGGTGACGGCTGCG
MA1376.1	DEAR3	12.0017	0.893152	pOsCslF6	501	517	-	AGTAGTCGGTGGGATCG
MA1210.1	HAT22	11.9815	0.933079	pOsCslF6	576	585	+	ACTAATCATC
MA1092.1	WRKY63	11.9714	0.974985	pOsCslF6	232	239	+	CGGTCAAG
MA1026.1	ATHB-15	11.9711	0.987321	pOsCslF6	367	374	-	TAATAATT
MA1062.2	TCP15	11.9647	0.839351	pOsCslF6	235	253	-	AGTTGTGGGATCCGCTTGA
MA0045.1	HMG-I/Y	11.9497	0.901072	pOsCslF6	831	846	+	AAAGAAAAAAAAACAC
MA0975.1	CRF2	11.9468	0.960756	pOsCslF6	972	979	+	TCGCCGCC
MA1024.1	HAT1	11.9391	0.943831	pOsCslF6	577	586	+	CTAATCATCA
MA1251.1	DEAR5	11.9319	0.883305	pOsCslF6	763	781	+	TCGCCCACACACCGACACT
MA1220.1	TINY	11.9272	0.900197	pOsCslF6	979	993	+	CGCCGCCGACGAGGA
MA1237.1	AT4G16750	11.9213	0.89619	pOsCslF6	766	780	+	CCCACACACCGACAC
MA1063.1	TCP19	11.8639	0.939684	pOsCslF6	683	692	+	CTGGCCCCAC
MA0980.1	RAP2-10	11.8568	0.945003	pOsCslF6	975	982	+	CCGCCGCC
MA0980.1	RAP2-10	11.8568	0.945003	pOsCslF6	978	985	+	CCGCCGCC
MA1232.1	AT4G28140	11.8221	0.849109	pOsCslF6	198	217	+	GACGGTGGCGTAGCGTGGAT
MA1245.1	AT2G33710	11.8202	0.865125	pOsCslF6	197	211	-	GCTACGCCACCGTCA
MA1051.1	RAP2-3	11.817	0.971352	pOsCslF6	975	982	+	CCGCCGCC
MA1051.1	RAP2-3	11.817	0.971352	pOsCslF6	978	985	+	CCGCCGCC
MA0110.3	ATHB-5	11.8076	0.910175	pOsCslF6	600	611	+	ATCAATCAATCA
MA1065.2	TCP20	11.7992	0.837712	pOsCslF6	235	253	-	AGTTGTGGGATCCGCTTGA
MA1227.1	ERF027	11.7846	0.876854	pOsCslF6	196	216	-	TCCACGCTACGCCACCGTCAA
MA1229.1	AT2G44940	11.7788	0.896058	pOsCslF6	503	517	-	AGTAGTCGGTGGGAT
MA1258.1	DREB2	11.775	0.853892	pOsCslF6	765	785	-	GGAGAGTGTCGGTGTGTGGGC
MA1249.1	RAP210	11.7431	0.902197	pOsCslF6	978	992	-	CCTCGTCGGCGGCGG
MA1327.1	ATHB23	11.729	0.822976	pOsCslF6	355	376	-	TATAATAATTGATGATAAAAAC
MA1274.1	OBP3	11.7279	0.80046	pOsCslF6	822	842	-	TTTTTTTTCTTTTAAATTTTT
MA1251.1	DEAR5	11.7112	0.879948	pOsCslF6	498	516	+	CGACGATCCCACCGACTAC
MA1281.1	AT5G02460	11.688	0.809924	pOsCslF6	828	848	+	TTAAAAGAAAAAAAAACACAC
MA1255.1	AT1G22810	11.6802	0.862567	pOsCslF6	192	206	+	CAAGTTGACGGTGGC
MA1244.1	ABR1	11.6688	0.835212	pOsCslF6	976	994	-	CTCCTCGTCGGCGGCGGCG
MA1044.1	NAC92	11.6685	0.966349	pOsCslF6	479	490	+	ACACACGCCACT
MA1050.1	OsI_08196	11.6496	0.943049	pOsCslF6	685	692	+	GGCCCCAC
MA1675.1	NAC029	11.6451	0.879305	pOsCslF6	480	492	+	CACACGCCACTTC
MA1253.1	AT3G16280	11.6239	0.884653	pOsCslF6	504	517	-	AGTAGTCGGTGGGA
MA1373.1	IDD2	11.6155	0.83834	pOsCslF6	826	840	+	ATTTAAAAGAAAAAA
MA0961.1	BHLH112	11.5971	0.947423	pOsCslF6	191	199	-	TCAACTTGC
MA1156.1	JKD	11.5927	0.80811	pOsCslF6	826	845	-	TGTTTTTTTTTCTTTTAAAT
MA1229.1	AT2G44940	11.5923	0.892929	pOsCslF6	978	992	-	CCTCGTCGGCGGCGG
MA1416.1	RAMOSA1	11.5816	0.852326	pOsCslF6	719	732	-	GGGAGAGAGAAAGG
MA1377.1	PLT1	11.5802	0.840147	pOsCslF6	411	429	+	ATCCCGACTCCCGAGGTGA
MA1424.1	ERF019	11.5784	0.889569	pOsCslF6	979	993	+	CGCCGCCGACGAGGA
MA0950.1	ATHB-12	11.5762	0.961042	pOsCslF6	602	609	-	ATTGATTG
MA1229.1	AT2G44940	11.5762	0.89266	pOsCslF6	491	505	-	GATCGTCGGTAGTGA
MA0986.1	DREB2C	11.5572	0.941983	pOsCslF6	507	514	+	CACCGACT
MA1251.1	DEAR5	11.5546	0.877568	pOsCslF6	195	213	-	ACGCTACGCCACCGTCAAC
MA1220.1	TINY	11.5414	0.893688	pOsCslF6	492	506	+	CACTACCGACGATCC
MA1227.1	ERF027	11.5394	0.873116	pOsCslF6	483	503	+	ACGCCACTTCACTACCGACGA
MA1233.2	ERF021	11.5296	0.883761	pOsCslF6	975	989	+	CCGCCGCCGCCGACG
MA1238.1	ERF38	11.525	0.885299	pOsCslF6	972	986	-	CGGCGGCGGCGGCGA
MA1077.1	WRKY18	11.5175	0.973159	pOsCslF6	231	240	+	ACGGTCAAGC
MA1216.1	RAP21	11.5141	0.893207	pOsCslF6	768	780	-	GTGTCGGTGTGTG
MA1264.1	ESE1	11.5049	0.86203	pOsCslF6	101	115	+	TGACGGCTGCGACGG
MA0979.1	ERF008	11.4874	0.990182	pOsCslF6	973	980	+	CGCCGCCG
MA0979.1	ERF008	11.4874	0.990182	pOsCslF6	976	983	+	CGCCGCCG
MA0979.1	ERF008	11.4874	0.990182	pOsCslF6	979	986	+	CGCCGCCG
MA1187.1	LCL1	11.4679	0.888612	pOsCslF6	743	752	-	AGATGTTTTT
MA1257.1	ERF9	11.4424	0.812572	pOsCslF6	95	115	+	CATCGGTGACGGCTGCGACGG
MA0998.1	ERF096	11.4355	0.973835	pOsCslF6	975	984	+	CCGCCGCCGC
MA1233.1	ERF021	11.4331	0.828908	pOsCslF6	936	955	+	CATTTCCTCCTCCTCCCCCA
MA1171.1	MYB52	11.4305	0.92115	pOsCslF6	229	239	-	CTTGACCGTTT
MA0123.1	abi4	11.4291	0.954035	pOsCslF6	973	982	+	CGCCGCCGCC
MA0123.1	abi4	11.4291	0.954035	pOsCslF6	976	985	+	CGCCGCCGCC
MA1206.1	ARF2	11.4199	0.977462	pOsCslF6	273	282	+	AGGCGACAAG
MA0574.1	MYB15	11.4145	0.840798	pOsCslF6	705	717	-	AGGGGGTTGGTGG
MA1001.2	ERF11	11.4137	0.901599	pOsCslF6	195	206	-	GCCACCGTCAAC
MA1224.1	CBF1	11.4136	0.911664	pOsCslF6	980	991	+	GCCGCCGACGAG
MA1233.1	ERF021	11.4102	0.82862	pOsCslF6	170	189	-	TGCATCCACCTCATCCGTCG
MA0995.1	ERF039	11.4042	0.981825	pOsCslF6	771	780	-	GTGTCGGTGT
MA0992.2	ERF4	11.3969	0.899701	pOsCslF6	195	206	-	GCCACCGTCAAC
MA1226.1	AT5G18450	11.3775	0.859904	pOsCslF6	940	954	-	GGGGGAGGAGGAGGA
MA1246.1	LEP	11.3765	0.814797	pOsCslF6	99	119	-	ACATCCGTCGCAGCCGTCACC
MA1010.1	PHYPADRAFT_64121	11.3744	0.916401	pOsCslF6	768	780	-	GTGTCGGTGTGTG
MA1238.2	ERF38	11.3658	0.899512	pOsCslF6	505	517	+	CCCACCGACTACT
MA0954.1	ATHB-7	11.3547	0.928174	pOsCslF6	605	614	+	TCAATCAACG
MA1265.2	ERF015	11.3397	0.900811	pOsCslF6	505	516	+	CCCACCGACTAC
MA1679.1	RAP2-1	11.3383	0.88072	pOsCslF6	504	518	+	TCCCACCGACTACTC
MA1428.1	TCP8	11.3379	0.961548	pOsCslF6	684	692	+	TGGCCCCAC
MA0980.2	RAP2-10	11.3374	0.909006	pOsCslF6	771	782	+	ACACCGACACTC
MA1062.2	TCP15	11.3292	0.829901	pOsCslF6	235	253	+	TCAAGCGGATCCCACAACT
MA1273.1	dof4.2	11.3219	0.812475	pOsCslF6	308	326	-	GAGTAAAAAAGACGAGAGG
MA1233.1	ERF021	11.3164	0.827441	pOsCslF6	98	117	-	ATCCGTCGCAGCCGTCACCG
MA0998.1	ERF096	11.3149	0.970108	pOsCslF6	978	987	+	CCGCCGCCGA
MA1240.1	ERF10	11.3115	0.833209	pOsCslF6	108	128	-	CCCTCTTCCACATCCGTCGCA
MA1430.1	TB1	11.2964	0.910651	pOsCslF6	685	694	+	GGCCCCACCC
MA0938.1	NAC058	11.2943	0.996717	pOsCslF6	5	12	+	GCACGCAA
MA0980.1	RAP2-10	11.2766	0.932203	pOsCslF6	972	979	+	TCGCCGCC
MA1198.1	HAT2	11.2627	0.917554	pOsCslF6	600	610	+	ATCAATCAATC
MA1000.2	ERF105	11.2507	0.866598	pOsCslF6	97	111	+	TCGGTGACGGCTGCG
MA1182.1	At3g09600	11.2488	0.875583	pOsCslF6	741	752	-	AGATGTTTTTGT
MA0932.1	AHL12	11.2431	0.998197	pOsCslF6	807	814	+	AAATATTT
MA0932.1	AHL12	11.2431	0.998197	pOsCslF6	807	814	-	AAATATTT
MA1248.1	DREB26	11.2423	0.832467	pOsCslF6	96	115	-	CCGTCGCAGCCGTCACCGAT
MA0980.1	RAP2-10	11.2322	0.931224	pOsCslF6	435	442	+	GCGCCGCT
MA1001.2	ERF11	11.2312	0.898228	pOsCslF6	99	110	-	GCAGCCGTCACC
MA1023.1	PHYPADRAFT_28324	11.2219	0.943748	pOsCslF6	507	514	-	AGTCGGTG
MA1227.1	ERF027	11.2034	0.867996	pOsCslF6	964	984	+	ACCAGCTATCGCCGCCGCCGC
MA1227.1	ERF027	11.1876	0.867754	pOsCslF6	100	120	-	CACATCCGTCGCAGCCGTCAC
MA1007.1	PHYPADRAFT_173530	11.184	0.944088	pOsCslF6	507	514	-	AGTCGGTG
MA1424.1	ERF019	11.1463	0.882621	pOsCslF6	504	518	+	TCCCACCGACTACTC
MA0933.1	AHL20	11.142	0.960086	pOsCslF6	627	634	+	AATTTAAT
MA0952.1	ATHB-51	11.1415	0.943226	pOsCslF6	367	374	+	AATTATTA
MA1183.1	RVE6	11.1407	0.877425	pOsCslF6	742	752	-	AGATGTTTTTG
MA0008.2	HAT5	11.1317	0.854696	pOsCslF6	364	375	+	ATCAATTATTAT
MA1236.1	ESE3	11.122	0.833047	pOsCslF6	915	933	-	GGGAAGGGGAGGTGGTGGT
MA1256.1	RAP212	11.107	0.827016	pOsCslF6	92	112	+	AAGCATCGGTGACGGCTGCGA
MA1000.2	ERF105	11.1005	0.864471	pOsCslF6	100	114	+	GTGACGGCTGCGACG
MA1242.1	AT3G57600	11.0822	0.884663	pOsCslF6	198	208	-	ACGCCACCGTC
MA1213.1	ZHD3	11.0675	0.871336	pOsCslF6	365	378	-	GGTATAATAATTGA
MA1238.1	ERF38	11.065	0.877824	pOsCslF6	969	983	-	CGGCGGCGGCGATAG
MA1227.1	ERF027	11.0506	0.865667	pOsCslF6	495	515	+	TACCGACGATCCCACCGACTA
MA0998.1	ERF096	11.0451	0.961768	pOsCslF6	972	981	+	TCGCCGCCGC
MA1424.1	ERF019	11.0345	0.880823	pOsCslF6	769	783	+	ACACACCGACACTCT
MA1230.1	ERF037	11.025	0.87926	pOsCslF6	494	507	+	CTACCGACGATCCC
MA1228.1	AT4G18450	11.024	0.836696	pOsCslF6	103	119	+	ACGGCTGCGACGGATGT
MA1427.1	NAC028	11.0237	0.941002	pOsCslF6	5	13	-	TTTGCGTGC
MA1238.1	ERF38	11.0231	0.877143	pOsCslF6	765	779	-	TGTCGGTGTGTGGGC
MA1221.1	RAP26	11.0185	0.849256	pOsCslF6	197	211	+	TGACGGTGGCGTAGC
MA1256.1	RAP212	11.0108	0.825772	pOsCslF6	95	115	+	CATCGGTGACGGCTGCGACGG
MA1328.1	ATHB34	11.0083	0.874937	pOsCslF6	357	371	+	TTTTATCATCAATTA
MA1232.1	AT4G28140	10.9787	0.835648	pOsCslF6	96	115	+	ATCGGTGACGGCTGCGACGG
MA1190.1	RVE5	10.9735	0.874334	pOsCslF6	742	752	-	AGATGTTTTTG
MA1662.1	AT3G10030	10.9713	0.885513	pOsCslF6	826	838	+	ATTTAAAAGAAAA
MA0553.1	SMZ	10.9668	0.927096	pOsCslF6	77	84	-	CCTCGTCC
MA0936.1	T11I18.17	10.9652	0.993669	pOsCslF6	481	488	+	ACACGCCA
MA1002.1	ERF112	10.963	0.935543	pOsCslF6	980	989	+	GCCGCCGACG
MA1236.1	ESE3	10.9614	0.830957	pOsCslF6	191	209	+	GCAAGTTGACGGTGGCGTA
MA1225.1	ERF5	10.9568	0.849303	pOsCslF6	197	211	-	GCTACGCCACCGTCA
MA1330.1	ZHD6	10.9541	0.869637	pOsCslF6	574	588	-	GATGATGATTAGTGA
MA1244.1	ABR1	10.944	0.8252	pOsCslF6	970	988	-	GTCGGCGGCGGCGGCGATA
MA1032.1	DREB1G	10.9186	0.914849	pOsCslF6	771	780	+	ACACCGACAC
MA1227.2	ERF027	10.9159	0.892021	pOsCslF6	769	783	+	ACACACCGACACTCT
MA1249.1	RAP210	10.9131	0.887834	pOsCslF6	491	505	-	GATCGTCGGTAGTGA
MA1326.1	ZHD5	10.9084	0.924382	pOsCslF6	282	292	-	GGATGATTAAC
MA1288.1	At1g72010	10.8959	0.862397	pOsCslF6	237	249	+	AAGCGGATCCCAC
MA1239.1	ERF104	10.8891	0.822453	pOsCslF6	108	126	-	CTCTTCCACATCCGTCGCA
MA1381.1	AT3G46070	10.8842	0.89033	pOsCslF6	786	800	+	TCTCTCTCTCTCTCC
MA0992.2	ERF4	10.8739	0.890332	pOsCslF6	99	110	-	GCAGCCGTCACC
MA0976.1	CRF4	10.8663	0.93224	pOsCslF6	972	979	+	TCGCCGCC
MA1188.1	At3g11280	10.8546	0.871682	pOsCslF6	589	602	+	ATCATCATCAAATC
MA1242.1	AT3G57600	10.8446	0.88075	pOsCslF6	916	926	+	CCACCACCTCC
MA1174.1	MYB56	10.8434	0.870642	pOsCslF6	398	412	-	ATTAATAACAGCAAT
MA1237.1	AT4G16750	10.8388	0.877848	pOsCslF6	501	515	+	CGATCCCACCGACTA
MA1237.1	AT4G16750	10.8349	0.877782	pOsCslF6	100	114	-	CGTCGCAGCCGTCAC
MA1220.1	TINY	10.8343	0.88176	pOsCslF6	504	518	+	TCCCACCGACTACTC
MA1326.1	ZHD5	10.8272	0.922791	pOsCslF6	576	586	-	TGATGATTAGT
MA1002.1	ERF112	10.8167	0.931809	pOsCslF6	101	110	-	GCAGCCGTCA
MA1237.1	AT4G16750	10.8124	0.8774	pOsCslF6	967	981	+	AGCTATCGCCGCCGC
MA1698.1	ARF7	10.8088	0.841423	pOsCslF6	271	284	+	CTAGGCGACAAGTT
MA1381.1	AT3G46070	10.7897	0.888541	pOsCslF6	568	582	+	TCCACCTCACTAATC
MA0979.1	ERF008	10.7895	0.969715	pOsCslF6	982	989	+	CGCCGACG
MA1054.1	ARALYDRAFT_897773	10.7669	0.902194	pOsCslF6	683	692	+	CTGGCCCCAC
MA1051.1	RAP2-3	10.755	0.945984	pOsCslF6	972	979	+	TCGCCGCC
MA1159.1	SGR5	10.7537	0.835736	pOsCslF6	827	841	+	TTTAAAAGAAAAAAA
MA1697.1	ARF4	10.7424	0.897172	pOsCslF6	155	166	+	GAAAGACAAGGG
MA1241.1	AT4G32800	10.7374	0.861268	pOsCslF6	192	207	-	CGCCACCGTCAACTTG
MA1265.1	ERF015	10.7348	0.844755	pOsCslF6	972	991	+	TCGCCGCCGCCGCCGACGAG
MA1415.1	REF6	10.7305	0.883731	pOsCslF6	879	889	-	AGAGCAGAGCA
MA1234.1	ERF017	10.7266	0.873713	pOsCslF6	503	516	-	GTAGTCGGTGGGAT
MA0992.1	ERF4	10.7254	0.938392	pOsCslF6	972	979	+	TCGCCGCC
MA0939.1	NAC080	10.721	0.937428	pOsCslF6	481	488	+	ACACGCCA
MA1427.1	NAC028	10.7198	0.935094	pOsCslF6	481	489	-	GTGGCGTGT
MA1263.1	AT1G36060	10.7179	0.875458	pOsCslF6	972	985	-	GGCGGCGGCGGCGA
MA1688.1	ARF16	10.694	0.827119	pOsCslF6	154	167	+	CGAAAGACAAGGGC
MA1410.1	StBRC1	10.6826	0.921562	pOsCslF6	684	693	+	TGGCCCCACC
MA0574.1	MYB15	10.6792	0.828966	pOsCslF6	919	931	-	GAAGGGGAGGTGG
MA1212.1	ATHB13	10.6727	0.905688	pOsCslF6	904	914	-	ATAATAATGGT
MA0579.1	CDC5	10.6588	0.889023	pOsCslF6	851	861	-	AGCTCAGCGAA
MA1260.1	AT1G77640	10.6437	0.827134	pOsCslF6	505	525	-	TGACAGCGAGTAGTCGGTGGG
MA1233.2	ERF021	10.6434	0.868338	pOsCslF6	972	986	+	TCGCCGCCGCCGCCG
MA1263.1	AT1G36060	10.6383	0.874101	pOsCslF6	503	516	-	GTAGTCGGTGGGAT
MA0951.1	ATHB-16	10.6316	0.934454	pOsCslF6	906	913	-	TAATAATG
MA0110.2	ATHB-5	10.6292	0.853553	pOsCslF6	362	374	+	TCATCAATTATTA
MA1697.1	ARF4	10.6244	0.894559	pOsCslF6	273	284	+	AGGCGACAAGTT
MA1233.2	ERF021	10.6225	0.867975	pOsCslF6	98	112	-	TCGCAGCCGTCACCG
MA1081.1	WRKY25	10.6217	0.938994	pOsCslF6	232	239	+	CGGTCAAG
MA1265.1	ERF015	10.62	0.843096	pOsCslF6	506	525	+	CCACCGACTACTCGCTGTCA
MA1374.1	IDD7	10.6047	0.810134	pOsCslF6	826	843	+	ATTTAAAAGAAAAAAAAA
MA0995.1	ERF039	10.6006	0.959479	pOsCslF6	981	990	-	TCGTCGGCGG
MA1260.1	AT1G77640	10.5876	0.826327	pOsCslF6	493	513	-	GTCGGTGGGATCGTCGGTAGT
MA1210.1	HAT22	10.5698	0.900121	pOsCslF6	282	291	+	GTTAATCATC
MA1246.1	LEP	10.5622	0.804062	pOsCslF6	96	116	-	TCCGTCGCAGCCGTCACCGAT
MA1263.1	AT1G36060	10.5417	0.872455	pOsCslF6	768	781	-	AGTGTCGGTGTGTG
MA1263.1	AT1G36060	10.5346	0.872334	pOsCslF6	978	991	-	CTCGTCGGCGGCGG
MA1218.1	CBF4	10.5325	0.886594	pOsCslF6	980	992	-	CCTCGTCGGCGGC
MA1049.1	ERF094	10.5256	0.944292	pOsCslF6	104	111	-	CGCAGCCG
MA1661.1	AT-GTL1	10.5113	0.881534	pOsCslF6	553	564	-	GTGGTTAAAGAA
MA1026.1	ATHB-15	10.5108	0.947437	pOsCslF6	366	373	+	CAATTATT
MA1247.1	ERF087	10.4919	0.844335	pOsCslF6	197	211	+	TGACGGTGGCGTAGC
MA1259.1	AT1G01250	10.491	0.863684	pOsCslF6	505	519	-	CGAGTAGTCGGTGGG
MA1233.2	ERF021	10.4853	0.865587	pOsCslF6	768	782	+	CACACACCGACACTC
MA1040.1	MYB46	10.4733	0.936069	pOsCslF6	668	675	+	GTTAGTTA
MA0581.1	LEC2	10.4673	0.910598	pOsCslF6	46	56	+	CGCATGCGACT
MA1256.1	RAP212	10.4465	0.81847	pOsCslF6	98	118	+	CGGTGACGGCTGCGACGGATG
MA1253.1	AT3G16280	10.433	0.861111	pOsCslF6	492	505	-	GATCGTCGGTAGTG
MA1233.1	ERF021	10.4246	0.81623	pOsCslF6	495	514	+	TACCGACGATCCCACCGACT
MA1215.1	ATHB53	10.4103	0.880649	pOsCslF6	904	914	-	ATAATAATGGT
MA0970.1	CMTA3	10.4077	0.994487	pOsCslF6	863	871	-	CCGCGTTGC
MA0995.1	ERF039	10.3966	0.953807	pOsCslF6	506	515	-	TAGTCGGTGG
MA1238.1	ERF38	10.3891	0.86684	pOsCslF6	500	514	-	AGTCGGTGGGATCGT
MA1090.1	WRKY60	10.3778	0.906317	pOsCslF6	231	241	+	ACGGTCAAGCG
MA1406.1	ATHB4	10.3743	0.922334	pOsCslF6	366	375	+	CAATTATTAT
MA1372.1	STZ	10.3692	0.941174	pOsCslF6	772	782	+	CACCGACACTC
MA1185.1	LHY1	10.363	0.882739	pOsCslF6	743	752	-	AGATGTTTTT
MA1227.1	ERF027	10.3628	0.855185	pOsCslF6	961	981	+	CGCACCAGCTATCGCCGCCGC
MA1236.1	ESE3	10.358	0.823103	pOsCslF6	104	122	+	CGGCTGCGACGGATGTGGA
MA1188.1	At3g11280	10.3559	0.863384	pOsCslF6	57	70	-	ATCGTCATCTTTGT
MA1330.1	ZHD6	10.352	0.859716	pOsCslF6	362	376	-	TATAATAATTGATGA
MA0975.1	CRF2	10.3507	0.926084	pOsCslF6	435	442	+	GCGCCGCT
MA1225.1	ERF5	10.3503	0.841151	pOsCslF6	107	121	-	CCACATCCGTCGCAG
MA1255.1	AT1G22810	10.349	0.842789	pOsCslF6	977	991	-	CTCGTCGGCGGCGGC
MA1216.1	RAP21	10.3478	0.873433	pOsCslF6	503	515	-	TAGTCGGTGGGAT
MA1240.1	ERF10	10.3397	0.820387	pOsCslF6	937	957	+	ATTTCCTCCTCCTCCCCCACG
MA1196.1	At5g05790	10.3363	0.858205	pOsCslF6	56	70	-	ATCGTCATCTTTGTA
MA1238.1	ERF38	10.3143	0.865626	pOsCslF6	101	115	+	TGACGGCTGCGACGG
MA1211.1	ATHB18	10.314	0.906828	pOsCslF6	365	375	-	ATAATAATTGA
MA0932.1	AHL12	10.3062	0.975757	pOsCslF6	821	828	+	AAAAAATT
MA0932.1	AHL12	10.3062	0.975757	pOsCslF6	821	828	-	AATTTTTT
MA1287.1	TCP21	10.3053	0.847511	pOsCslF6	237	250	-	TGTGGGATCCGCTT
MA0932.1	AHL12	10.2686	0.974856	pOsCslF6	822	829	+	AAAAATTT
MA0932.1	AHL12	10.2686	0.974856	pOsCslF6	822	829	-	AAATTTTT
MA1406.1	ATHB4	10.2683	0.920676	pOsCslF6	365	374	-	TAATAATTGA
MA1240.1	ERF10	10.2647	0.819396	pOsCslF6	105	125	-	TCTTCCACATCCGTCGCAGCC
MA0995.1	ERF039	10.2504	0.949742	pOsCslF6	494	503	-	TCGTCGGTAG
MA1270.1	AT3G45610	10.2457	0.802323	pOsCslF6	10	28	-	CGACCTTTATAATTGTTTG
MA0940.1	AP1	10.2444	0.864526	pOsCslF6	826	838	+	ATTTAAAAGAAAA
MA1194.1	AT3G10580	10.237	0.852134	pOsCslF6	355	369	-	ATTGATGATAAAAAC
MA0971.1	DREB1A	10.2218	0.919952	pOsCslF6	771	780	-	GTGTCGGTGT
MA1231.1	ERF15	10.2218	0.856022	pOsCslF6	976	990	+	CGCCGCCGCCGACGA
MA0976.1	CRF4	10.2151	0.916486	pOsCslF6	956	963	-	GCGCCGCG
MA1252.1	PUCHI	10.1925	0.856001	pOsCslF6	197	211	-	GCTACGCCACCGTCA
MA1225.1	ERF5	10.1836	0.83891	pOsCslF6	98	112	-	TCGCAGCCGTCACCG
MA1249.1	RAP210	10.1798	0.875144	pOsCslF6	768	782	-	GAGTGTCGGTGTGTG
MA1007.1	PHYPADRAFT_173530	10.1612	0.925177	pOsCslF6	197	204	+	TGACGGTG
MA1232.1	AT4G28140	10.1573	0.822539	pOsCslF6	960	979	-	GGCGGCGATAGCTGGTGCGC
MA0953.1	ATHB-6	10.1486	0.975907	pOsCslF6	365	373	+	TCAATTATT
MA0971.1	DREB1A	10.1467	0.918288	pOsCslF6	494	503	-	TCGTCGGTAG
MA1339.1	bZIP43	10.1407	0.80681	pOsCslF6	174	185	-	TCCACCTCATCC
MA1250.1	AT1G75490	10.1405	0.838737	pOsCslF6	866	880	-	CAGCAACCACCGCGT
MA1250.1	AT1G75490	10.1354	0.838661	pOsCslF6	101	115	-	CCGTCGCAGCCGTCA
MA1001.2	ERF11	10.1269	0.87783	pOsCslF6	971	982	+	ATCGCCGCCGCC
MA1381.1	AT3G46070	10.1232	0.87593	pOsCslF6	717	731	+	TTCCTTTCTCTCTCC
MA0943.1	ARF5	10.1108	0.934697	pOsCslF6	773	780	+	ACCGACAC
MA1026.1	ATHB-15	10.1099	0.936485	pOsCslF6	906	913	-	TAATAATG
MA1692.1	ARF29	10.1083	0.87955	pOsCslF6	270	284	+	GCTAGGCGACAAGTT
MA0576.1	RAX3	10.1074	0.812719	pOsCslF6	869	881	+	CGGTGGTTGCTGC
MA1688.1	ARF16	10.0972	0.814092	pOsCslF6	308	321	-	AAAAAGACGAGAGG
MA1051.1	RAP2-3	10.092	0.930149	pOsCslF6	957	964	+	GCGGCGCA
MA1215.1	ATHB53	10.0897	0.875254	pOsCslF6	365	375	+	TCAATTATTAT
MA0969.1	CMTA2	10.0868	0.97119	pOsCslF6	866	874	-	CCACCGCGT
MA1179.1	MYB1	10.0863	0.83151	pOsCslF6	11	29	-	GCGACCTTTATAATTGTTT
MA0934.1	AHL25	10.0727	0.94661	pOsCslF6	627	634	+	AATTTAAT
MA0934.1	AHL25	10.0727	0.94661	pOsCslF6	627	634	-	ATTAAATT
MA1226.1	AT5G18450	10.0695	0.841118	pOsCslF6	977	991	-	CTCGTCGGCGGCGGC
MA0938.1	NAC058	10.067	0.957535	pOsCslF6	481	488	+	ACACGCCA
MA1184.1	RVE1	10.0614	0.847793	pOsCslF6	741	754	+	ACAAAAACATCTCC
MA1038.1	MYB3	10.0549	0.891195	pOsCslF6	704	714	-	GGGTTGGTGGA
MA1424.1	ERF019	10.0533	0.865046	pOsCslF6	973	987	+	CGCCGCCGCCGCCGA
MA1187.1	LCL1	10.0452	0.86441	pOsCslF6	805	814	-	AAATATTTTC
MA1250.1	AT1G75490	10.0391	0.837196	pOsCslF6	95	109	-	CAGCCGTCACCGATG
MA1196.1	At5g05790	10.0348	0.853533	pOsCslF6	589	603	+	ATCATCATCAAATCA
MA1393.2	MYB70	10.0291	0.892846	pOsCslF6	228	238	-	TTGACCGTTTG
MA1236.1	ESE3	10.0256	0.818777	pOsCslF6	98	116	+	CGGTGACGGCTGCGACGGA
MA1053.1	ERF109	10.0141	0.915626	pOsCslF6	957	964	+	GCGGCGCA
MA1381.1	AT3G46070	10.0027	0.87365	pOsCslF6	784	798	+	CCTCTCTCTCTCTCT
MA0971.1	DREB1A	9.991	0.914839	pOsCslF6	981	990	-	TCGTCGGCGG
MA0995.2	ERF039	9.97785	0.903821	pOsCslF6	195	205	-	CCACCGTCAAC
MA1261.1	AT5G67000	9.97187	0.870101	pOsCslF6	194	208	+	AGTTGACGGTGGCGT
MA1051.1	RAP2-3	9.96238	0.927052	pOsCslF6	435	442	+	GCGCCGCT
MA1401.1	EPR1	9.95936	0.846674	pOsCslF6	743	754	+	AAAAACATCTCC
MA0970.1	CMTA3	9.94913	0.982332	pOsCslF6	952	960	-	CCGCGTGGG
MA1230.1	ERF037	9.94699	0.861291	pOsCslF6	192	205	-	CCACCGTCAACTTG
MA1036.1	MYB111	9.93537	0.929317	pOsCslF6	706	713	-	GGTTGGTG
MA1236.1	ESE3	9.93488	0.817596	pOsCslF6	95	113	+	CATCGGTGACGGCTGCGAC
MA0954.2	ATHB7	9.93443	0.832788	pOsCslF6	365	377	+	TCAATTATTATAC
MA1216.1	RAP21	9.92602	0.866283	pOsCslF6	969	981	-	GCGGCGGCGATAG
MA0110.1	ATHB-5	9.92323	0.88221	pOsCslF6	904	912	+	ACCATTATT
MA1026.2	ATHB15	9.92036	0.843005	pOsCslF6	589	603	-	TGATTTGATGATGAT
MA1006.1	ERF6	9.92015	0.904269	pOsCslF6	975	984	+	CCGCCGCCGC
MA0045.1	HMG-I/Y	9.91969	0.854565	pOsCslF6	829	844	+	TAAAAGAAAAAAAAAC
MA1287.1	TCP21	9.91825	0.841286	pOsCslF6	238	251	+	AGCGGATCCCACAA
MA0942.1	ARF1	9.90984	0.925644	pOsCslF6	496	503	+	ACCGACGA
MA0557.1	FHY3	9.9076	0.868337	pOsCslF6	449	460	+	AACACTCGCTCA
MA1371.1	IDD4	9.89746	0.81185	pOsCslF6	826	842	+	ATTTAAAAGAAAAAAAA
MA1043.1	NAC083	9.89669	0.90708	pOsCslF6	5	14	+	GCACGCAAAC
MA1078.1	WRKY2	9.89578	0.939747	pOsCslF6	232	239	+	CGGTCAAG
MA1424.1	ERF019	9.8912	0.862439	pOsCslF6	976	990	+	CGCCGCCGCCGACGA
MA0938.1	NAC058	9.88855	0.951839	pOsCslF6	187	194	+	GCAAGCAA
MA1212.1	ATHB13	9.88642	0.89164	pOsCslF6	365	375	+	TCAATTATTAT
MA0952.1	ATHB-51	9.88135	0.917651	pOsCslF6	14	21	-	TATAATTG
MA1259.1	AT1G01250	9.87578	0.853661	pOsCslF6	493	507	-	GGGATCGTCGGTAGT
MA1245.2	AT2G33710	9.86188	0.880225	pOsCslF6	199	209	-	TACGCCACCGT
MA1224.1	CBF1	9.8608	0.881657	pOsCslF6	493	504	+	ACTACCGACGAT
MA1000.2	ERF105	9.85973	0.846903	pOsCslF6	196	210	+	TTGACGGTGGCGTAG
MA1234.1	ERF017	9.85964	0.858483	pOsCslF6	978	991	-	CTCGTCGGCGGCGG
MA0976.1	CRF4	9.85765	0.907839	pOsCslF6	435	442	+	GCGCCGCT
MA1250.1	AT1G75490	9.85562	0.834408	pOsCslF6	966	980	+	CAGCTATCGCCGCCG
MA1227.1	ERF027	9.83365	0.84712	pOsCslF6	760	780	+	CAGTCGCCCACACACCGACAC
MA0975.1	CRF2	9.8312	0.914799	pOsCslF6	956	963	-	GCGCCGCG
MA1188.1	At3g11280	9.82987	0.854631	pOsCslF6	355	368	+	GTTTTTATCATCAA
MA1209.1	ATHB20	9.81188	0.861494	pOsCslF6	365	375	+	TCAATTATTAT
MA1219.1	CEJ1	9.81147	0.837621	pOsCslF6	966	980	+	CAGCTATCGCCGCCG
MA1232.1	AT4G28140	9.80827	0.816969	pOsCslF6	482	501	-	GTCGGTAGTGAAGTGGCGTG
MA1416.1	RAMOSA1	9.80558	0.833459	pOsCslF6	717	730	-	GAGAGAGAAAGGAA
MA0994.1	ERF8	9.79547	0.932874	pOsCslF6	979	988	+	CGCCGCCGAC
MA1244.1	ABR1	9.78606	0.809203	pOsCslF6	189	207	+	AAGCAAGTTGACGGTGGCG
MA1036.1	MYB111	9.78118	0.926051	pOsCslF6	668	675	+	GTTAGTTA
MA1044.1	NAC92	9.78039	0.920542	pOsCslF6	3	14	+	TGGCACGCAAAC
MA1253.1	AT3G16280	9.77558	0.848117	pOsCslF6	194	207	+	AGTTGACGGTGGCG
MA1248.1	DREB26	9.76551	0.811203	pOsCslF6	693	712	+	CCACCAGACATTCCACCAAC
MA0992.1	ERF4	9.75808	0.913792	pOsCslF6	981	988	+	CCGCCGAC
MA0935.1	NAC025	9.75773	0.931899	pOsCslF6	202	209	-	TACGCCAC
MA0992.2	ERF4	9.74274	0.870067	pOsCslF6	971	982	+	ATCGCCGCCGCC
MA1234.1	ERF017	9.74219	0.85642	pOsCslF6	975	988	-	GTCGGCGGCGGCGG
MA1019.1	Glyma19g26560.1	9.73926	0.89099	pOsCslF6	241	249	+	GGATCCCAC
MA1024.1	HAT1	9.73793	0.898922	pOsCslF6	283	292	+	TTAATCATCC
MA0097.1	bZIP911	9.73705	0.809159	pOsCslF6	175	186	+	GATGAGGTGGAT
MA1052.1	RAP2-6	9.73701	0.899743	pOsCslF6	972	979	+	TCGCCGCC
MA1219.1	CEJ1	9.73629	0.836407	pOsCslF6	488	502	+	ACTTCACTACCGACG
MA1391.1	MYB33	9.73628	0.90944	pOsCslF6	398	408	-	ATAACAGCAAT
MA1185.1	LHY1	9.73568	0.871632	pOsCslF6	805	814	-	AAATATTTTC
MA1230.1	ERF037	9.73103	0.857691	pOsCslF6	506	519	+	CCACCGACTACTCG
MA1224.1	CBF1	9.72749	0.87908	pOsCslF6	770	781	+	CACACCGACACT
MA1191.1	AT3G10113	9.72673	0.838313	pOsCslF6	740	754	+	AACAAAAACATCTCC
MA1219.1	CEJ1	9.72532	0.83623	pOsCslF6	765	779	+	GCCCACACACCGACA
MA0952.1	ATHB-51	9.71996	0.914376	pOsCslF6	906	913	+	CATTATTA
MA1255.1	AT1G22810	9.71307	0.833342	pOsCslF6	915	929	-	AGGGGAGGTGGTGGT
MA1661.1	AT-GTL1	9.71083	0.866613	pOsCslF6	354	365	-	ATGATAAAAACT
MA1262.1	ERF2	9.70471	0.806558	pOsCslF6	167	187	-	CATCCACCTCATCCGTCGATG
MA1190.1	RVE5	9.70244	0.852623	pOsCslF6	804	814	-	AAATATTTTCA
MA1692.1	ARF29	9.69913	0.871209	pOsCslF6	979	993	+	CGCCGCCGACGAGGA
MA1265.1	ERF015	9.69589	0.829732	pOsCslF6	975	994	+	CCGCCGCCGCCGACGAGGAG
MA1226.1	AT5G18450	9.69379	0.835722	pOsCslF6	171	185	+	GACGGATGAGGTGGA
MA1381.1	AT3G46070	9.68615	0.867662	pOsCslF6	723	737	+	TCTCTCTCCCTCTTC
MA0971.1	DREB1A	9.68028	0.907953	pOsCslF6	506	515	-	TAGTCGGTGG
MA1002.1	ERF112	9.67859	0.902774	pOsCslF6	971	980	+	ATCGCCGCCG
MA1175.1	MYB81	9.66632	0.915352	pOsCslF6	398	408	-	ATAACAGCAAT
MA1227.1	ERF027	9.66512	0.844552	pOsCslF6	94	114	-	CGTCGCAGCCGTCACCGATGC
MA0933.1	AHL20	9.66057	0.927077	pOsCslF6	628	635	-	GATTAAAT
MA1010.1	PHYPADRAFT_64121	9.65646	0.878245	pOsCslF6	491	503	-	TCGTCGGTAGTGA
MA1224.1	CBF1	9.65602	0.877699	pOsCslF6	505	516	+	CCCACCGACTAC
MA1005.2	ERF3	9.65415	0.878268	pOsCslF6	199	209	-	TACGCCACCGT
MA1040.1	MYB46	9.65153	0.919327	pOsCslF6	706	713	-	GGTTGGTG
MA1258.1	DREB2	9.65064	0.82312	pOsCslF6	969	989	-	CGTCGGCGGCGGCGGCGATAG
MA1226.1	AT5G18450	9.64843	0.83507	pOsCslF6	918	932	-	GGAAGGGGAGGTGGT
MA1198.1	HAT2	9.63652	0.887771	pOsCslF6	12	22	+	AACAATTATAA
MA0976.1	CRF4	9.63484	0.902448	pOsCslF6	981	988	+	CCGCCGAC
MA0550.1	BZR1	9.62331	0.873761	pOsCslF6	256	269	+	AAGCTACGTGTGCC
MA1263.1	AT1G36060	9.61736	0.856698	pOsCslF6	491	504	-	ATCGTCGGTAGTGA
MA1222.1	AT1G44830	9.61552	0.828558	pOsCslF6	941	955	+	CCTCCTCCTCCCCCA
MA0587.1	TCP16	9.60347	0.85968	pOsCslF6	683	692	-	GTGGGGCCAG
MA1288.1	At1g72010	9.59939	0.841199	pOsCslF6	239	251	-	TTGTGGGATCCGC
MA1183.1	RVE6	9.59462	0.851341	pOsCslF6	804	814	-	AAATATTTTCA
MA1227.1	ERF027	9.59228	0.843442	pOsCslF6	752	772	+	TCCCGTTTCAGTCGCCCACAC
MA1252.1	PUCHI	9.57611	0.847017	pOsCslF6	107	121	-	CCACATCCGTCGCAG
MA1366.1	AT1G76880	9.57281	0.831713	pOsCslF6	312	327	-	CGAGTAAAAAAGACGA
MA1381.1	AT3G46070	9.55537	0.865187	pOsCslF6	771	785	+	ACACCGACACTCTCC
MA1417.1	O2	9.54859	0.833613	pOsCslF6	175	187	-	CATCCACCTCATC
MA0950.1	ATHB-12	9.54552	0.907888	pOsCslF6	366	373	-	AATAATTG
MA1236.1	ESE3	9.54168	0.812479	pOsCslF6	170	188	+	CGACGGATGAGGTGGATGC
MA0110.2	ATHB-5	9.54123	0.830714	pOsCslF6	366	378	-	GGTATAATAATTG
MA0969.1	CMTA2	9.5225	0.95581	pOsCslF6	955	963	-	GCGCCGCGT
MA1264.1	ESE1	9.5201	0.834133	pOsCslF6	978	992	-	CCTCGTCGGCGGCGG
MA1221.1	RAP26	9.50896	0.827325	pOsCslF6	107	121	+	CTGCGACGGATGTGG
MA0008.1	HAT5	9.50191	0.895788	pOsCslF6	905	912	+	CCATTATT
MA1228.1	AT4G18450	9.49224	0.81584	pOsCslF6	940	956	-	GTGGGGGAGGAGGAGGA
MA0110.3	ATHB-5	9.49151	0.865473	pOsCslF6	365	376	-	TATAATAATTGA
MA1382.1	FAR1	9.48506	0.84444	pOsCslF6	950	964	+	CCCCCACGCGGCGCA
MA0998.1	ERF096	9.48309	0.913488	pOsCslF6	100	109	-	CAGCCGTCAC
MA1219.1	CEJ1	9.46653	0.832049	pOsCslF6	500	514	+	ACGATCCCACCGACT
MA1365.2	AT5G47660	9.46153	0.888546	pOsCslF6	317	327	-	CGAGTAAAAAA
MA1369.1	HDG1	9.45741	0.875061	pOsCslF6	362	372	-	ATAATTGATGA
MA0995.2	ERF039	9.45453	0.892831	pOsCslF6	981	991	+	CCGCCGACGAG
MA1222.1	AT1G44830	9.4544	0.826252	pOsCslF6	966	980	+	CAGCTATCGCCGCCG
MA1186.1	At1g49010	9.45404	0.86187	pOsCslF6	577	591	+	CTAATCATCATCATC
MA1238.2	ERF38	9.44969	0.865642	pOsCslF6	980	992	+	GCCGCCGACGAGG
MA0996.1	ERF043	9.44752	0.899427	pOsCslF6	495	502	-	CGTCGGTA
MA1659.1	ABF4	9.44521	0.883973	pOsCslF6	484	495	+	CGCCACTTCACT
MA1208.1	GT-2	9.44504	0.849444	pOsCslF6	554	567	+	TCTTTAACCACCTC
MA1365.2	AT5G47660	9.444	0.888244	pOsCslF6	909	919	-	GTGGTATAATA
MA0996.1	ERF043	9.43979	0.899272	pOsCslF6	982	989	-	CGTCGGCG
MA1329.1	ZHD1	9.43961	0.853995	pOsCslF6	362	376	+	TCATCAATTATTATA
MA1000.1	ERF105	9.43767	0.90387	pOsCslF6	973	980	+	CGCCGCCG
MA1000.1	ERF105	9.43767	0.90387	pOsCslF6	976	983	+	CGCCGCCG
MA1000.1	ERF105	9.43767	0.90387	pOsCslF6	979	986	+	CGCCGCCG
MA1416.1	RAMOSA1	9.43112	0.829481	pOsCslF6	883	896	-	TGGAGAGAGAGCAG
MA0995.1	ERF039	9.43028	0.926936	pOsCslF6	196	205	+	TTGACGGTGG
MA1004.1	ERF13	9.42836	0.923446	pOsCslF6	982	989	+	CGCCGACG
MA0999.1	ERF098	9.42313	1	pOsCslF6	975	982	+	CCGCCGCC
MA0999.1	ERF098	9.42313	1	pOsCslF6	978	985	+	CCGCCGCC
MA0941.1	ABF2	9.42219	0.879674	pOsCslF6	258	270	-	CGGCACACGTAGC
MA0993.1	ERF7	9.42019	0.943899	pOsCslF6	979	988	+	CGCCGCCGAC
MA0563.1	2003-09-01	9.41208	0.870298	pOsCslF6	818	828	-	AATTTTTTTGT
MA1023.1	PHYPADRAFT_28324	9.40956	0.908064	pOsCslF6	982	989	-	CGTCGGCG
MA1424.1	ERF019	9.40949	0.854693	pOsCslF6	492	506	+	CACTACCGACGATCC
MA1198.1	HAT2	9.40259	0.883486	pOsCslF6	604	614	+	ATCAATCAACG
MA0994.1	ERF8	9.40236	0.920424	pOsCslF6	973	982	+	CGCCGCCGCC
MA0994.1	ERF8	9.40236	0.920424	pOsCslF6	976	985	+	CGCCGCCGCC
MA1698.1	ARF7	9.40158	0.81518	pOsCslF6	493	506	+	ACTACCGACGATCC
MA0986.1	DREB2C	9.3965	0.895625	pOsCslF6	197	204	-	CACCGTCA
MA1024.1	HAT1	9.38811	0.891785	pOsCslF6	601	610	+	TCAATCAATC
MA1179.1	MYB1	9.36277	0.819738	pOsCslF6	220	238	-	TTGACCGTTTGTAGGCTAG
MA0583.1	RAV1(var.2)	9.35572	0.884084	pOsCslF6	678	689	+	CTCCCCTGGCCC
MA1075.1	WRKY12	9.35423	0.889603	pOsCslF6	194	201	+	AGTTGACG
MA0564.1	ABI3	9.34275	0.866197	pOsCslF6	46	54	-	TCGCATGCG
MA0954.1	ATHB-7	9.3365	0.887922	pOsCslF6	283	292	+	TTAATCATCC
MA0932.1	AHL12	9.33169	0.952416	pOsCslF6	806	813	+	AAAATATT
MA0932.1	AHL12	9.33169	0.952416	pOsCslF6	806	813	-	AATATTTT
MA1236.1	ESE3	9.32737	0.809689	pOsCslF6	164	182	+	GGGCATCGACGGATGAGGT
MA1210.1	HAT22	9.32457	0.87105	pOsCslF6	600	609	+	ATCAATCAAT
MA0935.1	NAC025	9.30772	0.922964	pOsCslF6	482	489	+	CACGCCAC
MA1196.1	At5g05790	9.30685	0.842255	pOsCslF6	355	369	+	GTTTTTATCATCAAT
MA1085.1	WRKY40	9.29456	0.997298	pOsCslF6	232	239	+	CGGTCAAG
MA0931.1	ABI5	9.29226	0.893132	pOsCslF6	259	268	-	GCACACGTAG
MA1263.1	AT1G36060	9.28606	0.85105	pOsCslF6	916	929	-	AGGGGAGGTGGTGG
MA0954.2	ATHB7	9.28588	0.82222	pOsCslF6	603	615	-	GCGTTGATTGATT
MA1064.1	TCP2	9.28213	0.903598	pOsCslF6	683	692	+	CTGGCCCCAC
MA1064.1	TCP2	9.28213	0.903598	pOsCslF6	683	692	-	GTGGGGCCAG
MA1243.1	DREB19	9.27954	0.845811	pOsCslF6	501	517	+	CGATCCCACCGACTACT
MA1225.1	ERF5	9.27744	0.826728	pOsCslF6	170	184	-	CCACCTCATCCGTCG
MA1236.1	ESE3	9.27274	0.808978	pOsCslF6	101	119	+	TGACGGCTGCGACGGATGT
MA1083.1	WRKY30	9.26753	0.898732	pOsCslF6	192	201	-	CGTCAACTTG
MA1675.1	NAC029	9.26074	0.830643	pOsCslF6	255	267	-	CACACGTAGCTTA
MA0588.1	TGA1	9.25702	0.886235	pOsCslF6	98	108	+	CGGTGACGGCT
MA0954.1	ATHB-7	9.2554	0.886305	pOsCslF6	577	586	+	CTAATCATCA
MA1006.1	ERF6	9.25186	0.89032	pOsCslF6	978	987	+	CCGCCGCCGA
MA1186.1	At1g49010	9.24814	0.858561	pOsCslF6	580	594	+	ATCATCATCATCATC
MA1186.1	At1g49010	9.24814	0.858561	pOsCslF6	583	597	+	ATCATCATCATCATC
MA1375.1	ANL2	9.24794	0.870039	pOsCslF6	362	372	+	TCATCAATTAT
MA1159.1	SGR5	9.23828	0.81555	pOsCslF6	829	843	+	TAAAAGAAAAAAAAA
MA1373.1	IDD2	9.2381	0.803839	pOsCslF6	829	843	+	TAAAAGAAAAAAAAA
MA1398.2	KUA1	9.2365	0.86176	pOsCslF6	172	182	-	ACCTCATCCGT
MA1031.1	OJ1581_H09.2	9.22828	0.897395	pOsCslF6	683	692	+	CTGGCCCCAC
MA1031.1	OJ1581_H09.2	9.22828	0.897395	pOsCslF6	683	692	-	GTGGGGCCAG
MA0950.1	ATHB-12	9.22353	0.89946	pOsCslF6	606	613	-	GTTGATTG
MA1221.1	RAP26	9.22261	0.823165	pOsCslF6	966	980	-	CGGCGGCGATAGCTG
MA0110.3	ATHB-5	9.21564	0.860149	pOsCslF6	12	23	+	AACAATTATAAA
MA1004.1	ERF13	9.21551	0.918555	pOsCslF6	101	108	-	AGCCGTCA
MA1053.1	ERF109	9.20848	0.899082	pOsCslF6	435	442	+	GCGCCGCT
MA1063.1	TCP19	9.20775	0.882138	pOsCslF6	240	249	+	CGGATCCCAC
MA1253.1	AT3G16280	9.20654	0.836869	pOsCslF6	92	105	+	AAGCATCGGTGACG
MA1428.1	TCP8	9.20554	0.908025	pOsCslF6	241	249	+	GGATCCCAC
MA1005.1	ERF3	9.19396	0.903664	pOsCslF6	982	989	+	CGCCGACG
MA1381.1	AT3G46070	9.1928	0.858327	pOsCslF6	780	794	+	CTCTCCTCTCTCTCT
MA0998.1	ERF096	9.18575	0.904298	pOsCslF6	981	990	+	CCGCCGACGA
MA1253.1	AT3G16280	9.18473	0.836438	pOsCslF6	979	992	-	CCTCGTCGGCGGCG
MA1344.1	bZIP28	9.1842	0.844425	pOsCslF6	484	498	-	GGTAGTGAAGTGGCG
MA0944.1	ARF8	9.18357	0.932998	pOsCslF6	274	282	-	CTTGTCGCC
MA1001.1	ERF11	9.18185	0.95123	pOsCslF6	978	987	+	CCGCCGCCGA
MA1182.1	At3g09600	9.18026	0.840397	pOsCslF6	803	814	-	AAATATTTTCAC
MA1217.1	CBF2	9.17849	0.856385	pOsCslF6	978	992	+	CCGCCGCCGACGAGG
MA0953.1	ATHB-6	9.17241	0.945807	pOsCslF6	367	375	-	ATAATAATT
MA0980.1	RAP2-10	9.16903	0.885703	pOsCslF6	956	963	-	GCGCCGCG
MA1258.1	DREB2	9.16408	0.816072	pOsCslF6	500	520	-	GCGAGTAGTCGGTGGGATCGT
MA1240.1	ERF10	9.163	0.804859	pOsCslF6	168	188	-	GCATCCACCTCATCCGTCGAT
MA1694.1	ARF35	9.16168	0.85609	pOsCslF6	271	284	+	CTAGGCGACAAGTT
MA1227.2	ERF027	9.16142	0.860774	pOsCslF6	492	506	+	CACTACCGACGATCC
MA1177.1	MYB65	9.16065	0.885687	pOsCslF6	554	566	+	TCTTTAACCACCT
MA1263.1	AT1G36060	9.15756	0.84886	pOsCslF6	440	453	-	GTGTTCGGTGGAGC
MA1297.1	WRKY26	9.15209	0.808679	pOsCslF6	604	616	+	ATCAATCAACGCC
MA0997.1	ERF069	9.15146	0.974713	pOsCslF6	975	983	+	CCGCCGCCG
MA0997.1	ERF069	9.15146	0.974713	pOsCslF6	978	986	+	CCGCCGCCG
MA0581.1	LEC2	9.15067	0.882212	pOsCslF6	43	53	-	CGCATGCGTTC
MA1241.1	AT4G32800	9.14531	0.836327	pOsCslF6	492	507	+	CACTACCGACGATCCC
MA1065.1	TCP20	9.14185	0.891482	pOsCslF6	242	251	+	GATCCCACAA
MA1211.1	ATHB18	9.14129	0.885527	pOsCslF6	13	23	+	ACAATTATAAA
MA1196.1	At5g05790	9.12654	0.839462	pOsCslF6	577	591	+	CTAATCATCATCATC
MA1381.1	AT3G46070	9.12634	0.857069	pOsCslF6	788	802	+	TCTCTCTCTCTCCTC
MA1053.1	ERF109	9.12244	0.897315	pOsCslF6	972	979	+	TCGCCGCC
MA1211.1	ATHB18	9.12209	0.885178	pOsCslF6	577	587	+	CTAATCATCAT
MA0120.1	id1	9.1188	0.900571	pOsCslF6	152	163	-	TTGTCTTTCGTG
MA1266.1	RAP211	9.11361	0.846227	pOsCslF6	170	184	-	CCACCTCATCCGTCG
MA1217.1	CBF2	9.11333	0.855254	pOsCslF6	768	782	+	CACACACCGACACTC
MA0110.2	ATHB-5	9.11264	0.821717	pOsCslF6	380	392	+	GCTCTAACTATTG
MA1291.1	TCP7	9.10195	0.843194	pOsCslF6	682	692	-	GTGGGGCCAGG
MA1177.1	MYB65	9.10082	0.884597	pOsCslF6	399	411	-	TTAATAACAGCAA
MA1381.1	AT3G46070	9.09934	0.856558	pOsCslF6	782	796	+	CTCCTCTCTCTCTCT
MA1186.1	At1g49010	9.09635	0.856121	pOsCslF6	586	600	+	ATCATCATCATCAAA
MA1227.2	ERF027	9.09068	0.859514	pOsCslF6	979	993	+	CGCCGCCGACGAGGA
MA1381.1	AT3G46070	9.08791	0.856342	pOsCslF6	719	733	+	CCTTTCTCTCTCCCT
MA1065.1	TCP20	9.08727	0.890169	pOsCslF6	502	511	+	GATCCCACCG
MA0944.1	ARF8	9.08529	0.93036	pOsCslF6	773	781	-	AGTGTCGGT
MA1662.1	AT3G10030	9.07476	0.847483	pOsCslF6	398	410	-	TAATAACAGCAAT
MA1008.1	PHYPADRAFT_182268	9.0681	0.88105	pOsCslF6	494	503	-	TCGTCGGTAG
MA1051.1	RAP2-3	9.06431	0.9056	pOsCslF6	981	988	+	CCGCCGAC
MA1220.1	TINY	9.0643	0.8519	pOsCslF6	976	990	+	CGCCGCCGCCGACGA
MA1070.1	TGA7	9.06	0.89169	pOsCslF6	99	108	+	GGTGACGGCT
MA1044.1	NAC92	9.05685	0.902988	pOsCslF6	185	196	+	ATGCAAGCAAGT
MA1209.1	ATHB20	9.04753	0.846839	pOsCslF6	13	23	-	TTTATAATTGT
MA1234.1	ERF017	9.04644	0.844198	pOsCslF6	440	453	-	GTGTTCGGTGGAGC
MA0567.1	ERF1B	9.04295	0.886459	pOsCslF6	101	108	-	AGCCGTCA
MA1426.1	MYB124	9.04201	0.925434	pOsCslF6	431	440	+	CACCGCGCCG
MA1329.2	ZHD1	9.03802	0.83053	pOsCslF6	363	375	-	ATAATAATTGATG
MA1261.1	AT5G67000	9.03112	0.853071	pOsCslF6	863	877	+	GCAACGCGGTGGTTG
MA0993.1	ERF7	9.02518	0.931055	pOsCslF6	973	982	+	CGCCGCCGCC
MA0993.1	ERF7	9.02518	0.931055	pOsCslF6	976	985	+	CGCCGCCGCC
MA1186.1	At1g49010	9.02086	0.854908	pOsCslF6	172	186	-	ATCCACCTCATCCGT
MA1052.1	RAP2-6	9.01491	0.88519	pOsCslF6	435	442	+	GCGCCGCT
MA1280.1	OBP4	9.01421	0.83643	pOsCslF6	821	834	+	AAAAAATTTAAAAG
MA1242.1	AT3G57600	9.01037	0.850536	pOsCslF6	969	979	+	CTATCGCCGCC
MA1364.1	PIF7	9.01003	0.806331	pOsCslF6	252	266	+	CTTTAAGCTACGTGT
MA1238.2	ERF38	9.00412	0.857765	pOsCslF6	493	505	+	ACTACCGACGATC
MA1223.1	ERF035	9.00337	0.840323	pOsCslF6	192	205	+	CAAGTTGACGGTGG
MA1671.1	ERF118	8.98894	0.868729	pOsCslF6	200	210	-	CTACGCCACCG
MA1677.1	NAC078	8.98227	0.879017	pOsCslF6	893	904	+	TCCAAGCAAACA
MA1225.1	ERF5	8.97885	0.822714	pOsCslF6	104	118	-	CATCCGTCGCAGCCG
MA1006.1	ERF6	8.97485	0.884538	pOsCslF6	972	981	+	TCGCCGCCGC
MA1218.1	CBF4	8.97103	0.857628	pOsCslF6	770	782	-	GAGTGTCGGTGTG
MA1265.2	ERF015	8.96898	0.858133	pOsCslF6	493	504	+	ACTACCGACGAT
MA1223.1	ERF035	8.96661	0.839725	pOsCslF6	506	519	-	CGAGTAGTCGGTGG
MA1266.1	RAP211	8.96521	0.843663	pOsCslF6	110	124	-	CTTCCACATCCGTCG
MA1159.1	SGR5	8.95907	0.81183	pOsCslF6	825	839	+	AATTTAAAAGAAAAA
MA1242.1	AT3G57600	8.95714	0.84966	pOsCslF6	867	877	-	CAACCACCGCG
MA1216.1	RAP21	8.95613	0.84984	pOsCslF6	100	112	+	GTGACGGCTGCGA
MA1261.1	AT5G67000	8.95437	0.851682	pOsCslF6	104	118	+	CGGCTGCGACGGATG
MA1008.1	PHYPADRAFT_182268	8.94937	0.878646	pOsCslF6	981	990	-	TCGTCGGCGG
MA1670.1	DREB1C	8.94237	0.847784	pOsCslF6	769	783	+	ACACACCGACACTCT
MA1041.1	MYB55	8.94079	0.891517	pOsCslF6	707	714	+	ACCAACCC
MA1159.1	SGR5	8.93713	0.811538	pOsCslF6	309	323	-	TAAAAAAGACGAGAG
MA1365.1	MNJ7.25	8.93672	0.816086	pOsCslF6	831	845	-	TGTTTTTTTTTCTTT
MA1225.1	ERF5	8.93094	0.82207	pOsCslF6	966	980	+	CAGCTATCGCCGCCG
MA0589.1	ZAP1	8.93026	0.809186	pOsCslF6	228	238	-	TTGACCGTTTG
MA1037.1	MYB24	8.92594	0.941932	pOsCslF6	445	453	-	GTGTTCGGT
MA1253.1	AT3G16280	8.92069	0.831218	pOsCslF6	441	454	-	AGTGTTCGGTGGAG
MA0034.1	Gam1	8.91634	0.903627	pOsCslF6	870	879	-	AGCAACCACC
MA1039.1	MYB4	8.91554	0.915484	pOsCslF6	690	697	-	GGTGGGTG
MA1671.1	ERF118	8.90907	0.867346	pOsCslF6	979	989	+	CGCCGCCGACG
MA1009.1	ARF3	8.90683	0.889285	pOsCslF6	772	779	-	TGTCGGTG
MA1210.1	HAT22	8.90465	0.861247	pOsCslF6	364	373	+	ATCAATTATT
MA1385.1	AT2G40260	8.90382	0.836085	pOsCslF6	820	834	-	CTTTTAAATTTTTTT
MA1220.1	TINY	8.90353	0.849188	pOsCslF6	973	987	+	CGCCGCCGCCGCCGA
MA0574.1	MYB15	8.89536	0.800261	pOsCslF6	965	977	-	CGGCGATAGCTGG
MA1659.1	ABF4	8.89475	0.87243	pOsCslF6	175	186	-	ATCCACCTCATC
MA0934.1	AHL25	8.8918	0.920814	pOsCslF6	821	828	+	AAAAAATT
MA0934.1	AHL25	8.8918	0.920814	pOsCslF6	821	828	-	AATTTTTT
MA0123.1	abi4	8.88704	0.884513	pOsCslF6	436	445	+	CGCCGCTCCA
MA1005.2	ERF3	8.88288	0.865207	pOsCslF6	103	113	-	GTCGCAGCCGT
MA1197.1	CAMTA1	8.88059	0.856906	pOsCslF6	952	963	-	GCGCCGCGTGGG
MA1323.1	GATA19	8.87893	0.865495	pOsCslF6	237	247	-	GGGATCCGCTT
MA0972.1	CCA1	8.86883	0.879765	pOsCslF6	807	814	+	AAATATTT
MA0972.1	CCA1	8.86883	0.879765	pOsCslF6	807	814	-	AAATATTT
MA1255.1	AT1G22810	8.86664	0.820766	pOsCslF6	918	932	-	GGAAGGGGAGGTGGT
MA1280.1	OBP4	8.86432	0.833781	pOsCslF6	828	841	+	TTAAAAGAAAAAAA
MA1223.1	ERF035	8.86332	0.838045	pOsCslF6	494	507	-	GGGATCGTCGGTAG
MA1669.1	DREB1B	8.86187	0.844392	pOsCslF6	980	993	+	GCCGCCGACGAGGA
MA1249.1	RAP210	8.85974	0.852301	pOsCslF6	194	208	+	AGTTGACGGTGGCGT
MA1245.2	AT2G33710	8.85368	0.863003	pOsCslF6	103	113	-	GTCGCAGCCGT
MA1221.1	RAP26	8.84256	0.817643	pOsCslF6	941	955	-	TGGGGGAGGAGGAGG
MA0995.2	ERF039	8.84104	0.879948	pOsCslF6	99	109	-	CAGCCGTCACC
MA1196.1	At5g05790	8.83249	0.834906	pOsCslF6	62	76	-	ATCGTGATCGTCATC
MA0975.1	CRF2	8.82829	0.893013	pOsCslF6	981	988	+	CCGCCGAC
MA0979.1	ERF008	8.82776	0.912185	pOsCslF6	507	514	+	CACCGACT
MA0933.1	AHL20	8.82649	0.908492	pOsCslF6	627	634	-	ATTAAATT
MA1416.1	RAMOSA1	8.82419	0.823034	pOsCslF6	725	738	-	AGAAGAGGGAGAGA
MA1211.1	ATHB18	8.81696	0.879635	pOsCslF6	904	914	+	ACCATTATTAT
MA1010.1	PHYPADRAFT_64121	8.81015	0.859448	pOsCslF6	196	208	+	TTGACGGTGGCGT
MA1265.2	ERF015	8.80954	0.855262	pOsCslF6	980	991	+	GCCGCCGACGAG
MA1252.1	PUCHI	8.80916	0.835838	pOsCslF6	966	980	+	CAGCTATCGCCGCCG
MA1260.1	AT1G77640	8.80334	0.800675	pOsCslF6	971	991	-	CTCGTCGGCGGCGGCGGCGAT
MA1247.1	ERF087	8.80306	0.818538	pOsCslF6	107	121	+	CTGCGACGGATGTGG
MA1241.1	AT4G32800	8.79777	0.830883	pOsCslF6	504	519	+	TCCCACCGACTACTCG
MA0938.1	NAC058	8.79438	0.91691	pOsCslF6	151	158	+	GCACGAAA
MA1234.1	ERF017	8.78909	0.839677	pOsCslF6	491	504	-	ATCGTCGGTAGTGA
MA1247.1	ERF087	8.78326	0.818235	pOsCslF6	966	980	-	CGGCGGCGATAGCTG
MA0953.1	ATHB-6	8.7755	0.933568	pOsCslF6	13	21	+	ACAATTATA
MA0999.1	ERF098	8.76509	0.973678	pOsCslF6	972	979	+	TCGCCGCC
MA1225.1	ERF5	8.76463	0.819835	pOsCslF6	941	955	+	CCTCCTCCTCCCCCA
MA1329.1	ZHD1	8.76278	0.842682	pOsCslF6	280	294	+	AAGTTAATCATCCGC
MA0941.1	ABF2	8.76045	0.864655	pOsCslF6	255	267	+	TAAGCTACGTGTG
MA1226.1	AT5G18450	8.74662	0.822118	pOsCslF6	127	141	+	GGCGAAGGTCGTGGC
MA0934.1	AHL25	8.74639	0.917638	pOsCslF6	807	814	+	AAATATTT
MA0934.1	AHL25	8.74639	0.917638	pOsCslF6	807	814	-	AAATATTT
MA0045.1	HMG-I/Y	8.74281	0.827603	pOsCslF6	826	841	+	ATTTAAAAGAAAAAAA
MA1376.1	DEAR3	8.73692	0.843151	pOsCslF6	438	454	-	AGTGTTCGGTGGAGCGG
MA1236.1	ESE3	8.73312	0.801955	pOsCslF6	977	995	-	CCTCCTCGTCGGCGGCGGC
MA0127.1	PEND	8.73144	0.847235	pOsCslF6	354	363	+	AGTTTTTATC
MA1261.1	AT5G67000	8.72861	0.847595	pOsCslF6	132	146	+	AGGTCGTGGCTGACG
MA1264.1	ESE1	8.72856	0.823008	pOsCslF6	107	121	+	CTGCGACGGATGTGG
MA1263.1	AT1G36060	8.72652	0.841512	pOsCslF6	99	112	+	GGTGACGGCTGCGA
MA1218.1	CBF4	8.7265	0.853091	pOsCslF6	493	505	-	GATCGTCGGTAGT
MA1023.1	PHYPADRAFT_28324	8.72054	0.894497	pOsCslF6	495	502	-	CGTCGGTA
MA1001.1	ERF11	8.70434	0.934965	pOsCslF6	975	984	+	CCGCCGCCGC
MA1255.1	AT1G22810	8.70402	0.81835	pOsCslF6	968	982	-	GGCGGCGGCGATAGC
MA1376.1	DEAR3	8.70088	0.842599	pOsCslF6	976	992	-	CCTCGTCGGCGGCGGCG
MA1053.1	ERF109	8.69665	0.88857	pOsCslF6	981	988	+	CCGCCGAC
MA1670.1	DREB1C	8.69193	0.843417	pOsCslF6	979	993	+	CGCCGCCGACGAGGA
MA0940.1	AP1	8.68072	0.839519	pOsCslF6	831	843	+	AAAGAAAAAAAAA
MA1245.1	AT2G33710	8.67784	0.8203	pOsCslF6	107	121	-	CCACATCCGTCGCAG
MA0962.1	BHLH34	8.6753	0.900736	pOsCslF6	479	486	-	GCGTGTGT
MA0980.2	RAP2-10	8.67421	0.859321	pOsCslF6	494	505	+	CTACCGACGATC
MA1255.1	AT1G22810	8.66127	0.817715	pOsCslF6	505	519	-	CGAGTAGTCGGTGGG
MA1324.1	GATA20	8.66106	0.874508	pOsCslF6	238	245	+	AGCGGATC
MA1378.1	PLT3	8.65899	0.823582	pOsCslF6	151	165	-	CCTTGTCTTTCGTGC
MA0995.2	ERF039	8.6564	0.87607	pOsCslF6	506	516	+	CCACCGACTAC
MA1679.1	RAP2-1	8.65464	0.833992	pOsCslF6	979	993	+	CGCCGCCGACGAGGA
MA1026.1	ATHB-15	8.64964	0.896601	pOsCslF6	905	912	+	CCATTATT
MA1226.1	AT5G18450	8.64686	0.820685	pOsCslF6	505	519	-	CGAGTAGTCGGTGGG
MA1391.2	MYB33	8.64643	0.843298	pOsCslF6	398	410	-	TAATAACAGCAAT
MA0054.1	myb.Ph3	8.64415	0.892135	pOsCslF6	229	237	+	AAACGGTCA
MA0123.1	abi4	8.64359	0.877855	pOsCslF6	979	988	+	CGCCGCCGAC
MA1311.2	WRKY28	8.64232	0.874963	pOsCslF6	193	203	-	ACCGTCAACTT
MA1041.1	MYB55	8.64227	0.885312	pOsCslF6	667	674	-	AACTAACG
MA0953.1	ATHB-6	8.6373	0.929306	pOsCslF6	906	914	-	ATAATAATG
MA1345.1	bZIP48	8.63592	0.815676	pOsCslF6	172	185	-	TCCACCTCATCCGT
MA0933.1	AHL20	8.63532	0.904232	pOsCslF6	820	827	+	AAAAAAAT
MA1219.1	CEJ1	8.6352	0.818621	pOsCslF6	101	115	-	CCGTCGCAGCCGTCA
MA1659.1	ABF4	8.63241	0.866928	pOsCslF6	567	578	+	CTCCACCTCACT
MA1238.1	ERF38	8.63136	0.838278	pOsCslF6	966	980	-	CGGCGGCGATAGCTG
MA1401.1	EPR1	8.63079	0.825296	pOsCslF6	805	816	+	GAAAATATTTGT
MA1222.1	AT1G44830	8.62016	0.814312	pOsCslF6	500	514	+	ACGATCCCACCGACT
MA1222.1	AT1G44830	8.61365	0.814219	pOsCslF6	101	115	-	CCGTCGCAGCCGTCA
MA1258.1	DREB2	8.61202	0.808075	pOsCslF6	966	986	-	CGGCGGCGGCGGCGATAGCTG
MA0995.1	ERF039	8.61103	0.904155	pOsCslF6	975	984	-	GCGGCGGCGG
MA1261.1	AT5G67000	8.60936	0.845436	pOsCslF6	978	992	-	CCTCGTCGGCGGCGG
MA1236.1	ESE3	8.60801	0.800326	pOsCslF6	940	958	-	GCGTGGGGGAGGAGGAGGA
MA1381.1	AT3G46070	8.59708	0.847055	pOsCslF6	295	309	+	TCTCGTTCTCTCTCC
MA0997.1	ERF069	8.59232	0.954047	pOsCslF6	972	980	+	TCGCCGCCG
MA1061.1	SPT	8.58987	0.896907	pOsCslF6	953	961	-	GCCGCGTGG
MA0123.1	abi4	8.58691	0.876305	pOsCslF6	958	967	+	CGGCGCACCA
MA1428.1	TCP8	8.58588	0.892472	pOsCslF6	501	509	+	CGATCCCAC
MA1294.1	MYB62	8.56915	0.816684	pOsCslF6	621	635	-	GATTAAATTAGGGGG
MA1661.1	AT-GTL1	8.56666	0.845286	pOsCslF6	317	328	-	ACGAGTAAAAAA
MA1026.2	ATHB15	8.56551	0.823996	pOsCslF6	365	379	-	AGGTATAATAATTGA
MA0950.1	ATHB-12	8.56374	0.88219	pOsCslF6	598	605	-	ATTGATTT
MA1251.1	DEAR5	8.55702	0.832001	pOsCslF6	973	991	+	CGCCGCCGCCGCCGACGAG
MA1304.1	WRKY59	8.55434	0.834463	pOsCslF6	229	240	+	AAACGGTCAAGC
MA1680.1	RVE7	8.55379	0.819154	pOsCslF6	742	755	+	CAAAAACATCTCCC
MA0942.1	ARF1	8.54755	0.896617	pOsCslF6	983	990	+	GCCGACGA
MA1044.1	NAC92	8.53268	0.890271	pOsCslF6	149	160	+	GGGCACGAAAGA
MA0008.1	HAT5	8.52973	0.865141	pOsCslF6	14	21	+	CAATTATA
MA1068.1	TGA2	8.52637	0.88868	pOsCslF6	62	69	-	TCGTCATC
MA1027.1	KAN1	8.52207	0.943612	pOsCslF6	698	705	+	AGACATTC
MA1026.1	ATHB-15	8.52014	0.893064	pOsCslF6	579	586	-	TGATGATT
MA0993.1	ERF7	8.50341	0.914089	pOsCslF6	99	108	-	AGCCGTCACC
MA0936.1	T11I18.17	8.50262	0.910666	pOsCslF6	5	12	+	GCACGCAA
MA1019.1	Glyma19g26560.1	8.50163	0.862705	pOsCslF6	501	509	+	CGATCCCAC
MA1063.1	TCP19	8.49273	0.866646	pOsCslF6	239	248	-	TGGGATCCGC
MA1266.1	RAP211	8.49109	0.83547	pOsCslF6	197	211	-	GCTACGCCACCGTCA
MA0954.1	ATHB-7	8.48168	0.870873	pOsCslF6	597	606	+	CAAATCAATC
MA0128.1	EmBP-1	8.48159	0.867021	pOsCslF6	259	266	-	ACACGTAG
MA0938.1	NAC058	8.47288	0.906646	pOsCslF6	894	901	+	CCAAGCAA
MA1677.1	NAC078	8.45912	0.869165	pOsCslF6	186	197	+	TGCAAGCAAGTT
MA1233.2	ERF021	8.45772	0.830302	pOsCslF6	503	517	+	ATCCCACCGACTACT
MA0936.1	T11I18.17	8.45566	0.909083	pOsCslF6	203	210	-	CTACGCCA
MA1209.1	ATHB20	8.45166	0.835415	pOsCslF6	904	914	-	ATAATAATGGT
MA1040.1	MYB46	8.45063	0.894861	pOsCslF6	444	451	-	GTTCGGTG
MA1230.1	ERF037	8.44693	0.836288	pOsCslF6	981	994	+	CCGCCGACGAGGAG
MA0054.1	myb.Ph3	8.44302	0.886445	pOsCslF6	229	237	-	TGACCGTTT
MA0984.1	DOF5.7	8.44237	0.963213	pOsCslF6	313	320	-	AAAAGACG
MA0968.2	bZIP68	8.43921	0.832273	pOsCslF6	484	498	+	CGCCACTTCACTACC
MA1671.1	ERF118	8.4366	0.859164	pOsCslF6	433	443	+	CCGCGCCGCTC
MA1394.1	MYB73	8.42961	0.889301	pOsCslF6	397	407	-	TAACAGCAATA
MA0940.1	AP1	8.42647	0.835453	pOsCslF6	828	840	+	TTAAAAGAAAAAA
MA0995.1	ERF039	8.42561	0.898999	pOsCslF6	978	987	-	TCGGCGGCGG
MA1237.1	AT4G16750	8.4243	0.836932	pOsCslF6	94	108	-	AGCCGTCACCGATGC
MA1234.1	ERF017	8.41984	0.83319	pOsCslF6	768	781	-	AGTGTCGGTGTGTG
MA1249.1	RAP210	8.41693	0.844638	pOsCslF6	98	112	+	CGGTGACGGCTGCGA
MA1692.1	ARF29	8.41637	0.845062	pOsCslF6	219	233	+	TCTAGCCTACAAACG
MA0008.1	HAT5	8.4154	0.861537	pOsCslF6	808	815	-	CAAATATT
MA1329.1	ZHD1	8.41449	0.83686	pOsCslF6	405	419	+	TTATTAATCCCGACT
MA0588.1	TGA1	8.41177	0.863706	pOsCslF6	139	149	+	GGCTGACGATG
MA0045.1	HMG-I/Y	8.40435	0.819849	pOsCslF6	833	848	+	AGAAAAAAAAACACAC
MA1227.2	ERF027	8.40142	0.847239	pOsCslF6	193	207	-	CGCCACCGTCAACTT
MA1280.1	OBP4	8.39701	0.825521	pOsCslF6	820	833	+	AAAAAAATTTAAAA
MA1049.1	ERF094	8.39291	0.901371	pOsCslF6	200	207	-	CGCCACCG
MA0995.2	ERF039	8.38349	0.870339	pOsCslF6	494	504	+	CTACCGACGAT
MA1682.1	TCX3	8.38207	0.806795	pOsCslF6	822	835	+	AAAAATTTAAAAGA
MA1343.1	bZIP52	8.37706	0.852401	pOsCslF6	513	526	-	TTGACAGCGAGTAG
MA1269.1	dof4.5	8.37304	0.810914	pOsCslF6	548	561	-	GTTAAAGAAAGGTT
MA0120.1	id1	8.36411	0.879211	pOsCslF6	303	314	+	TCTCTCCTCTCG
MA1090.1	WRKY60	8.35212	0.863529	pOsCslF6	193	203	-	ACCGTCAACTT
MA1061.1	SPT	8.35053	0.891308	pOsCslF6	463	471	+	CTCACGTCC
MA1173.1	MYB101	8.34381	0.82171	pOsCslF6	398	412	-	ATTAATAACAGCAAT
MA0995.1	ERF039	8.34255	0.896689	pOsCslF6	972	981	-	GCGGCGGCGA
MA1048.1	ERF018	8.33874	0.890114	pOsCslF6	508	515	+	ACCGACTA
MA1079.1	WRKY21	8.33403	0.898994	pOsCslF6	194	203	-	ACCGTCAACT
MA0954.2	ATHB7	8.3338	0.806704	pOsCslF6	363	375	-	ATAATAATTGATG
MA0972.1	CCA1	8.32359	0.869507	pOsCslF6	745	752	+	AAACATCT
MA0001.1	AGL3	8.31956	0.860313	pOsCslF6	905	914	+	CCATTATTAT
MA0995.2	ERF039	8.31944	0.868994	pOsCslF6	763	773	+	TCGCCCACACA
MA0994.1	ERF8	8.31359	0.885943	pOsCslF6	99	108	-	AGCCGTCACC
MA1052.1	RAP2-6	8.31068	0.870998	pOsCslF6	981	988	+	CCGCCGAC
MA1255.1	AT1G22810	8.30938	0.812487	pOsCslF6	608	622	-	GGAGGGGGCGTTGAT
MA1367.1	AT1G76870	8.30752	0.83106	pOsCslF6	908	921	+	TTATTATACCACCA
MA1669.1	DREB1B	8.30227	0.833978	pOsCslF6	770	783	+	CACACCGACACTCT
MA1201.1	AGL42	8.30092	0.887416	pOsCslF6	903	909	+	CACCATT
MA1234.1	ERF017	8.29765	0.831044	pOsCslF6	99	112	+	GGTGACGGCTGCGA
MA1255.1	AT1G22810	8.2866	0.812148	pOsCslF6	105	119	+	GGCTGCGACGGATGT
MA0575.1	F3A4.140	8.28646	0.824898	pOsCslF6	98	110	+	CGGTGACGGCTGC
MA1426.1	MYB124	8.28599	0.905488	pOsCslF6	436	445	+	CGCCGCTCCA
MA1186.1	At1g49010	8.28084	0.843014	pOsCslF6	59	73	-	GTGATCGTCATCTTT
MA1198.1	HAT2	8.27889	0.862906	pOsCslF6	629	639	+	TTTAATCAACC
MA1271.1	DAG2	8.27717	0.857242	pOsCslF6	821	831	+	AAAAAATTTAA
MA0990.1	EDT1	8.27595	0.874521	pOsCslF6	365	374	-	TAATAATTGA
MA1410.1	StBRC1	8.27132	0.867502	pOsCslF6	682	691	-	TGGGGCCAGG
MA1406.1	ATHB4	8.26958	0.889422	pOsCslF6	13	22	-	TTATAATTGT
MA0995.1	ERF039	8.26264	0.894467	pOsCslF6	100	109	+	GTGACGGCTG
MA0933.1	AHL20	8.25862	0.895838	pOsCslF6	826	833	-	TTTTAAAT
MA1233.2	ERF021	8.25693	0.826808	pOsCslF6	491	505	+	TCACTACCGACGATC
MA1016.1	GATA15	8.25485	0.971792	pOsCslF6	425	433	+	GGTGATCAC
MA1016.1	GATA15	8.25485	0.971792	pOsCslF6	426	434	-	GGTGATCAC
MA1089.1	WRKY57	8.24692	0.872116	pOsCslF6	194	203	-	ACCGTCAACT
MA0979.1	ERF008	8.24239	0.895018	pOsCslF6	772	779	+	CACCGACA
MA1329.2	ZHD1	8.2394	0.816322	pOsCslF6	667	679	-	AGACTAACTAACG
MA1001.1	ERF11	8.23667	0.919036	pOsCslF6	100	109	-	CAGCCGTCAC
MA0582.1	RAV1	8.23234	0.848349	pOsCslF6	471	482	+	CAGCAACAACAC
MA1245.1	AT2G33710	8.22957	0.813905	pOsCslF6	941	955	+	CCTCCTCCTCCCCCA
MA1233.2	ERF021	8.22296	0.826216	pOsCslF6	969	983	+	CTATCGCCGCCGCCG
MA0999.1	ERF098	8.2192	0.951841	pOsCslF6	981	988	+	CCGCCGAC
MA1242.1	AT3G57600	8.21908	0.837503	pOsCslF6	913	923	+	ATACCACCACC
MA1264.1	ESE1	8.21478	0.815787	pOsCslF6	194	208	+	AGTTGACGGTGGCGT
MA1689.1	ARF18	8.21161	0.835582	pOsCslF6	222	234	+	AGCCTACAAACGG
MA0110.3	ATHB-5	8.20811	0.840703	pOsCslF6	576	587	+	ACTAATCATCAT
MA0950.1	ATHB-12	8.20724	0.872859	pOsCslF6	367	374	+	AATTATTA
MA1005.2	ERF3	8.20392	0.853709	pOsCslF6	915	925	+	ACCACCACCTC
MA0950.1	ATHB-12	8.20233	0.87273	pOsCslF6	284	291	-	GATGATTA
MA0950.1	ATHB-12	8.20233	0.87273	pOsCslF6	578	585	-	GATGATTA
MA1001.1	ERF11	8.19984	0.917781	pOsCslF6	981	990	+	CCGCCGACGA
MA0998.1	ERF096	8.19915	0.873803	pOsCslF6	103	112	-	TCGCAGCCGT
MA1061.1	SPT	8.19634	0.887702	pOsCslF6	340	348	+	CCTACGTGA
MA0994.1	ERF8	8.19163	0.882081	pOsCslF6	982	991	+	CGCCGACGAG
MA1221.1	RAP26	8.18772	0.808129	pOsCslF6	170	184	+	CGACGGATGAGGTGG
MA0934.1	AHL25	8.18746	0.905429	pOsCslF6	820	827	+	AAAAAAAT
MA0934.1	AHL25	8.18746	0.905429	pOsCslF6	820	827	-	ATTTTTTT
MA1039.1	MYB4	8.18533	0.898978	pOsCslF6	668	675	+	GTTAGTTA
MA0552.1	PIF1	8.18509	0.82485	pOsCslF6	953	966	-	GGTGCGCCGCGTGG
MA1382.1	FAR1	8.18415	0.823156	pOsCslF6	476	490	+	ACAACACACGCCACT
MA1016.1	GATA15	8.18246	0.96914	pOsCslF6	66	74	-	CGTGATCGT
MA1222.1	AT1G44830	8.17782	0.807981	pOsCslF6	95	109	-	CAGCCGTCACCGATG
MA1255.1	AT1G22810	8.17434	0.81048	pOsCslF6	96	110	+	ATCGGTGACGGCTGC
MA1218.1	CBF4	8.17426	0.842847	pOsCslF6	505	517	-	AGTAGTCGGTGGG
MA1245.2	AT2G33710	8.16789	0.851288	pOsCslF6	915	925	+	ACCACCACCTC
MA1391.1	MYB33	8.16245	0.880432	pOsCslF6	557	567	+	TTAACCACCTC
MA1052.1	RAP2-6	8.16085	0.867979	pOsCslF6	956	963	-	GCGCCGCG
MA1245.1	AT2G33710	8.15566	0.812851	pOsCslF6	966	980	+	CAGCTATCGCCGCCG
MA1076.1	WRKY15	8.15	0.890153	pOsCslF6	232	241	+	CGGTCAAGCG
MA0567.1	ERF1B	8.13668	0.861994	pOsCslF6	104	111	-	CGCAGCCG
MA0008.1	HAT5	8.1304	0.852552	pOsCslF6	12	19	-	TAATTGTT
MA0559.1	PI	8.12621	0.807781	pOsCslF6	828	841	+	TTAAAAGAAAAAAA
MA0935.1	NAC025	8.12437	0.899467	pOsCslF6	6	13	+	CACGCAAA
MA0570.2	ABF1	8.12388	0.826683	pOsCslF6	255	266	-	ACACGTAGCTTA
MA0980.2	RAP2-10	8.12246	0.849028	pOsCslF6	981	992	+	CCGCCGACGAGG
MA0985.1	DRE1C	8.12156	0.871975	pOsCslF6	773	780	-	GTGTCGGT
MA1264.1	ESE1	8.12088	0.814467	pOsCslF6	197	211	+	TGACGGTGGCGTAGC
MA1068.1	TGA2	8.11497	0.880405	pOsCslF6	140	147	-	TCGTCAGC
MA0937.1	NAC055	8.11285	0.86784	pOsCslF6	481	488	+	ACACGCCA
MA1219.1	CEJ1	8.1118	0.810166	pOsCslF6	95	109	-	CAGCCGTCACCGATG
MA1679.1	RAP2-1	8.11094	0.824525	pOsCslF6	492	506	+	CACTACCGACGATCC
MA1238.1	ERF38	8.10205	0.829677	pOsCslF6	95	109	+	CATCGGTGACGGCTG
MA1680.1	RVE7	8.09741	0.812115	pOsCslF6	804	817	-	GACAAATATTTTCA
MA1215.1	ATHB53	8.09621	0.841716	pOsCslF6	383	393	-	ACAATAGTTAG
MA0953.1	ATHB-6	8.08855	0.912385	pOsCslF6	601	609	+	TCAATCAAT
MA0044.1	HMG-1	8.07975	0.916951	pOsCslF6	296	304	+	CTCGTTCTC
MA1408.1	FaEOBII	8.07639	0.869764	pOsCslF6	667	676	+	CGTTAGTTAG
MA1217.1	CBF2	8.07479	0.837229	pOsCslF6	503	517	+	ATCCCACCGACTACT
MA0954.1	ATHB-7	8.0744	0.86275	pOsCslF6	630	639	+	TTAATCAACC
MA1216.1	RAP21	8.0742	0.834889	pOsCslF6	491	503	-	TCGTCGGTAGTGA
MA0997.1	ERF069	8.0733	0.934864	pOsCslF6	955	963	-	GCGCCGCGT
MA1042.1	MYB59	8.07173	0.880894	pOsCslF6	668	675	+	GTTAGTTA
MA0552.1	PIF1	8.06684	0.822346	pOsCslF6	259	272	-	AGCGGCACACGTAG
MA0045.1	HMG-I/Y	8.06442	0.812061	pOsCslF6	827	842	+	TTTAAAAGAAAAAAAA
MA0992.2	ERF4	8.06346	0.839983	pOsCslF6	980	991	+	GCCGCCGACGAG
MA1661.1	AT-GTL1	8.05316	0.835715	pOsCslF6	626	637	-	TTGATTAAATTA
MA1052.1	RAP2-6	8.04946	0.865734	pOsCslF6	957	964	+	GCGGCGCA
MA1212.1	ATHB13	8.04813	0.858797	pOsCslF6	13	23	-	TTTATAATTGT
MA1229.1	AT2G44940	8.04735	0.833468	pOsCslF6	975	989	-	CGTCGGCGGCGGCGG
MA0974.1	CDF3	8.04657	0.892978	pOsCslF6	19	27	+	ATAAAGGTC
MA0110.3	ATHB-5	8.04602	0.837574	pOsCslF6	596	607	+	TCAAATCAATCA
MA1372.1	STZ	8.04578	0.895766	pOsCslF6	455	465	+	CGCTCACACTC
MA1094.1	WRKY8	8.04304	0.910095	pOsCslF6	194	202	-	CCGTCAACT
MA1426.1	MYB124	8.03149	0.898773	pOsCslF6	953	962	+	CCACGCGGCG
MA1222.1	AT1G44830	8.02912	0.805853	pOsCslF6	488	502	+	ACTTCACTACCGACG
MA1672.1	GBF2	8.02381	0.828586	pOsCslF6	482	494	-	GTGAAGTGGCGTG
MA1266.1	RAP211	8.02217	0.827367	pOsCslF6	979	993	-	TCCTCGTCGGCGGCG
MA0554.1	SOC1	8.01507	0.80831	pOsCslF6	818	832	-	TTTAAATTTTTTTGT
MA1005.1	ERF3	8.01386	0.87761	pOsCslF6	101	108	-	AGCCGTCA
MA0123.1	abi4	8.01228	0.86059	pOsCslF6	613	622	+	CGCCCCCTCC
MA0120.1	id1	8.01173	0.869238	pOsCslF6	269	280	-	TGTCGCCTAGCG
MA1198.1	HAT2	8.00947	0.857971	pOsCslF6	282	292	+	GTTAATCATCC
MA1424.1	ERF019	8.00272	0.832072	pOsCslF6	970	984	+	TATCGCCGCCGCCGC
MA1680.1	RVE7	8.0017	0.810639	pOsCslF6	804	817	+	TGAAAATATTTGTC
MA1365.2	AT5G47660	7.99952	0.863371	pOsCslF6	370	380	-	CAGGTATAATA
MA1245.2	AT2G33710	7.99898	0.848403	pOsCslF6	980	990	+	GCCGCCGACGA
MA1231.1	ERF15	7.99871	0.8245	pOsCslF6	109	123	-	TTCCACATCCGTCGC
MA0962.1	BHLH34	7.99827	0.886424	pOsCslF6	953	960	-	CCGCGTGG
MA0575.1	F3A4.140	7.9927	0.818775	pOsCslF6	194	206	+	AGTTGACGGTGGC
MA0983.1	DOF5.6	7.97999	0.970074	pOsCslF6	251	258	-	CTTAAAGT
MA0997.1	ERF069	7.97679	0.931297	pOsCslF6	435	443	+	GCGCCGCTC
MA1276.1	AT3G52440	7.97566	0.868025	pOsCslF6	248	258	-	CTTAAAGTTGT
MA1048.1	ERF018	7.97215	0.882892	pOsCslF6	196	203	-	ACCGTCAA
MA1338.1	AREB3	7.97196	0.822631	pOsCslF6	484	498	-	GGTAGTGAAGTGGCG
MA1252.1	PUCHI	7.97055	0.823614	pOsCslF6	104	118	-	CATCCGTCGCAGCCG
MA0952.1	ATHB-51	7.9705	0.87887	pOsCslF6	385	392	+	AACTATTG
MA1424.1	ERF019	7.96042	0.831392	pOsCslF6	441	455	+	CTCCACCGAACACTC
MA0934.1	AHL25	7.95989	0.900458	pOsCslF6	628	635	+	ATTTAATC
MA0934.1	AHL25	7.95989	0.900458	pOsCslF6	628	635	-	GATTAAAT
MA1094.1	WRKY8	7.95898	0.907663	pOsCslF6	232	240	+	CGGTCAAGC
MA1427.1	NAC028	7.95248	0.881297	pOsCslF6	187	195	-	CTTGCTTGC
MA1008.1	PHYPADRAFT_182268	7.94385	0.858287	pOsCslF6	196	205	+	TTGACGGTGG
MA1324.1	GATA20	7.94137	0.856478	pOsCslF6	289	296	+	ATCCGCTC
MA1288.1	At1g72010	7.93572	0.813999	pOsCslF6	682	694	-	GGGTGGGGCCAGG
MA1024.1	HAT1	7.93108	0.862058	pOsCslF6	597	606	+	CAAATCAATC
MA1427.1	NAC028	7.92974	0.880855	pOsCslF6	202	210	+	GTGGCGTAG
MA1208.1	GT-2	7.92909	0.823731	pOsCslF6	828	841	-	TTTTTTTCTTTTAA
MA1209.1	ATHB20	7.92835	0.825382	pOsCslF6	383	393	-	ACAATAGTTAG
MA0979.1	ERF008	7.92534	0.88572	pOsCslF6	200	207	-	CGCCACCG
MA1041.1	MYB55	7.91955	0.870289	pOsCslF6	691	698	+	ACCCACCA
MA1326.1	ZHD5	7.9144	0.86571	pOsCslF6	402	412	+	CTGTTATTAAT
MA1263.1	AT1G36060	7.90768	0.827554	pOsCslF6	969	982	-	GGCGGCGGCGATAG
MA1276.1	AT3G52440	7.90554	0.866666	pOsCslF6	18	28	+	TATAAAGGTCG
MA1088.1	WRKY48	7.90466	0.937557	pOsCslF6	231	240	+	ACGGTCAAGC
MA1001.2	ERF11	7.90338	0.836758	pOsCslF6	980	991	+	GCCGCCGACGAG
MA1005.1	ERF3	7.90016	0.8751	pOsCslF6	973	980	-	CGGCGGCG
MA1005.1	ERF3	7.90016	0.8751	pOsCslF6	976	983	-	CGGCGGCG
MA1005.1	ERF3	7.90016	0.8751	pOsCslF6	979	986	-	CGGCGGCG
MA1093.1	WRKY75	7.89737	0.90774	pOsCslF6	195	202	-	CCGTCAAC
MA0953.1	ATHB-6	7.89718	0.906484	pOsCslF6	283	291	+	TTAATCATC
MA1261.1	AT5G67000	7.89334	0.832474	pOsCslF6	173	187	+	CGGATGAGGTGGATG
MA1372.1	STZ	7.89224	0.892765	pOsCslF6	316	326	+	CTTTTTTACTC
MA1344.1	bZIP28	7.88973	0.824924	pOsCslF6	567	581	-	ATTAGTGAGGTGGAG
MA0990.1	EDT1	7.88958	0.865579	pOsCslF6	362	371	-	TAATTGATGA
MA1259.1	AT1G01250	7.88832	0.821279	pOsCslF6	980	994	-	CTCCTCGTCGGCGGC
MA0969.1	CMTA2	7.88479	0.911175	pOsCslF6	481	489	-	GTGGCGTGT
MA1217.1	CBF2	7.8806	0.833859	pOsCslF6	491	505	+	TCACTACCGACGATC
MA1693.1	ARF34	7.87855	0.822915	pOsCslF6	695	707	+	ACCAGACATTCCA
MA1181.1	MYB113	7.8773	0.866986	pOsCslF6	398	408	+	ATTGCTGTTAT
MA0564.1	ABI3	7.87229	0.822762	pOsCslF6	182	190	-	TTGCATCCA
MA0992.1	ERF4	7.86936	0.865761	pOsCslF6	435	442	+	GCGCCGCT
MA0992.1	ERF4	7.86936	0.865761	pOsCslF6	956	963	-	GCGCCGCG
MA0944.1	ARF8	7.86508	0.897603	pOsCslF6	223	231	-	TTTGTAGGC
MA0564.1	ABI3	7.85772	0.822332	pOsCslF6	186	194	-	TTGCTTGCA
MA0120.1	id1	7.85198	0.864717	pOsCslF6	390	401	+	TTGTGCATATTG
MA1087.1	WRKY45	7.85168	0.866963	pOsCslF6	607	614	-	CGTTGATT
MA1349.1	bZIP16	7.85164	0.82283	pOsCslF6	484	498	-	GGTAGTGAAGTGGCG
MA1229.1	AT2G44940	7.8509	0.830173	pOsCslF6	92	106	+	AAGCATCGGTGACGG
MA1231.1	ERF15	7.84917	0.82238	pOsCslF6	942	956	+	CTCCTCCTCCCCCAC
MA1083.1	WRKY30	7.84617	0.86422	pOsCslF6	233	242	+	GGTCAAGCGG
MA1229.1	AT2G44940	7.84413	0.830059	pOsCslF6	972	986	-	CGGCGGCGGCGGCGA
MA0932.1	AHL12	7.84161	0.916726	pOsCslF6	367	374	+	AATTATTA
MA0932.1	AHL12	7.84161	0.916726	pOsCslF6	367	374	-	TAATAATT
MA0952.1	ATHB-51	7.8389	0.876199	pOsCslF6	905	912	-	AATAATGG
MA1242.1	AT3G57600	7.83836	0.831231	pOsCslF6	96	106	-	CCGTCACCGAT
MA1215.1	ATHB53	7.83429	0.83731	pOsCslF6	806	816	+	AAAATATTTGT
MA0937.1	NAC055	7.83406	0.861615	pOsCslF6	259	266	-	ACACGTAG
MA1184.1	RVE1	7.82958	0.810041	pOsCslF6	803	816	+	GTGAAAATATTTGT
MA1053.1	ERF109	7.82146	0.870595	pOsCslF6	956	963	-	GCGCCGCG
MA1005.2	ERF3	7.81744	0.847164	pOsCslF6	980	990	+	GCCGCCGACGA
MA1340.1	bZIP3	7.81549	0.805239	pOsCslF6	172	186	+	ACGGATGAGGTGGAT
MA1001.1	ERF11	7.81217	0.904577	pOsCslF6	972	981	+	TCGCCGCCGC
MA1220.1	TINY	7.81067	0.830751	pOsCslF6	97	111	-	CGCAGCCGTCACCGA
MA1366.1	AT1G76880	7.80965	0.803098	pOsCslF6	549	564	-	GTGGTTAAAGAAAGGT
MA1697.1	ARF4	7.80571	0.832134	pOsCslF6	982	993	+	CGCCGACGAGGA
MA1367.1	AT1G76870	7.80326	0.821651	pOsCslF6	835	848	+	AAAAAAAAACACAC
MA0045.1	HMG-I/Y	7.79982	0.805999	pOsCslF6	828	843	+	TTAAAAGAAAAAAAAA
MA1330.1	ZHD6	7.79813	0.817641	pOsCslF6	405	419	-	AGTCGGGATTAATAA
MA0984.1	DOF5.7	7.79698	0.943975	pOsCslF6	315	322	-	AAAAAAGA
MA1251.1	DEAR5	7.79686	0.820445	pOsCslF6	486	504	+	CCACTTCACTACCGACGAT
MA1266.1	RAP211	7.79415	0.823426	pOsCslF6	104	118	-	CATCCGTCGCAGCCG
MA0128.1	EmBP-1	7.79267	0.843159	pOsCslF6	561	568	-	AGAGGTGG
MA1024.1	HAT1	7.78527	0.859084	pOsCslF6	605	614	+	TCAATCAACG
MA1044.1	NAC92	7.77747	0.87195	pOsCslF6	276	287	+	CGACAAGTTAAT
MA0993.1	ERF7	7.77419	0.890379	pOsCslF6	982	991	+	CGCCGACGAG
MA0045.1	HMG-I/Y	7.77392	0.805406	pOsCslF6	820	835	+	AAAAAAATTTAAAAGA
MA0933.1	AHL20	7.76636	0.88487	pOsCslF6	821	828	-	AATTTTTT
MA1250.1	AT1G75490	7.76628	0.80265	pOsCslF6	941	955	+	CCTCCTCCTCCCCCA
MA1010.1	PHYPADRAFT_64121	7.7641	0.836214	pOsCslF6	503	515	-	TAGTCGGTGGGAT
MA1219.1	CEJ1	7.75445	0.804394	pOsCslF6	913	927	+	ATACCACCACCTCCC
MA0994.1	ERF8	7.75016	0.8681	pOsCslF6	436	445	+	CGCCGCTCCA
MA0976.2	CRF4	7.74505	0.818485	pOsCslF6	197	208	-	ACGCCACCGTCA
MA1088.1	WRKY48	7.74274	0.932209	pOsCslF6	194	203	-	ACCGTCAACT
MA0980.1	RAP2-10	7.74213	0.854221	pOsCslF6	974	981	-	GCGGCGGC
MA0980.1	RAP2-10	7.74213	0.854221	pOsCslF6	977	984	-	GCGGCGGC
MA0996.1	ERF043	7.74049	0.865071	pOsCslF6	507	514	-	AGTCGGTG
MA1089.1	WRKY57	7.73518	0.858103	pOsCslF6	231	240	+	ACGGTCAAGC
MA0945.1	ARR1	7.73282	0.896596	pOsCslF6	333	342	+	ACAAAATCCT
MA0992.1	ERF4	7.73164	0.862259	pOsCslF6	102	109	-	CAGCCGTC
MA1206.1	ARF2	7.72996	0.895858	pOsCslF6	695	704	+	ACCAGACATT
MA0953.1	ATHB-6	7.72966	0.901319	pOsCslF6	577	585	+	CTAATCATC
MA1220.1	TINY	7.72684	0.829337	pOsCslF6	970	984	+	TATCGCCGCCGCCGC
MA0989.1	PHYPADRAFT_153324	7.72678	0.952527	pOsCslF6	250	258	-	CTTAAAGTT
MA0999.1	ERF098	7.72576	0.932103	pOsCslF6	102	109	-	CAGCCGTC
MA1659.1	ABF4	7.72354	0.847868	pOsCslF6	559	570	+	AACCACCTCTCC
MA1247.1	ERF087	7.72137	0.802015	pOsCslF6	104	118	+	CGGCTGCGACGGATG
MA1188.1	At3g11280	7.71773	0.819485	pOsCslF6	358	371	+	TTTATCATCAATTA
MA1202.1	AGL55	7.71029	0.889091	pOsCslF6	693	698	+	CCACCA
MA1202.1	AGL55	7.71029	0.889091	pOsCslF6	705	710	+	CCACCA
MA1202.1	AGL55	7.71029	0.889091	pOsCslF6	916	921	+	CCACCA
MA0933.1	AHL20	7.70803	0.88357	pOsCslF6	821	828	+	AAAAAATT
MA1076.1	WRKY15	7.70424	0.87756	pOsCslF6	193	202	-	CCGTCAACTT
MA0045.1	HMG-I/Y	7.70184	0.803755	pOsCslF6	225	240	+	CTACAAACGGTCAAGC
MA0978.1	DREB1E	7.69399	0.862717	pOsCslF6	773	780	-	GTGTCGGT
MA0945.1	ARR1	7.69327	0.895472	pOsCslF6	238	247	+	AGCGGATCCC
MA1016.1	GATA15	7.69243	0.951186	pOsCslF6	65	73	+	GACGATCAC
MA1671.1	ERF118	7.68747	0.846191	pOsCslF6	104	114	-	CGTCGCAGCCG
MA0997.1	ERF069	7.67031	0.91997	pOsCslF6	101	109	-	CAGCCGTCA
MA1224.1	CBF1	7.66801	0.839281	pOsCslF6	195	206	-	GCCACCGTCAAC
MA0987.1	PHYPADRAFT_140773	7.66732	0.968676	pOsCslF6	249	258	-	CTTAAAGTTG
MA0567.1	ERF1B	7.66612	0.849291	pOsCslF6	982	989	+	CGCCGACG
MA1694.1	ARF35	7.66199	0.826769	pOsCslF6	770	783	+	CACACCGACACTCT
MA1334.1	GBF6	7.66154	0.80261	pOsCslF6	172	186	-	ATCCACCTCATCCGT
MA0968.1	bZIP68	7.6582	0.911663	pOsCslF6	259	267	+	CTACGTGTG
MA1026.2	ATHB15	7.65776	0.811259	pOsCslF6	904	918	-	TGGTATAATAATGGT
MA1425.1	HYH	7.65734	0.842018	pOsCslF6	257	268	-	GCACACGTAGCT
MA0559.1	PI	7.65664	0.800569	pOsCslF6	112	125	+	ACGGATGTGGAAGA
MA0564.1	ABI3	7.64853	0.816153	pOsCslF6	45	53	+	ACGCATGCG
MA1084.1	WRKY38	7.64741	0.844335	pOsCslF6	607	614	-	CGTTGATT
MA1668.1	DPBF3	7.64437	0.805099	pOsCslF6	481	497	+	ACACGCCACTTCACTAC
MA0986.1	DREB2C	7.6356	0.857843	pOsCslF6	982	989	+	CGCCGACG
MA1080.1	WRKY23	7.62827	0.872056	pOsCslF6	607	614	+	AATCAACG
MA1206.1	ARF2	7.62638	0.893567	pOsCslF6	772	781	+	CACCGACACT
MA1026.1	ATHB-15	7.62561	0.868631	pOsCslF6	15	22	-	TTATAATT
MA0996.1	ERF043	7.62559	0.862759	pOsCslF6	197	204	+	TGACGGTG
MA1694.1	ARF35	7.62312	0.826009	pOsCslF6	980	993	+	GCCGCCGACGAGGA
MA0981.1	DOF1.8	7.62279	0.967621	pOsCslF6	249	258	-	CTTAAAGTTG
MA0936.1	T11I18.17	7.61891	0.880879	pOsCslF6	208	215	-	CCACGCTA
MA1196.1	At5g05790	7.61122	0.815986	pOsCslF6	358	372	+	TTTATCATCAATTAT
MA1227.2	ERF027	7.61066	0.833155	pOsCslF6	504	518	+	TCCCACCGACTACTC
MA1329.1	ZHD1	7.60768	0.823374	pOsCslF6	627	641	+	AATTTAATCAACCCC
MA1416.1	RAMOSA1	7.60683	0.810102	pOsCslF6	299	312	-	AGAGGAGAGAGAAC
MA1295.1	WRKY20	7.60398	0.841812	pOsCslF6	604	616	-	GGCGTTGATTGAT
MA0997.1	ERF069	7.60257	0.917466	pOsCslF6	981	989	+	CCGCCGACG
MA0980.2	RAP2-10	7.60062	0.839292	pOsCslF6	194	205	-	CCACCGTCAACT
MA0562.1	PIF5	7.59814	0.870194	pOsCslF6	341	348	-	TCACGTAG
MA0562.1	PIF5	7.59814	0.870194	pOsCslF6	799	806	-	TCACGAGG
MA1181.1	MYB113	7.59643	0.862019	pOsCslF6	666	676	+	TCGTTAGTTAG
MA0964.1	BIM1	7.59585	0.89823	pOsCslF6	462	471	-	GGACGTGAGT
MA0567.1	ERF1B	7.59174	0.847283	pOsCslF6	200	207	-	CGCCACCG
MA1207.1	GT-A3	7.58406	0.806652	pOsCslF6	798	814	+	TCCTCGTGAAAATATTT
MA1226.1	AT5G18450	7.58302	0.805406	pOsCslF6	192	206	+	CAAGTTGACGGTGGC
MA1255.1	AT1G22810	7.57676	0.801602	pOsCslF6	99	113	+	GGTGACGGCTGCGAC
MA0943.1	ARF5	7.57359	0.877111	pOsCslF6	274	281	+	GGCGACAA
MA1670.1	DREB1C	7.5706	0.823863	pOsCslF6	492	506	+	CACTACCGACGATCC
MA1085.1	WRKY40	7.56654	0.94008	pOsCslF6	195	202	-	CCGTCAAC
MA0983.1	DOF5.6	7.56198	0.954713	pOsCslF6	18	25	+	TATAAAGG
MA1186.1	At1g49010	7.56081	0.831442	pOsCslF6	355	369	+	GTTTTTATCATCAAT
MA0561.1	PIF4	7.55857	0.870383	pOsCslF6	258	265	-	CACGTAGC
MA0561.1	PIF4	7.55857	0.870383	pOsCslF6	954	961	+	CACGCGGC
MA1162.1	TCX2	7.55821	0.804648	pOsCslF6	826	840	-	TTTTTTCTTTTAAAT
MA0008.1	HAT5	7.55389	0.834379	pOsCslF6	602	609	+	CAATCAAT
MA1245.1	AT2G33710	7.54881	0.804194	pOsCslF6	104	118	-	CATCCGTCGCAGCCG
MA1033.1	OJ1058_F05.8	7.54446	0.870507	pOsCslF6	259	266	-	ACACGTAG
MA1034.1	Os05g0497200	7.54446	0.870507	pOsCslF6	104	111	-	CGCAGCCG
MA1034.1	Os05g0497200	7.54446	0.870507	pOsCslF6	200	207	-	CGCCACCG
MA1034.1	Os05g0497200	7.54446	0.870507	pOsCslF6	982	989	+	CGCCGACG
MA1326.1	ZHD5	7.54099	0.858393	pOsCslF6	629	639	-	GGTTGATTAAA
MA0977.1	DOF2.5	7.53981	0.886107	pOsCslF6	548	555	-	GAAAGGTT
MA1697.1	ARF4	7.53344	0.826104	pOsCslF6	526	537	+	AAACAACATGGC
MA0008.1	HAT5	7.53122	0.833664	pOsCslF6	367	374	-	TAATAATT
MA1002.1	ERF112	7.5282	0.847912	pOsCslF6	434	443	+	CGCGCCGCTC
MA1670.1	DREB1C	7.52188	0.823014	pOsCslF6	504	518	+	TCCCACCGACTACTC
MA1211.1	ATHB18	7.51636	0.85601	pOsCslF6	383	393	+	CTAACTATTGT
MA1000.2	ERF105	7.51184	0.813659	pOsCslF6	979	993	-	TCCTCGTCGGCGGCG
MA0979.1	ERF008	7.50411	0.873367	pOsCslF6	436	443	+	CGCCGCTC
MA1358.1	bHLH130	7.50286	0.832445	pOsCslF6	277	287	-	ATTAACTTGTC
MA1249.1	RAP210	7.50187	0.828803	pOsCslF6	760	774	-	GTGTGTGGGCGACTG
MA0976.1	CRF4	7.50073	0.85082	pOsCslF6	102	109	-	CAGCCGTC
MA1208.1	GT-2	7.50004	0.816454	pOsCslF6	317	330	+	TTTTTTACTCGTCC
MA1202.1	AGL55	7.49997	0.882426	pOsCslF6	962	967	+	GCACCA
MA1255.1	AT1G22810	7.49659	0.800411	pOsCslF6	770	784	-	GAGAGTGTCGGTGTG
MA0970.1	CMTA3	7.49597	0.917315	pOsCslF6	261	269	+	ACGTGTGCC
MA1050.1	OsI_08196	7.4937	0.861194	pOsCslF6	242	249	+	GATCCCAC
MA1050.1	OsI_08196	7.4937	0.861194	pOsCslF6	502	509	+	GATCCCAC
MA0937.1	NAC055	7.49291	0.853998	pOsCslF6	5	12	+	GCACGCAA
MA1351.1	GBF3	7.49134	0.809886	pOsCslF6	484	498	+	CGCCACTTCACTACC
MA1190.1	RVE5	7.49052	0.814843	pOsCslF6	819	829	-	AAATTTTTTTG
MA0587.1	TCP16	7.49001	0.806595	pOsCslF6	683	692	+	CTGGCCCCAC
MA0946.1	ARR11	7.48837	0.860245	pOsCslF6	256	263	+	AAGCTACG
MA1191.1	AT3G10113	7.48478	0.801095	pOsCslF6	802	816	+	CGTGAAAATATTTGT
MA0034.1	Gam1	7.48407	0.859831	pOsCslF6	556	565	+	TTTAACCACC
MA0120.1	id1	7.48366	0.854293	pOsCslF6	832	843	-	TTTTTTTTTCTT
MA1249.1	RAP210	7.4808	0.828439	pOsCslF6	503	517	-	AGTAGTCGGTGGGAT
MA0980.2	RAP2-10	7.47905	0.837024	pOsCslF6	506	517	+	CCACCGACTACT
MA0054.1	myb.Ph3	7.47538	0.859068	pOsCslF6	11	19	-	TAATTGTTT
MA0128.1	EmBP-1	7.46715	0.831884	pOsCslF6	341	348	-	TCACGTAG
MA0044.1	HMG-1	7.46019	0.895779	pOsCslF6	524	532	-	GTTGTTTTG
MA0964.1	BIM1	7.45753	0.89398	pOsCslF6	799	808	+	CCTCGTGAAA
MA0979.1	ERF008	7.4566	0.871974	pOsCslF6	431	438	+	CACCGCGC
MA1226.1	AT5G18450	7.45257	0.803532	pOsCslF6	921	935	-	GGGGGAAGGGGAGGT
MA1216.1	RAP21	7.4513	0.824328	pOsCslF6	94	106	+	GCATCGGTGACGG
MA1000.2	ERF105	7.44457	0.812706	pOsCslF6	193	207	+	AAGTTGACGGTGGCG
MA0983.1	DOF5.6	7.44305	0.950343	pOsCslF6	315	322	-	AAAAAAGA
MA1210.1	HAT22	7.44214	0.827103	pOsCslF6	367	376	-	TATAATAATT
MA1245.1	AT2G33710	7.43635	0.80259	pOsCslF6	170	184	-	CCACCTCATCCGTCG
MA0560.1	PIF3	7.43549	0.845426	pOsCslF6	339	348	+	TCCTACGTGA
MA1044.1	NAC92	7.43049	0.863532	pOsCslF6	892	903	+	CTCCAAGCAAAC
MA1068.1	TGA2	7.42966	0.86662	pOsCslF6	175	182	-	ACCTCATC
MA1079.1	WRKY21	7.42646	0.875342	pOsCslF6	231	240	+	ACGGTCAAGC
MA0955.1	POPTR_0002s00440g	7.42467	0.901181	pOsCslF6	542	548	-	TGTATGG
MA1051.1	RAP2-3	7.42182	0.866367	pOsCslF6	956	963	-	GCGCCGCG
MA1037.1	MYB24	7.4148	0.90182	pOsCslF6	707	715	-	GGGGTTGGT
MA0954.1	ATHB-7	7.41231	0.849545	pOsCslF6	365	374	+	TCAATTATTA
MA0933.1	AHL20	7.41152	0.876963	pOsCslF6	826	833	+	ATTTAAAA
MA0938.1	NAC058	7.41032	0.872726	pOsCslF6	208	215	-	CCACGCTA
MA1275.1	AT1G47655	7.40994	0.861089	pOsCslF6	249	259	-	GCTTAAAGTTG
MA0557.1	FHY3	7.40768	0.811506	pOsCslF6	952	963	+	CCCACGCGGCGC
MA0588.1	TGA1	7.40514	0.836875	pOsCslF6	174	184	+	GGATGAGGTGG
MA0974.1	CDF3	7.40097	0.875546	pOsCslF6	249	257	-	TTAAAGTTG
MA0127.1	PEND	7.40008	0.811262	pOsCslF6	367	376	+	AATTATTATA
MA1048.1	ERF018	7.39948	0.871611	pOsCslF6	445	452	+	ACCGAACA
MA0123.1	abi4	7.3976	0.843779	pOsCslF6	431	440	+	CACCGCGCCG
MA1234.1	ERF017	7.39456	0.815179	pOsCslF6	168	181	+	ATCGACGGATGAGG
MA0553.1	SMZ	7.39432	0.845679	pOsCslF6	295	302	+	TCTCGTTC
MA0950.1	ATHB-12	7.3919	0.851517	pOsCslF6	14	21	-	TATAATTG
MA0120.1	id1	7.39185	0.851694	pOsCslF6	831	842	-	TTTTTTTTCTTT
MA1078.1	WRKY2	7.38847	0.884724	pOsCslF6	195	202	-	CCGTCAAC
MA1327.2	ATHB23	7.3882	0.847843	pOsCslF6	628	637	-	TTGATTAAAT
MA1198.1	HAT2	7.38403	0.846516	pOsCslF6	366	376	-	TATAATAATTG
MA1393.1	MYB70	7.38214	0.821291	pOsCslF6	394	407	-	TAACAGCAATATGC
MA1213.1	ZHD3	7.38043	0.811002	pOsCslF6	904	917	-	GGTATAATAATGGT
MA0944.1	ARF8	7.37957	0.88457	pOsCslF6	696	704	-	AATGTCTGG
MA1369.1	HDG1	7.37809	0.841686	pOsCslF6	365	375	-	ATAATAATTGA
MA1249.1	RAP210	7.37618	0.826628	pOsCslF6	975	989	-	CGTCGGCGGCGGCGG
MA1672.1	GBF2	7.37397	0.815144	pOsCslF6	255	267	-	CACACGTAGCTTA
MA1367.1	AT1G76870	7.37223	0.813608	pOsCslF6	739	752	+	AAACAAAAACATCT
MA0123.1	abi4	7.36777	0.842963	pOsCslF6	610	619	+	CAACGCCCCC
MA1231.1	ERF15	7.36516	0.815517	pOsCslF6	868	882	-	AGCAGCAACCACCGC
MA0582.1	RAV1	7.36325	0.825884	pOsCslF6	474	485	+	CAACAACACACG
MA0128.1	EmBP-1	7.35944	0.828153	pOsCslF6	799	806	-	TCACGAGG
MA1188.1	At3g11280	7.3593	0.81352	pOsCslF6	577	590	+	CTAATCATCATCAT
MA1238.1	ERF38	7.35659	0.817563	pOsCslF6	757	771	-	TGTGGGCGACTGAAA
MA1079.1	WRKY21	7.3565	0.873519	pOsCslF6	605	614	+	TCAATCAACG
MA0560.1	PIF3	7.35634	0.843859	pOsCslF6	257	266	+	AGCTACGTGT
MA1362.1	bHLH77	7.35606	0.810489	pOsCslF6	253	267	+	TTTAAGCTACGTGTG
MA1233.2	ERF021	7.35437	0.811101	pOsCslF6	760	774	+	CAGTCGCCCACACAC
MA1271.1	DAG2	7.34861	0.839033	pOsCslF6	312	322	-	AAAAAAGACGA
MA0994.1	ERF8	7.34652	0.855317	pOsCslF6	102	111	-	CGCAGCCGTC
MA0044.1	HMG-1	7.34387	0.891804	pOsCslF6	841	849	-	GGTGTGTTT
MA1215.1	ATHB53	7.34205	0.829028	pOsCslF6	13	23	+	ACAATTATAAA
MA0932.1	AHL12	7.33763	0.904654	pOsCslF6	627	634	+	AATTTAAT
MA0932.1	AHL12	7.33763	0.904654	pOsCslF6	627	634	-	ATTAAATT
MA1426.1	MYB124	7.3339	0.880368	pOsCslF6	289	298	+	ATCCGCTCTC
MA1265.2	ERF015	7.3339	0.828697	pOsCslF6	977	988	+	GCCGCCGCCGAC
MA0110.1	ATHB-5	7.32776	0.810274	pOsCslF6	13	21	+	ACAATTATA
MA0110.1	ATHB-5	7.32776	0.810274	pOsCslF6	808	816	-	ACAAATATT
MA0064.1	PBF	7.32517	0.960531	pOsCslF6	251	255	-	AAAGT
MA1381.1	AT3G46070	7.32388	0.822965	pOsCslF6	485	499	+	GCCACTTCACTACCG
MA0942.1	ARF1	7.31788	0.870415	pOsCslF6	508	515	+	ACCGACTA
MA1061.1	SPT	7.31266	0.867032	pOsCslF6	258	266	+	GCTACGTGT
MA1251.1	DEAR5	7.31057	0.813053	pOsCslF6	697	715	+	CAGACATTCCACCAACCCC
MA0964.1	BIM1	7.30715	0.88936	pOsCslF6	951	960	-	CCGCGTGGGG
MA1071.1	DOF5.3	7.30606	0.996356	pOsCslF6	316	322	-	AAAAAAG
MA1696.1	ARF39	7.30337	0.812727	pOsCslF6	272	283	+	TAGGCGACAAGT
MA0968.1	bZIP68	7.3029	0.900622	pOsCslF6	529	537	+	CAACATGGC
MA0932.1	AHL12	7.3	0.903753	pOsCslF6	820	827	+	AAAAAAAT
MA0932.1	AHL12	7.3	0.903753	pOsCslF6	820	827	-	ATTTTTTT
MA1326.1	ZHD5	7.29845	0.85364	pOsCslF6	407	417	-	TCGGGATTAAT
MA0054.1	myb.Ph3	7.29516	0.85397	pOsCslF6	11	19	+	AAACAATTA
MA0969.1	CMTA2	7.2934	0.895056	pOsCslF6	258	266	+	GCTACGTGT
MA1379.1	SOL1	7.29019	0.805074	pOsCslF6	826	840	-	TTTTTTCTTTTAAAT
MA1216.1	RAP21	7.28378	0.821488	pOsCslF6	916	928	-	GGGGAGGTGGTGG
MA0968.2	bZIP68	7.27977	0.815404	pOsCslF6	567	581	+	CTCCACCTCACTAAT
MA0973.1	CDF2	7.27614	0.864771	pOsCslF6	18	27	+	TATAAAGGTC
MA1208.1	GT-2	7.27544	0.812645	pOsCslF6	398	411	-	TTAATAACAGCAAT
MA0940.1	AP1	7.27433	0.817027	pOsCslF6	833	845	+	AGAAAAAAAAACA
MA1416.1	RAMOSA1	7.2696	0.80652	pOsCslF6	295	308	-	GAGAGAGAACGAGA
MA0933.1	AHL20	7.26757	0.873755	pOsCslF6	825	832	+	AATTTAAA
MA1048.1	ERF018	7.25781	0.86882	pOsCslF6	691	698	+	ACCCACCA
MA1694.1	ARF35	7.25472	0.818806	pOsCslF6	693	706	+	CCACCAGACATTCC
MA1174.1	MYB56	7.25447	0.812703	pOsCslF6	662	676	-	CTAACTAACGATGCT
MA1251.1	DEAR5	7.25352	0.812186	pOsCslF6	435	453	+	GCGCCGCTCCACCGAACAC
MA1276.1	AT3G52440	7.25147	0.853992	pOsCslF6	821	831	+	AAAAAATTTAA
MA0990.1	EDT1	7.25105	0.8508	pOsCslF6	626	635	-	GATTAAATTA
MA1086.1	WRKY43	7.25004	0.860349	pOsCslF6	193	202	-	CCGTCAACTT
MA1212.1	ATHB13	7.24866	0.844514	pOsCslF6	383	393	-	ACAATAGTTAG
MA1022.1	PHYPADRAFT_38837	7.24819	0.932408	pOsCslF6	249	258	-	CTTAAAGTTG
MA0577.1	SPL3	7.2414	0.825501	pOsCslF6	335	350	-	ATTCACGTAGGATTTT
MA1428.1	TCP8	7.23853	0.858653	pOsCslF6	147	155	-	CGTGCCCAT
MA1036.1	MYB111	7.22852	0.871978	pOsCslF6	690	697	-	GGTGGGTG
MA0008.1	HAT5	7.22637	0.824054	pOsCslF6	384	391	+	TAACTATT
MA1185.1	LHY1	7.2204	0.827099	pOsCslF6	807	816	+	AAATATTTGT
MA1039.1	MYB4	7.21118	0.876959	pOsCslF6	873	880	+	GGTTGCTG
MA0044.1	HMG-1	7.19641	0.886765	pOsCslF6	156	164	-	CTTGTCTTT
MA1008.1	PHYPADRAFT_182268	7.19601	0.843146	pOsCslF6	443	452	-	TGTTCGGTGG
MA1008.1	PHYPADRAFT_182268	7.19601	0.843146	pOsCslF6	689	698	-	TGGTGGGTGG
MA0588.1	TGA1	7.18648	0.831047	pOsCslF6	200	210	+	CGGTGGCGTAG
MA0940.1	AP1	7.18338	0.815573	pOsCslF6	835	847	+	AAAAAAAAACACA
MA0968.1	bZIP68	7.1826	0.896883	pOsCslF6	177	185	+	TGAGGTGGA
MA0968.1	bZIP68	7.1826	0.896883	pOsCslF6	568	576	-	TGAGGTGGA
MA1224.1	CBF1	7.18139	0.829877	pOsCslF6	762	773	+	GTCGCCCACACA
MA0951.1	ATHB-16	7.18101	0.870614	pOsCslF6	15	22	-	TTATAATT
MA1086.1	WRKY43	7.17896	0.858151	pOsCslF6	520	529	+	CTGTCAAAAC
MA1048.1	ERF018	7.17818	0.867252	pOsCslF6	496	503	+	ACCGACGA
MA1266.1	RAP211	7.17526	0.812732	pOsCslF6	976	990	-	TCGTCGGCGGCGGCG
MA1020.1	GT-1	7.17212	0.863181	pOsCslF6	282	289	+	GTTAATCA
MA1026.2	ATHB15	7.16976	0.804412	pOsCslF6	53	67	+	GACTACAAAGATGAC
MA1086.1	WRKY43	7.16573	0.857742	pOsCslF6	232	241	+	CGGTCAAGCG
MA0997.1	ERF069	7.16522	0.901302	pOsCslF6	265	273	+	GTGCCGCTA
MA0979.1	ERF008	7.15968	0.863266	pOsCslF6	104	111	-	CGCAGCCG
MA1362.1	bHLH77	7.15876	0.806664	pOsCslF6	463	477	-	GTTGCTGGACGTGAG
MA0934.1	AHL25	7.15755	0.882932	pOsCslF6	826	833	+	ATTTAAAA
MA0934.1	AHL25	7.15755	0.882932	pOsCslF6	826	833	-	TTTTAAAT
MA0989.1	PHYPADRAFT_153324	7.15516	0.931975	pOsCslF6	18	26	+	TATAAAGGT
MA0934.1	AHL25	7.15196	0.88281	pOsCslF6	806	813	+	AAAATATT
MA0934.1	AHL25	7.15196	0.88281	pOsCslF6	806	813	-	AATATTTT
MA1017.1	GATA8	7.14726	0.906531	pOsCslF6	239	247	-	GGGATCCGC
MA1215.1	ATHB53	7.14712	0.825748	pOsCslF6	13	23	-	TTTATAATTGT
MA0941.1	ABF2	7.1458	0.828009	pOsCslF6	337	349	+	AATCCTACGTGAA
MA0945.1	ARR1	7.14448	0.879885	pOsCslF6	595	604	+	ATCAAATCAA
MA0982.1	DOF2.4	7.14305	0.956617	pOsCslF6	315	321	-	AAAAAGA
MA1266.1	RAP211	7.14156	0.812149	pOsCslF6	982	996	-	CCCTCCTCGTCGGCG
MA0984.1	DOF5.7	7.14096	0.92442	pOsCslF6	821	828	+	AAAAAATT
MA0120.1	id1	7.14004	0.844568	pOsCslF6	829	840	-	TTTTTTCTTTTA
MA1671.1	ERF118	7.13881	0.83669	pOsCslF6	866	876	-	AACCACCGCGT
MA1375.1	ANL2	7.13765	0.837173	pOsCslF6	365	375	+	TCAATTATTAT
MA1171.1	MYB52	7.13717	0.824018	pOsCslF6	900	910	+	AAACACCATTA
MA0982.1	DOF2.4	7.12614	0.955909	pOsCslF6	19	25	+	ATAAAGG
MA0977.1	DOF2.5	7.12175	0.877089	pOsCslF6	19	26	+	ATAAAGGT
MA0982.1	DOF2.4	7.12129	0.955706	pOsCslF6	251	257	-	TTAAAGT
MA1206.1	ARF2	7.12038	0.882377	pOsCslF6	8	17	+	CGCAAACAAT
MA1001.1	ERF11	7.12005	0.881003	pOsCslF6	435	444	+	GCGCCGCTCC
MA0987.1	PHYPADRAFT_140773	7.11674	0.947096	pOsCslF6	18	27	+	TATAAAGGTC
MA1381.1	AT3G46070	7.1146	0.819005	pOsCslF6	881	895	+	CTCTGCTCTCTCTCC
MA1237.1	AT4G16750	7.11454	0.814738	pOsCslF6	758	772	+	TTCAGTCGCCCACAC
MA1691.1	ARF27	7.11384	0.801121	pOsCslF6	895	907	+	CAAGCAAACACCA
MA0993.1	ERF7	7.10839	0.86873	pOsCslF6	102	111	-	CGCAGCCGTC
MA0980.2	RAP2-10	7.1043	0.830033	pOsCslF6	221	232	+	TAGCCTACAAAC
MA1324.1	GATA20	7.10098	0.835423	pOsCslF6	595	602	+	ATCAAATC
MA1050.1	OsI_08196	7.09421	0.853325	pOsCslF6	683	690	-	GGGGCCAG
MA0942.1	ARF1	7.09089	0.865578	pOsCslF6	196	203	-	ACCGTCAA
MA1381.1	AT3G46070	7.08863	0.818514	pOsCslF6	315	329	+	TCTTTTTTACTCGTC
MA1344.1	bZIP28	7.08762	0.812841	pOsCslF6	172	186	+	ACGGATGAGGTGGAT
MA1084.1	WRKY38	7.08661	0.830507	pOsCslF6	194	201	+	AGTTGACG
MA1023.1	PHYPADRAFT_28324	7.08574	0.862309	pOsCslF6	197	204	+	TGACGGTG
MA1209.1	ATHB20	7.08458	0.809205	pOsCslF6	806	816	+	AAAATATTTGT
MA1261.1	AT5G67000	7.07952	0.817741	pOsCslF6	107	121	+	CTGCGACGGATGTGG
MA1328.1	ATHB34	7.07923	0.813057	pOsCslF6	346	360	-	AAAAACTCCTATTCA
MA1271.1	DAG2	7.07695	0.833705	pOsCslF6	248	258	-	CTTAAAGTTGT
MA1032.1	DREB1G	7.07375	0.838761	pOsCslF6	981	990	+	CCGCCGACGA
MA0096.1	bZIP910	7.07	0.851898	pOsCslF6	63	69	+	ATGACGA
MA0096.1	bZIP910	7.07	0.851898	pOsCslF6	141	147	+	CTGACGA
MA0096.1	bZIP910	7.07	0.851898	pOsCslF6	176	182	+	ATGAGGT
MA0096.1	bZIP910	7.07	0.851898	pOsCslF6	463	469	+	CTCACGT
MA1329.1	ZHD1	7.06699	0.814337	pOsCslF6	661	675	-	TAACTAACGATGCTA
MA1430.1	TB1	7.06143	0.837246	pOsCslF6	684	693	+	TGGCCCCACC
MA1265.2	ERF015	7.06096	0.823784	pOsCslF6	974	985	+	GCCGCCGCCGCC
MA1022.1	PHYPADRAFT_38837	7.05592	0.924754	pOsCslF6	18	27	+	TATAAAGGTC
MA0987.1	PHYPADRAFT_140773	7.04452	0.944265	pOsCslF6	828	837	+	TTAAAAGAAA
MA0044.1	HMG-1	7.04281	0.881517	pOsCslF6	324	332	+	CTCGTCCTC
MA1098.1	ARALYDRAFT_484486	7.04097	0.860435	pOsCslF6	242	249	+	GATCCCAC
MA1098.1	ARALYDRAFT_484486	7.04097	0.860435	pOsCslF6	502	509	+	GATCCCAC
MA1095.1	ARALYDRAFT_495258	7.04097	0.860435	pOsCslF6	242	249	+	GATCCCAC
MA1095.1	ARALYDRAFT_495258	7.04097	0.860435	pOsCslF6	502	509	+	GATCCCAC
MA0557.1	FHY3	7.04032	0.803155	pOsCslF6	478	489	+	AACACACGCCAC
MA1071.1	DOF5.3	7.03585	0.98442	pOsCslF6	18	24	+	TATAAAG
MA0943.1	ARF5	7.03542	0.864896	pOsCslF6	696	703	+	CCAGACAT
MA0129.1	TGA1A	7.03485	0.867782	pOsCslF6	64	70	-	ATCGTCA
MA0129.1	TGA1A	7.03485	0.867782	pOsCslF6	142	148	-	ATCGTCA
MA0973.1	CDF2	7.02949	0.858424	pOsCslF6	249	258	-	CTTAAAGTTG
MA1016.1	GATA15	7.02451	0.926715	pOsCslF6	499	507	+	GACGATCCC
MA0993.1	ERF7	7.02365	0.865975	pOsCslF6	436	445	+	CGCCGCTCCA
MA1424.1	ERF019	7.02343	0.816325	pOsCslF6	97	111	-	CGCAGCCGTCACCGA
MA1414.1	E2FA	7.0224	0.839118	pOsCslF6	264	273	-	TAGCGGCACA
MA1086.1	WRKY43	7.01917	0.85321	pOsCslF6	606	615	+	CAATCAACGC
MA1005.1	ERF3	7.01758	0.855615	pOsCslF6	200	207	-	CGCCACCG
MA1061.1	SPT	7.01754	0.860129	pOsCslF6	952	960	+	CCCACGCGG
MA1001.1	ERF11	7.01712	0.877497	pOsCslF6	265	274	+	GTGCCGCTAG
MA1693.1	ARF34	7.01704	0.804764	pOsCslF6	212	224	-	GCTAGACATCCAC
MA1094.1	WRKY8	7.01041	0.880217	pOsCslF6	520	528	+	CTGTCAAAA
MA1365.2	AT5G47660	7.00694	0.846279	pOsCslF6	554	564	-	GTGGTTAAAGA
MA0934.1	AHL25	7.00654	0.879633	pOsCslF6	822	829	+	AAAAATTT
MA0934.1	AHL25	7.00654	0.879633	pOsCslF6	822	829	-	AAATTTTT
MA1426.1	MYB124	7.00575	0.87171	pOsCslF6	479	488	+	ACACACGCCA
MA1017.1	GATA8	7.00226	0.901918	pOsCslF6	500	508	+	ACGATCCCA
MA0956.1	BEE2	7.00135	0.893002	pOsCslF6	340	349	+	CCTACGTGAA
MA0956.1	BEE2	7.00135	0.893002	pOsCslF6	340	349	-	TTCACGTAGG
MA0947.1	ARR14	7.00051	0.867614	pOsCslF6	239	246	-	GGATCCGC
MA1261.1	AT5G67000	7.00049	0.816311	pOsCslF6	440	454	-	AGTGTTCGGTGGAGC
MA0044.1	HMG-1	6.99295	0.879813	pOsCslF6	347	355	-	CTCCTATTC
MA0987.1	PHYPADRAFT_140773	6.99043	0.942145	pOsCslF6	313	322	-	AAAAAAGACG
MA1393.1	MYB70	6.99031	0.814732	pOsCslF6	11	24	+	AAACAATTATAAAG
MA1405.1	SIZF2	6.98197	0.84546	pOsCslF6	772	781	+	CACCGACACT
MA0979.1	ERF008	6.96916	0.857679	pOsCslF6	955	962	-	CGCCGCGT
MA1017.1	GATA8	6.96906	0.900862	pOsCslF6	240	248	+	CGGATCCCA
MA1212.1	ATHB13	6.96267	0.839404	pOsCslF6	13	23	+	ACAATTATAAA
MA1001.1	ERF11	6.96177	0.875611	pOsCslF6	196	205	-	CCACCGTCAA
MA1063.1	TCP19	6.96033	0.833447	pOsCslF6	500	509	+	ACGATCCCAC
MA0981.1	DOF1.8	6.95882	0.940259	pOsCslF6	18	27	+	TATAAAGGTC
MA0565.1	FUS3	6.95557	0.812133	pOsCslF6	181	189	-	TGCATCCAC
MA0964.1	BIM1	6.95137	0.878428	pOsCslF6	341	350	+	CTACGTGAAT
MA1081.1	WRKY25	6.94713	0.861105	pOsCslF6	195	202	-	CCGTCAAC
MA0999.1	ERF098	6.94546	0.90089	pOsCslF6	201	208	-	ACGCCACC
MA1408.1	FaEOBII	6.93803	0.847867	pOsCslF6	443	452	-	TGTTCGGTGG
MA0952.1	ATHB-51	6.93417	0.857838	pOsCslF6	808	815	+	AATATTTG
MA1197.1	CAMTA1	6.92958	0.821965	pOsCslF6	863	874	-	CCACCGCGTTGC
MA1229.1	AT2G44940	6.9292	0.814713	pOsCslF6	98	112	+	CGGTGACGGCTGCGA
MA1190.1	RVE5	6.92837	0.805241	pOsCslF6	807	817	+	AAATATTTGTC
MA1369.1	HDG1	6.92831	0.834467	pOsCslF6	404	414	+	GTTATTAATCC
MA1032.1	DREB1G	6.92566	0.83583	pOsCslF6	506	515	+	CCACCGACTA
MA0970.1	CMTA3	6.92288	0.902127	pOsCslF6	478	486	-	GCGTGTGTT
MA1209.1	ATHB20	6.92235	0.806095	pOsCslF6	820	830	+	AAAAAAATTTA
MA1692.1	ARF29	6.91786	0.814517	pOsCslF6	769	783	+	ACACACCGACACTCT
MA0953.1	ATHB-6	6.91729	0.876269	pOsCslF6	15	23	-	TTTATAATT
MA1039.1	MYB4	6.91318	0.870223	pOsCslF6	870	877	+	GGTGGTTG
MA0034.1	Gam1	6.91049	0.842292	pOsCslF6	492	501	+	CACTACCGAC
MA0940.1	AP1	6.90903	0.811185	pOsCslF6	818	830	+	ACAAAAAAATTTA
MA1677.1	NAC078	6.90777	0.839953	pOsCslF6	150	161	+	GGCACGAAAGAC
MA1424.1	ERF019	6.90704	0.814454	pOsCslF6	91	105	-	CGTCACCGATGCTTG
MA1245.2	AT2G33710	6.90697	0.829749	pOsCslF6	868	878	-	GCAACCACCGC
MA1215.1	ATHB53	6.90618	0.821695	pOsCslF6	10	20	+	CAAACAATTAT
MA1679.1	RAP2-1	6.90225	0.80348	pOsCslF6	441	455	+	CTCCACCGAACACTC
MA1174.1	MYB56	6.90123	0.807	pOsCslF6	901	915	-	TATAATAATGGTGTT
MA0581.1	LEC2	6.89964	0.833683	pOsCslF6	390	400	-	AATATGCACAA
MA1026.2	ATHB15	6.89957	0.800621	pOsCslF6	358	372	-	ATAATTGATGATAAA
MA0984.1	DOF5.7	6.8988	0.917202	pOsCslF6	20	27	+	TAAAGGTC
MA1051.1	RAP2-3	6.8964	0.853817	pOsCslF6	974	981	-	GCGGCGGC
MA1051.1	RAP2-3	6.8964	0.853817	pOsCslF6	977	984	-	GCGGCGGC
MA0995.2	ERF039	6.89618	0.839106	pOsCslF6	975	985	+	CCGCCGCCGCC
MA1002.1	ERF112	6.89585	0.83178	pOsCslF6	197	206	-	GCCACCGTCA
MA0020.1	Dof2	6.89089	0.908069	pOsCslF6	553	558	-	AAAGAA
MA0020.1	Dof2	6.89089	0.908069	pOsCslF6	831	836	+	AAAGAA
MA0968.1	bZIP68	6.88644	0.88768	pOsCslF6	485	493	-	TGAAGTGGC
MA1425.1	HYH	6.88523	0.824734	pOsCslF6	462	473	-	CTGGACGTGAGT
MA1088.1	WRKY48	6.88459	0.903869	pOsCslF6	519	528	+	GCTGTCAAAA
MA1037.1	MYB24	6.88412	0.887733	pOsCslF6	670	678	+	TAGTTAGTC
MA0936.1	T11I18.17	6.87997	0.855973	pOsCslF6	894	901	+	CCAAGCAA
MA1330.1	ZHD6	6.87015	0.802353	pOsCslF6	280	294	-	GCGGATGATTAACTT
MA0562.1	PIF5	6.8625	0.854543	pOsCslF6	464	471	+	TCACGTCC
MA0975.1	CRF2	6.86031	0.850263	pOsCslF6	102	109	-	CAGCCGTC
MA1661.1	AT-GTL1	6.8576	0.813431	pOsCslF6	832	843	+	AAGAAAAAAAAA
MA1376.1	DEAR3	6.85258	0.814292	pOsCslF6	684	700	-	TCTGGTGGGTGGGGCCA
MA0956.1	BEE2	6.84772	0.888809	pOsCslF6	258	267	+	GCTACGTGTG
MA0956.1	BEE2	6.84772	0.888809	pOsCslF6	258	267	-	CACACGTAGC
MA0583.1	RAV1(var.2)	6.84593	0.80945	pOsCslF6	419	430	-	ATCACCTCGGGA
MA0931.1	ABI5	6.84457	0.843064	pOsCslF6	341	350	-	ATTCACGTAG
MA0123.1	abi4	6.84406	0.828641	pOsCslF6	431	440	-	CGGCGCGGTG
MA0990.1	EDT1	6.83986	0.841283	pOsCslF6	627	636	+	AATTTAATCA
MA1175.1	MYB81	6.83966	0.862579	pOsCslF6	557	567	+	TTAACCACCTC
MA1427.1	NAC028	6.83456	0.859564	pOsCslF6	894	902	-	TTTGCTTGG
MA1089.1	WRKY57	6.83433	0.833434	pOsCslF6	519	528	+	GCTGTCAAAA
MA0987.1	PHYPADRAFT_140773	6.8336	0.935998	pOsCslF6	552	561	-	GTTAAAGAAA
MA1425.1	HYH	6.83286	0.823561	pOsCslF6	339	350	-	ATTCACGTAGGA
MA0034.1	Gam1	6.83107	0.839863	pOsCslF6	400	409	-	AATAACAGCA
MA1659.1	ABF4	6.82891	0.829107	pOsCslF6	131	142	-	AGCCACGACCTT
MA0966.1	BIM3	6.82035	0.859768	pOsCslF6	340	349	+	CCTACGTGAA
MA0966.1	BIM3	6.82035	0.859768	pOsCslF6	340	349	-	TTCACGTAGG
MA1679.1	RAP2-1	6.81752	0.802005	pOsCslF6	973	987	+	CGCCGCCGCCGCCGA
MA1071.1	DOF5.3	6.8137	0.974607	pOsCslF6	828	834	+	TTAAAAG
MA1381.1	AT3G46070	6.80759	0.813196	pOsCslF6	452	466	+	ACTCGCTCACACTCA
MA0998.1	ERF096	6.80484	0.830706	pOsCslF6	199	208	-	ACGCCACCGT
MA0951.1	ATHB-16	6.79634	0.863497	pOsCslF6	284	291	+	TAATCATC
MA0951.1	ATHB-16	6.79634	0.863497	pOsCslF6	578	585	+	TAATCATC
MA0979.1	ERF008	6.79623	0.852608	pOsCslF6	444	451	+	CACCGAAC
MA0964.1	BIM1	6.79605	0.873656	pOsCslF6	259	268	+	CTACGTGTGC
MA1216.1	RAP21	6.79232	0.813156	pOsCslF6	760	772	-	GTGTGGGCGACTG
MA0933.1	AHL20	6.79186	0.863155	pOsCslF6	807	814	+	AAATATTT
MA0933.1	AHL20	6.79186	0.863155	pOsCslF6	807	814	-	AAATATTT
MA0995.2	ERF039	6.79154	0.836908	pOsCslF6	978	988	+	CCGCCGCCGAC
MA0976.2	CRF4	6.79057	0.802927	pOsCslF6	104	115	-	CCGTCGCAGCCG
MA1263.1	AT1G36060	6.79007	0.808502	pOsCslF6	702	715	-	GGGGTTGGTGGAAT
MA0974.1	CDF3	6.78781	0.85899	pOsCslF6	829	837	+	TAAAAGAAA
MA1234.1	ERF017	6.78777	0.80452	pOsCslF6	972	985	-	GGCGGCGGCGGCGA
MA0053.1	MNB1A	6.78578	0.931989	pOsCslF6	59	63	+	AAAGA
MA0053.1	MNB1A	6.78578	0.931989	pOsCslF6	156	160	+	AAAGA
MA0053.1	MNB1A	6.78578	0.931989	pOsCslF6	251	255	-	AAAGT
MA0053.1	MNB1A	6.78578	0.931989	pOsCslF6	315	319	-	AAAGA
MA0053.1	MNB1A	6.78578	0.931989	pOsCslF6	554	558	-	AAAGA
MA0053.1	MNB1A	6.78578	0.931989	pOsCslF6	831	835	+	AAAGA
MA0994.1	ERF8	6.78508	0.837536	pOsCslF6	518	527	+	CGCTGTCAAA
MA0995.2	ERF039	6.7832	0.836733	pOsCslF6	972	982	+	TCGCCGCCGCC
MA0581.1	LEC2	6.78263	0.83116	pOsCslF6	179	189	-	TGCATCCACCT
MA1206.1	ARF2	6.78179	0.874889	pOsCslF6	471	480	+	CAGCAACAAC
MA0128.1	EmBP-1	6.77823	0.808022	pOsCslF6	177	184	+	TGAGGTGG
MA0128.1	EmBP-1	6.77823	0.808022	pOsCslF6	486	493	-	TGAAGTGG
MA0128.1	EmBP-1	6.77823	0.808022	pOsCslF6	569	576	-	TGAGGTGG
MA1047.1	TGA5	6.77803	0.872116	pOsCslF6	202	209	+	GTGGCGTA
MA0005.1	AG	6.77227	0.8368	pOsCslF6	624	634	+	CCTAATTTAAT
MA1679.1	RAP2-1	6.76953	0.801169	pOsCslF6	976	990	+	CGCCGCCGCCGACGA
MA1381.1	AT3G46070	6.76486	0.812388	pOsCslF6	297	311	+	TCGTTCTCTCTCCTC
MA1372.1	STZ	6.76258	0.870687	pOsCslF6	116	126	-	CTCTTCCACAT
MA1076.1	WRKY15	6.76217	0.850946	pOsCslF6	520	529	+	CTGTCAAAAC
MA1208.1	GT-2	6.76135	0.803925	pOsCslF6	355	368	+	GTTTTTATCATCAA
MA1671.1	ERF118	6.75972	0.830125	pOsCslF6	955	965	-	GTGCGCCGCGT
MA1249.1	RAP210	6.75902	0.815949	pOsCslF6	972	986	-	CGGCGGCGGCGGCGA
MA0989.1	PHYPADRAFT_153324	6.75596	0.917622	pOsCslF6	828	836	+	TTAAAAGAA
MA1249.1	RAP210	6.75072	0.815805	pOsCslF6	969	983	-	CGGCGGCGGCGATAG
MA1689.1	ARF18	6.74838	0.805983	pOsCslF6	273	285	+	AGGCGACAAGTTA
MA1044.1	NAC92	6.74762	0.846965	pOsCslF6	206	217	-	ATCCACGCTACG
MA0981.1	DOF1.8	6.7472	0.931538	pOsCslF6	828	837	+	TTAAAAGAAA
MA1079.1	WRKY21	6.74716	0.857639	pOsCslF6	630	639	+	TTAATCAACC
MA1330.1	ZHD6	6.74403	0.800275	pOsCslF6	554	568	-	AGAGGTGGTTAAAGA
MA1177.1	MYB65	6.7408	0.841605	pOsCslF6	225	237	+	CTACAAACGGTCA
MA1088.1	WRKY48	6.73812	0.899031	pOsCslF6	139	148	-	ATCGTCAGCC
MA1005.2	ERF3	6.73352	0.828809	pOsCslF6	100	110	-	GCAGCCGTCAC
MA0994.1	ERF8	6.73133	0.835834	pOsCslF6	198	207	-	CGCCACCGTC
MA1026.1	ATHB-15	6.72731	0.844096	pOsCslF6	12	19	-	TAATTGTT
MA1026.1	ATHB-15	6.72731	0.844096	pOsCslF6	384	391	+	TAACTATT
MA1266.1	RAP211	6.72679	0.804982	pOsCslF6	123	137	-	CGACCTTCGCCCTCT
MA0008.1	HAT5	6.72601	0.80828	pOsCslF6	822	829	-	AAATTTTT
MA0984.1	DOF5.7	6.72373	0.911983	pOsCslF6	548	555	-	GAAAGGTT
MA0987.1	PHYPADRAFT_140773	6.72098	0.931584	pOsCslF6	717	726	-	GAGAAAGGAA
MA1291.1	TCP7	6.71989	0.803172	pOsCslF6	239	249	+	GCGGATCCCAC
MA1405.1	SIZF2	6.71932	0.841155	pOsCslF6	773	782	-	GAGTGTCGGT
MA0989.1	PHYPADRAFT_153324	6.71625	0.916195	pOsCslF6	314	322	-	AAAAAAGAC
MA1410.1	StBRC1	6.71612	0.832635	pOsCslF6	683	692	+	CTGGCCCCAC
MA1252.1	PUCHI	6.71537	0.805319	pOsCslF6	941	955	+	CCTCCTCCTCCCCCA
MA1242.1	AT3G57600	6.71433	0.812717	pOsCslF6	440	450	+	GCTCCACCGAA
MA0950.1	ATHB-12	6.71398	0.833772	pOsCslF6	631	638	-	GTTGATTA
MA1227.2	ERF027	6.71306	0.81717	pOsCslF6	97	111	-	CGCAGCCGTCACCGA
MA0981.1	DOF1.8	6.71197	0.930086	pOsCslF6	313	322	-	AAAAAAGACG
MA1000.2	ERF105	6.70784	0.802275	pOsCslF6	106	120	+	GCTGCGACGGATGTG
MA1030.1	P0510F09.23	6.70719	0.883186	pOsCslF6	159	168	-	TGCCCTTGTC
MA1305.1	WRKY55	6.70671	0.804025	pOsCslF6	605	616	-	GGCGTTGATTGA
MA1245.2	AT2G33710	6.70627	0.82632	pOsCslF6	100	110	-	GCAGCCGTCAC
MA0120.1	id1	6.70318	0.832204	pOsCslF6	781	792	+	TCTCCTCTCTCT
MA0021.1	Dof3	6.70193	0.917835	pOsCslF6	718	723	-	AAAGGA
MA0020.1	Dof2	6.70193	0.898776	pOsCslF6	156	161	+	AAAGAC
MA0020.1	Dof2	6.70193	0.898776	pOsCslF6	314	319	-	AAAGAC
MA0940.1	AP1	6.70185	0.807872	pOsCslF6	827	839	+	TTTAAAAGAAAAA
MA0983.1	DOF5.6	6.70124	0.923084	pOsCslF6	828	835	+	TTAAAAGA
MA0983.1	DOF5.6	6.69904	0.923003	pOsCslF6	554	561	-	GTTAAAGA
MA1063.1	TCP19	6.69903	0.827785	pOsCslF6	761	770	+	AGTCGCCCAC
MA0968.1	bZIP68	6.69461	0.881718	pOsCslF6	953	961	+	CCACGCGGC
MA1168.1	MYR2	6.69322	0.822613	pOsCslF6	803	816	+	GTGAAAATATTTGT
MA1048.1	ERF018	6.69021	0.857639	pOsCslF6	983	990	+	GCCGACGA
MA1659.1	ABF4	6.68864	0.826165	pOsCslF6	112	123	-	TTCCACATCCGT
MA0943.1	ARF5	6.68736	0.856997	pOsCslF6	983	990	+	GCCGACGA
MA1201.1	AGL42	6.68719	0.842118	pOsCslF6	37	43	-	CTTCATC
MA1201.1	AGL42	6.68719	0.842118	pOsCslF6	62	68	-	CGTCATC
MA1201.1	AGL42	6.68719	0.842118	pOsCslF6	143	149	-	CATCGTC
MA1201.1	AGL42	6.68719	0.842118	pOsCslF6	175	181	-	CCTCATC
MA1201.1	AGL42	6.68719	0.842118	pOsCslF6	285	291	+	AATCATC
MA1201.1	AGL42	6.68719	0.842118	pOsCslF6	360	366	+	TATCATC
MA1201.1	AGL42	6.68719	0.842118	pOsCslF6	579	585	+	AATCATC
MA0934.1	AHL25	6.68097	0.872522	pOsCslF6	367	374	+	AATTATTA
MA0934.1	AHL25	6.68097	0.872522	pOsCslF6	367	374	-	TAATAATT
MA1252.1	PUCHI	6.67981	0.804801	pOsCslF6	978	992	+	CCGCCGCCGACGAGG
MA1090.1	WRKY60	6.67776	0.828162	pOsCslF6	519	529	+	GCTGTCAAAAC
MA1399.1	At5g08520	6.67319	0.821731	pOsCslF6	357	369	-	ATTGATGATAAAA
MA0120.1	id1	6.67181	0.831316	pOsCslF6	833	844	-	GTTTTTTTTTCT
MA0578.1	SPL8	6.67112	0.814694	pOsCslF6	907	922	+	ATTATTATACCACCAC
MA0008.1	HAT5	6.66997	0.806514	pOsCslF6	806	813	+	AAAATATT
MA0995.1	ERF039	6.66935	0.850162	pOsCslF6	94	103	+	GCATCGGTGA
MA1358.1	bHLH130	6.66571	0.8146	pOsCslF6	190	200	+	AGCAAGTTGAC
MA0938.1	NAC058	6.66569	0.848955	pOsCslF6	203	210	-	CTACGCCA
MA0988.1	PHYPADRAFT_143875	6.6643	0.861008	pOsCslF6	798	807	+	TCCTCGTGAA
MA0988.1	PHYPADRAFT_143875	6.6643	0.861008	pOsCslF6	798	807	-	TTCACGAGGA
MA1075.1	WRKY12	6.66113	0.826814	pOsCslF6	233	240	-	GCTTGACC
MA1071.1	DOF5.3	6.66014	0.967824	pOsCslF6	555	561	-	GTTAAAG
MA1026.1	ATHB-15	6.65894	0.842229	pOsCslF6	582	589	-	TGATGATG
MA1026.1	ATHB-15	6.65894	0.842229	pOsCslF6	585	592	-	TGATGATG
MA1026.1	ATHB-15	6.65894	0.842229	pOsCslF6	588	595	-	TGATGATG
MA1026.1	ATHB-15	6.65894	0.842229	pOsCslF6	591	598	-	TGATGATG
MA0979.1	ERF008	6.6577	0.848545	pOsCslF6	706	713	+	CACCAACC
MA0979.1	ERF008	6.6522	0.848384	pOsCslF6	197	204	-	CACCGTCA
MA0950.1	ATHB-12	6.6462	0.831998	pOsCslF6	906	913	+	CATTATTA
MA1089.1	WRKY57	6.64477	0.828244	pOsCslF6	605	614	+	TCAATCAACG
MA0120.1	id1	6.6445	0.830543	pOsCslF6	794	805	+	TCTCTCCTCGTG
MA1394.1	MYB73	6.64394	0.857377	pOsCslF6	229	239	+	AAACGGTCAAG
MA0968.1	bZIP68	6.64156	0.880069	pOsCslF6	208	216	+	TAGCGTGGA
MA1328.1	ATHB34	6.63518	0.806063	pOsCslF6	569	583	+	CCACCTCACTAATCA
MA1024.1	HAT1	6.635	0.835616	pOsCslF6	630	639	+	TTAATCAACC
MA0981.1	DOF1.8	6.63202	0.926792	pOsCslF6	552	561	-	GTTAAAGAAA
MA1271.1	DAG2	6.63129	0.824966	pOsCslF6	828	838	+	TTAAAAGAAAA
MA0123.1	abi4	6.62679	0.822698	pOsCslF6	974	983	-	CGGCGGCGGC
MA0123.1	abi4	6.62679	0.822698	pOsCslF6	977	986	-	CGGCGGCGGC
MA1165.1	HHO6	6.62313	0.801497	pOsCslF6	695	705	+	ACCAGACATTC
MA1229.1	AT2G44940	6.62138	0.80955	pOsCslF6	969	983	-	CGGCGGCGGCGATAG
MA0993.1	ERF7	6.61827	0.852794	pOsCslF6	518	527	+	CGCTGTCAAA
MA1216.1	RAP21	6.61579	0.810164	pOsCslF6	440	452	-	TGTTCGGTGGAGC
MA0968.1	bZIP68	6.61323	0.879189	pOsCslF6	952	960	-	CCGCGTGGG
MA1187.1	LCL1	6.61182	0.806001	pOsCslF6	807	816	+	AAATATTTGT
MA0933.1	AHL20	6.61052	0.859115	pOsCslF6	15	22	+	AATTATAA
MA1065.1	TCP20	6.60626	0.830457	pOsCslF6	145	154	-	GTGCCCATCG
MA1669.1	DREB1B	6.60068	0.802312	pOsCslF6	493	506	+	ACTACCGACGATCC
MA1261.1	AT5G67000	6.5983	0.80903	pOsCslF6	101	115	+	TGACGGCTGCGACGG
MA0998.1	ERF096	6.59719	0.824288	pOsCslF6	435	444	+	GCGCCGCTCC
MA1381.1	AT3G46070	6.59583	0.809189	pOsCslF6	359	373	+	TTATCATCAATTATT
MA0129.1	TGA1A	6.59316	0.851138	pOsCslF6	203	209	-	TACGCCA
MA1409.1	OsRR22	6.58874	0.82923	pOsCslF6	238	247	-	GGGATCCGCT
MA0582.1	RAV1	6.58859	0.805861	pOsCslF6	691	702	+	ACCCACCAGACA
MA1022.1	PHYPADRAFT_38837	6.58663	0.906071	pOsCslF6	828	837	+	TTAAAAGAAA
MA0549.1	BZR2	6.58553	0.822959	pOsCslF6	951	961	-	GCCGCGTGGGG
MA0961.1	BHLH112	6.58463	0.846729	pOsCslF6	485	493	+	GCCACTTCA
MA0936.1	T11I18.17	6.57797	0.845794	pOsCslF6	151	158	+	GCACGAAA
MA1071.1	DOF5.3	6.57765	0.964181	pOsCslF6	252	258	-	CTTAAAG
MA0948.1	ARR18	6.57754	0.807723	pOsCslF6	595	607	-	TGATTGATTTGAT
MA0936.1	T11I18.17	6.57691	0.845758	pOsCslF6	259	266	-	ACACGTAG
MA0990.1	EDT1	6.57376	0.835125	pOsCslF6	366	375	+	CAATTATTAT
MA1086.1	WRKY43	6.57364	0.839434	pOsCslF6	631	640	+	TAATCAACCC
MA1001.1	ERF11	6.57214	0.86234	pOsCslF6	954	963	-	GCGCCGCGTG
MA0044.1	HMG-1	6.57071	0.865384	pOsCslF6	355	363	+	GTTTTTATC
MA1033.1	OJ1058_F05.8	6.56779	0.851098	pOsCslF6	259	266	+	CTACGTGT
MA1033.1	OJ1058_F05.8	6.56779	0.851098	pOsCslF6	953	960	+	CCACGCGG
MA1033.1	OJ1058_F05.8	6.56779	0.851098	pOsCslF6	953	960	-	CCGCGTGG
MA1034.1	Os05g0497200	6.56779	0.851098	pOsCslF6	433	440	+	CCGCGCCG
MA1034.1	Os05g0497200	6.56779	0.851098	pOsCslF6	433	440	-	CGGCGCGG
MA1034.1	Os05g0497200	6.56779	0.851098	pOsCslF6	973	980	-	CGGCGGCG
MA1034.1	Os05g0497200	6.56779	0.851098	pOsCslF6	976	983	-	CGGCGGCG
MA1034.1	Os05g0497200	6.56779	0.851098	pOsCslF6	979	986	-	CGGCGGCG
MA1075.1	WRKY12	6.56691	0.824618	pOsCslF6	607	614	-	CGTTGATT
MA1011.1	PHYPADRAFT_72483	6.56665	0.876669	pOsCslF6	952	961	+	CCCACGCGGC
MA1011.1	PHYPADRAFT_72483	6.56665	0.876669	pOsCslF6	952	961	-	GCCGCGTGGG
MA0984.1	DOF5.7	6.56285	0.907187	pOsCslF6	838	845	+	AAAAAACA
MA1079.1	WRKY21	6.56213	0.852817	pOsCslF6	139	148	-	ATCGTCAGCC
MA1697.1	ARF4	6.55823	0.804506	pOsCslF6	309	320	-	AAAAGACGAGAG
MA0968.2	bZIP68	6.55492	0.804858	pOsCslF6	797	811	+	CTCCTCGTGAAAATA
MA1002.1	ERF112	6.5546	0.823073	pOsCslF6	955	964	-	TGCGCCGCGT
MA1251.1	DEAR5	6.55357	0.801546	pOsCslF6	681	699	+	CCCTGGCCCCACCCACCAG
MA1238.2	ERF38	6.55144	0.81441	pOsCslF6	977	989	+	GCCGCCGCCGACG
MA0940.1	AP1	6.54701	0.805396	pOsCslF6	820	832	+	AAAAAAATTTAAA
MA1211.1	ATHB18	6.54486	0.838362	pOsCslF6	806	816	-	ACAAATATTTT
MA1005.2	ERF3	6.54256	0.825575	pOsCslF6	868	878	-	GCAACCACCGC
MA1079.1	WRKY21	6.54191	0.85229	pOsCslF6	519	528	+	GCTGTCAAAA
MA1094.1	WRKY8	6.53635	0.8665	pOsCslF6	139	147	-	TCGTCAGCC
MA1044.1	NAC92	6.53435	0.841791	pOsCslF6	857	868	+	GAGCTAGCAACG
MA1013.1	GATA10	6.53294	0.841868	pOsCslF6	240	247	-	GGGATCCG
MA0953.1	ATHB-6	6.53202	0.864389	pOsCslF6	904	912	+	ACCATTATT
MA0549.1	BZR2	6.52966	0.821781	pOsCslF6	952	962	+	CCCACGCGGCG
MA0980.1	RAP2-10	6.52331	0.82733	pOsCslF6	957	964	+	GCGGCGCA
MA1261.1	AT5G67000	6.52088	0.807628	pOsCslF6	969	983	-	CGGCGGCGGCGATAG
MA0984.1	DOF5.7	6.52079	0.905934	pOsCslF6	58	65	+	CAAAGATG
MA0999.1	ERF098	6.51813	0.883796	pOsCslF6	956	963	-	GCGCCGCG
MA1669.1	DREB1B	6.51268	0.800674	pOsCslF6	505	518	+	CCCACCGACTACTC
MA0054.1	myb.Ph3	6.50884	0.831723	pOsCslF6	558	566	+	TAACCACCT
MA0999.1	ERF098	6.50457	0.883254	pOsCslF6	435	442	+	GCGCCGCT
MA0588.1	TGA1	6.50184	0.812798	pOsCslF6	579	589	-	TGATGATGATT
MA1022.1	PHYPADRAFT_38837	6.501	0.902662	pOsCslF6	313	322	-	AAAAAAGACG
MA0129.1	TGA1A	6.49986	0.847622	pOsCslF6	342	348	+	TACGTGA
MA1010.1	PHYPADRAFT_64121	6.49858	0.808106	pOsCslF6	910	922	-	GTGGTGGTATAAT
MA1053.1	ERF109	6.49657	0.843386	pOsCslF6	974	981	-	GCGGCGGC
MA1053.1	ERF109	6.49657	0.843386	pOsCslF6	977	984	-	GCGGCGGC
MA0020.1	Dof2	6.49265	0.888483	pOsCslF6	718	723	-	AAAGGA
MA1187.1	LCL1	6.49212	0.803965	pOsCslF6	820	829	-	AAATTTTTTT
MA0110.3	ATHB-5	6.49077	0.807556	pOsCslF6	903	914	+	CACCATTATTAT
MA0020.1	Dof2	6.48443	0.888079	pOsCslF6	59	64	+	AAAGAT
MA0123.1	abi4	6.48276	0.818759	pOsCslF6	162	171	-	CGATGCCCTT
MA0999.1	ERF098	6.47551	0.882091	pOsCslF6	105	112	-	TCGCAGCC
MA1010.1	PHYPADRAFT_64121	6.47517	0.807586	pOsCslF6	226	238	-	TTGACCGTTTGTA
MA0980.2	RAP2-10	6.4746	0.818285	pOsCslF6	272	283	+	TAGGCGACAAGT
MA1036.1	MYB111	6.47454	0.856006	pOsCslF6	920	927	-	GGGAGGTG
MA1329.1	ZHD1	6.47385	0.804423	pOsCslF6	665	679	-	AGACTAACTAACGAT
MA1027.1	KAN1	6.46827	0.873767	pOsCslF6	394	401	-	CAATATGC
MA1026.1	ATHB-15	6.46801	0.837014	pOsCslF6	284	291	+	TAATCATC
MA1026.1	ATHB-15	6.46801	0.837014	pOsCslF6	578	585	+	TAATCATC
MA1085.2	WRKY40	6.46759	0.816723	pOsCslF6	156	165	+	AAAGACAAGG
MA1210.1	HAT22	6.45814	0.80413	pOsCslF6	604	613	+	ATCAATCAAC
MA1406.1	ATHB4	6.45722	0.861082	pOsCslF6	577	586	-	TGATGATTAG
MA1365.2	AT5G47660	6.45199	0.836723	pOsCslF6	355	365	-	ATGATAAAAAC
MA0123.1	abi4	6.44683	0.817777	pOsCslF6	433	442	+	CCGCGCCGCT
MA0989.1	PHYPADRAFT_153324	6.44614	0.906483	pOsCslF6	553	561	-	GTTAAAGAA
MA0034.1	Gam1	6.44483	0.828053	pOsCslF6	504	513	+	TCCCACCGAC
MA1309.1	WRKY3	6.44355	0.800279	pOsCslF6	604	614	+	ATCAATCAACG
MA0993.1	ERF7	6.44201	0.847063	pOsCslF6	198	207	-	CGCCACCGTC
MA1027.1	KAN1	6.43997	0.872805	pOsCslF6	214	221	-	AGACATCC
MA0966.1	BIM3	6.43836	0.850845	pOsCslF6	258	267	+	GCTACGTGTG
MA0966.1	BIM3	6.43836	0.850845	pOsCslF6	258	267	-	CACACGTAGC
MA1060.1	SPL7	6.4374	0.828096	pOsCslF6	32	39	+	CGAACGAT
MA1002.1	ERF112	6.43667	0.820065	pOsCslF6	104	113	-	GTCGCAGCCG
MA1060.1	SPL7	6.43524	0.828032	pOsCslF6	30	37	-	CGTTCGTC
MA1041.1	MYB55	6.42781	0.83928	pOsCslF6	869	876	-	AACCACCG
MA0984.1	DOF5.7	6.4253	0.903087	pOsCslF6	19	26	+	ATAAAGGT
MA0550.1	BZR1	6.42345	0.815548	pOsCslF6	338	351	+	ATCCTACGTGAATA
MA1051.1	RAP2-3	6.42139	0.842471	pOsCslF6	102	109	-	CAGCCGTC
MA0549.1	BZR2	6.41928	0.819453	pOsCslF6	257	267	-	CACACGTAGCT
MA1051.1	RAP2-3	6.41805	0.842391	pOsCslF6	265	272	+	GTGCCGCT
MA0997.1	ERF069	6.41671	0.873638	pOsCslF6	200	208	-	ACGCCACCG
MA1024.1	HAT1	6.41467	0.83112	pOsCslF6	365	374	+	TCAATTATTA
MA1407.1	bZIP14	6.40788	0.830339	pOsCslF6	62	71	+	GATGACGATC
MA1037.1	MYB24	6.40769	0.875086	pOsCslF6	508	516	-	GTAGTCGGT
MA1395.1	MYB77	6.40495	0.83439	pOsCslF6	229	243	-	TCCGCTTGACCGTTT
MA1408.1	FaEOBII	6.3995	0.837508	pOsCslF6	671	680	+	AGTTAGTCTC
MA1220.1	TINY	6.39894	0.806936	pOsCslF6	761	775	+	AGTCGCCCACACACC
MA0984.1	DOF5.7	6.39348	0.902139	pOsCslF6	830	837	+	AAAAGAAA
MA1026.1	ATHB-15	6.39295	0.834964	pOsCslF6	808	815	-	CAAATATT
MA0964.1	BIM1	6.39099	0.86121	pOsCslF6	3	12	-	TTGCGTGCCA
MA0992.1	ERF4	6.38735	0.828073	pOsCslF6	974	981	-	GCGGCGGC
MA0992.1	ERF4	6.38735	0.828073	pOsCslF6	977	984	-	GCGGCGGC
MA1381.1	AT3G46070	6.38481	0.805197	pOsCslF6	454	468	+	TCGCTCACACTCACG
MA0976.1	CRF4	6.38341	0.823789	pOsCslF6	265	272	+	GTGCCGCT
MA0965.1	BIM2	6.38246	0.860902	pOsCslF6	340	349	+	CCTACGTGAA
MA0965.1	BIM2	6.38246	0.860902	pOsCslF6	340	349	-	TTCACGTAGG
MA0968.1	bZIP68	6.38221	0.87201	pOsCslF6	133	141	+	GGTCGTGGC
MA1037.1	MYB24	6.38143	0.874389	pOsCslF6	666	674	+	TCGTTAGTT
MA1171.1	MYB52	6.38045	0.806898	pOsCslF6	661	671	+	TAGCATCGTTA
MA1212.1	ATHB13	6.37447	0.828895	pOsCslF6	820	830	+	AAAAAAATTTA
MA0110.3	ATHB-5	6.37445	0.805311	pOsCslF6	604	615	+	ATCAATCAACGC
MA0044.1	HMG-1	6.37339	0.858641	pOsCslF6	542	550	-	GTTGTATGG
MA1049.1	ERF094	6.37086	0.860677	pOsCslF6	982	989	+	CGCCGACG
MA1077.1	WRKY18	6.36682	0.852397	pOsCslF6	194	203	-	ACCGTCAACT
MA0990.1	EDT1	6.36614	0.830319	pOsCslF6	593	602	-	GATTTGATGA
MA1040.1	MYB46	6.36272	0.852324	pOsCslF6	690	697	-	GGTGGGTG
MA0995.2	ERF039	6.3597	0.827839	pOsCslF6	272	282	+	TAGGCGACAAG
MA0979.1	ERF008	6.35838	0.839767	pOsCslF6	613	620	+	CGCCCCCT
MA0987.1	PHYPADRAFT_140773	6.35194	0.917119	pOsCslF6	548	557	-	AAGAAAGGTT
MA0953.1	ATHB-6	6.34956	0.858763	pOsCslF6	605	613	+	TCAATCAAC
MA1265.2	ERF015	6.34895	0.810966	pOsCslF6	971	982	+	ATCGCCGCCGCC
MA0984.1	DOF5.7	6.34862	0.900802	pOsCslF6	731	738	-	AGAAGAGG
MA0951.1	ATHB-16	6.34596	0.855164	pOsCslF6	366	373	+	CAATTATT
MA1092.1	WRKY63	6.3457	0.849849	pOsCslF6	195	202	-	CCGTCAAC
MA0567.1	ERF1B	6.34502	0.813627	pOsCslF6	955	962	-	CGCCGCGT
MA0568.1	MYC3	6.34392	0.847511	pOsCslF6	953	960	+	CCACGCGG
MA0568.1	MYC3	6.34392	0.847511	pOsCslF6	953	960	-	CCGCGTGG
MA0931.1	ABI5	6.34301	0.832804	pOsCslF6	953	962	-	CGCCGCGTGG
MA1685.1	ARF10	6.34141	0.805611	pOsCslF6	746	760	-	GAAACGGGAGATGTT
MA1677.1	NAC078	6.34135	0.829287	pOsCslF6	829	840	+	TAAAAGAAAAAA
MA1085.1	WRKY40	6.34121	0.899508	pOsCslF6	520	527	+	CTGTCAAA
MA0943.1	ARF5	6.34086	0.849132	pOsCslF6	223	230	+	GCCTACAA
MA1091.1	WRKY62	6.34045	0.850176	pOsCslF6	631	638	+	TAATCAAC
MA0982.1	DOF2.4	6.34006	0.922961	pOsCslF6	829	835	+	TAAAAGA
MA0977.1	DOF2.5	6.33821	0.860187	pOsCslF6	250	257	-	TTAAAGTT
MA1007.1	PHYPADRAFT_173530	6.33758	0.854477	pOsCslF6	101	108	+	TGACGGCT
MA0964.1	BIM1	6.32776	0.859268	pOsCslF6	261	270	+	ACGTGTGCCG
MA1089.1	WRKY57	6.3263	0.819523	pOsCslF6	630	639	+	TTAATCAACC
MA0588.1	TGA1	6.31855	0.807912	pOsCslF6	582	592	-	TGATGATGATG
MA0588.1	TGA1	6.31855	0.807912	pOsCslF6	585	595	-	TGATGATGATG
MA0588.1	TGA1	6.31855	0.807912	pOsCslF6	588	598	-	TGATGATGATG
MA0973.1	CDF2	6.31739	0.840102	pOsCslF6	313	322	-	AAAAAAGACG
MA1031.1	OJ1581_H09.2	6.31521	0.826593	pOsCslF6	239	248	+	GCGGATCCCA
MA1031.1	OJ1581_H09.2	6.31521	0.826593	pOsCslF6	239	248	-	TGGGATCCGC
MA1084.1	WRKY38	6.31241	0.811416	pOsCslF6	233	240	-	GCTTGACC
MA0120.1	id1	6.30821	0.821025	pOsCslF6	71	82	-	TCGTCCATCGTG
MA0044.1	HMG-1	6.30694	0.85637	pOsCslF6	836	844	-	GTTTTTTTT
MA1261.1	AT5G67000	6.30024	0.803634	pOsCslF6	866	880	+	ACGCGGTGGTTGCTG
MA1001.1	ERF11	6.29599	0.852934	pOsCslF6	103	112	-	TCGCAGCCGT
MA1238.2	ERF38	6.29595	0.809893	pOsCslF6	974	986	+	GCCGCCGCCGCCG
MA0044.1	HMG-1	6.29501	0.855963	pOsCslF6	898	906	-	GGTGTTTGC
MA1220.1	TINY	6.29298	0.805148	pOsCslF6	91	105	-	CGTCACCGATGCTTG
MA0973.1	CDF2	6.29143	0.839434	pOsCslF6	717	726	-	GAGAAAGGAA
MA1414.1	E2FA	6.27978	0.8223	pOsCslF6	273	282	+	AGGCGACAAG
MA0988.1	PHYPADRAFT_143875	6.27859	0.851676	pOsCslF6	258	267	+	GCTACGTGTG
MA0988.1	PHYPADRAFT_143875	6.27859	0.851676	pOsCslF6	258	267	-	CACACGTAGC
MA0956.1	BEE2	6.27846	0.873277	pOsCslF6	463	472	+	CTCACGTCCA
MA0956.1	BEE2	6.27846	0.873277	pOsCslF6	463	472	-	TGGACGTGAG
MA1061.1	SPT	6.27809	0.842832	pOsCslF6	259	267	-	CACACGTAG
MA0120.1	id1	6.27603	0.820114	pOsCslF6	27	38	-	TCGTTCGTCGCG
MA1395.1	MYB77	6.27558	0.832245	pOsCslF6	558	572	-	GTGGAGAGGTGGTTA
MA1008.1	PHYPADRAFT_182268	6.27452	0.824488	pOsCslF6	705	714	-	GGGTTGGTGG
MA0984.1	DOF5.7	6.2741	0.89858	pOsCslF6	155	162	+	GAAAGACA
MA1063.1	TCP19	6.27325	0.818561	pOsCslF6	181	190	-	TTGCATCCAC
MA1181.1	MYB113	6.27211	0.838598	pOsCslF6	557	567	-	GAGGTGGTTAA
MA0993.1	ERF7	6.27148	0.841518	pOsCslF6	266	275	+	TGCCGCTAGG
MA1001.1	ERF11	6.27064	0.852071	pOsCslF6	517	526	+	TCGCTGTCAA
MA1016.1	GATA15	6.26559	0.898911	pOsCslF6	577	585	-	GATGATTAG
MA1659.1	ABF4	6.2648	0.817277	pOsCslF6	797	808	+	CTCCTCGTGAAA
MA1376.1	DEAR3	6.26388	0.805276	pOsCslF6	489	505	-	GATCGTCGGTAGTGAAG
MA0994.1	ERF8	6.2637	0.821025	pOsCslF6	266	275	+	TGCCGCTAGG
MA0956.1	BEE2	6.25845	0.872731	pOsCslF6	798	807	+	TCCTCGTGAA
MA0956.1	BEE2	6.25845	0.872731	pOsCslF6	798	807	-	TTCACGAGGA
MA1052.1	RAP2-6	6.25528	0.829576	pOsCslF6	974	981	-	GCGGCGGC
MA1052.1	RAP2-6	6.25528	0.829576	pOsCslF6	977	984	-	GCGGCGGC
MA0993.1	ERF7	6.25357	0.840936	pOsCslF6	195	204	-	CACCGTCAAC
MA0950.1	ATHB-12	6.24977	0.821622	pOsCslF6	385	392	+	AACTATTG
MA1061.1	SPT	6.24875	0.842146	pOsCslF6	341	349	-	TTCACGTAG
MA1301.1	WRKY33	6.24814	0.801597	pOsCslF6	604	614	+	ATCAATCAACG
MA1407.1	bZIP14	6.24651	0.827054	pOsCslF6	462	471	+	ACTCACGTCC
MA1022.1	PHYPADRAFT_38837	6.24488	0.892466	pOsCslF6	552	561	-	GTTAAAGAAA
MA0980.1	RAP2-10	6.24295	0.821144	pOsCslF6	265	272	+	GTGCCGCT
MA0979.1	ERF008	6.23427	0.836128	pOsCslF6	610	617	+	CAACGCCC
MA0933.1	AHL20	6.23421	0.85073	pOsCslF6	806	813	-	AATATTTT
MA1001.1	ERF11	6.23279	0.850782	pOsCslF6	199	208	-	ACGCCACCGT
MA1083.1	WRKY30	6.23243	0.825038	pOsCslF6	137	146	-	CGTCAGCCAC
MA0979.1	ERF008	6.23147	0.836046	pOsCslF6	920	927	+	CACCTCCC
MA0562.1	PIF5	6.23023	0.841091	pOsCslF6	953	960	+	CCACGCGG
MA0562.1	PIF5	6.23023	0.841091	pOsCslF6	953	960	-	CCGCGTGG
MA1212.1	ATHB13	6.22777	0.826274	pOsCslF6	10	20	+	CAAACAATTAT
MA1425.1	HYH	6.2272	0.810003	pOsCslF6	257	268	+	AGCTACGTGTGC
MA0968.1	bZIP68	6.22527	0.867133	pOsCslF6	277	285	-	TAACTTGTC
MA1025.1	HBI1	6.21531	0.807019	pOsCslF6	461	472	+	CACTCACGTCCA
MA1038.1	MYB3	6.21418	0.811562	pOsCslF6	688	698	-	TGGTGGGTGGG
MA0933.1	AHL20	6.21287	0.850254	pOsCslF6	367	374	-	TAATAATT
MA1661.1	AT-GTL1	6.2126	0.801408	pOsCslF6	831	842	+	AAAGAAAAAAAA
MA0034.1	Gam1	6.2115	0.820918	pOsCslF6	198	207	-	CGCCACCGTC
MA1016.1	GATA15	6.20939	0.896852	pOsCslF6	283	291	-	GATGATTAA
MA1335.1	TGA4	6.20897	0.806185	pOsCslF6	174	184	-	CCACCTCATCC
MA1038.1	MYB3	6.20765	0.811426	pOsCslF6	918	928	-	GGGGAGGTGGT
MA0968.1	bZIP68	6.20084	0.866374	pOsCslF6	679	687	+	TCCCCTGGC
MA1017.1	GATA8	6.2008	0.876426	pOsCslF6	113	121	+	CGGATGTGG
MA0995.2	ERF039	6.19719	0.824427	pOsCslF6	221	231	+	TAGCCTACAAA
MA1428.1	TCP8	6.19318	0.832415	pOsCslF6	239	247	-	GGGATCCGC
MA0988.1	PHYPADRAFT_143875	6.19015	0.849536	pOsCslF6	340	349	+	CCTACGTGAA
MA0988.1	PHYPADRAFT_143875	6.19015	0.849536	pOsCslF6	340	349	-	TTCACGTAGG
MA0938.1	NAC058	6.18776	0.833698	pOsCslF6	90	97	+	TCAAGCAT
MA1039.1	MYB4	6.18586	0.853783	pOsCslF6	507	514	-	AGTCGGTG
MA1326.1	ZHD5	6.18484	0.831817	pOsCslF6	343	353	+	ACGTGAATAGG
MA0974.1	CDF3	6.18415	0.84269	pOsCslF6	313	321	-	AAAAAGACG
MA1011.1	PHYPADRAFT_72483	6.18394	0.867105	pOsCslF6	798	807	+	TCCTCGTGAA
MA1011.1	PHYPADRAFT_72483	6.18394	0.867105	pOsCslF6	798	807	-	TTCACGAGGA
MA0550.1	BZR1	6.18336	0.811181	pOsCslF6	950	963	+	CCCCCACGCGGCGC
MA0981.1	DOF1.8	6.18204	0.908248	pOsCslF6	717	726	-	GAGAAAGGAA
MA0044.1	HMG-1	6.18197	0.8521	pOsCslF6	311	319	+	CTCGTCTTT
MA1211.1	ATHB18	6.17993	0.831734	pOsCslF6	904	914	-	ATAATAATGGT
MA1039.1	MYB4	6.1787	0.853621	pOsCslF6	558	565	-	GGTGGTTA
MA1671.1	ERF118	6.17837	0.820057	pOsCslF6	197	207	-	CGCCACCGTCA
MA0990.1	EDT1	6.17799	0.825965	pOsCslF6	405	414	+	TTATTAATCC
MA0997.1	ERF069	6.17578	0.864733	pOsCslF6	517	525	+	TCGCTGTCA
MA1039.1	MYB4	6.1729	0.85349	pOsCslF6	474	481	-	TGTTGTTG
MA1088.1	WRKY48	6.17123	0.88031	pOsCslF6	61	70	-	ATCGTCATCT
MA1016.1	GATA15	6.16853	0.895355	pOsCslF6	580	588	-	GATGATGAT
MA1016.1	GATA15	6.16853	0.895355	pOsCslF6	583	591	-	GATGATGAT
MA1016.1	GATA15	6.16853	0.895355	pOsCslF6	586	594	-	GATGATGAT
MA1016.1	GATA15	6.16853	0.895355	pOsCslF6	589	597	-	GATGATGAT
MA1086.1	WRKY43	6.16804	0.826892	pOsCslF6	317	326	-	GAGTAAAAAA
MA1076.1	WRKY15	6.16573	0.834097	pOsCslF6	138	147	-	TCGTCAGCCA
MA1026.1	ATHB-15	6.16536	0.828747	pOsCslF6	14	21	+	CAATTATA
MA0953.1	ATHB-6	6.15975	0.85291	pOsCslF6	597	605	+	CAAATCAAT
MA1229.1	AT2G44940	6.15812	0.801779	pOsCslF6	760	774	-	GTGTGTGGGCGACTG
MA1238.2	ERF38	6.15633	0.807425	pOsCslF6	92	104	-	GTCACCGATGCTT
MA1178.1	MYB3R1	6.15586	0.800177	pOsCslF6	228	242	-	CCGCTTGACCGTTTG
MA1083.1	WRKY30	6.15507	0.82316	pOsCslF6	96	105	-	CGTCACCGAT
MA0588.1	TGA1	6.15387	0.803523	pOsCslF6	486	496	-	TAGTGAAGTGG
MA0588.1	TGA1	6.15387	0.803523	pOsCslF6	569	579	-	TAGTGAGGTGG
MA0110.3	ATHB-5	6.15383	0.801053	pOsCslF6	806	817	-	GACAAATATTTT
MA0973.1	CDF2	6.1536	0.835888	pOsCslF6	837	846	+	AAAAAAACAC
MA0992.1	ERF4	6.15214	0.822091	pOsCslF6	198	205	-	CCACCGTC
MA1358.1	bHLH130	6.15214	0.803653	pOsCslF6	234	244	-	ATCCGCTTGAC
MA1032.1	DREB1G	6.14906	0.820461	pOsCslF6	494	503	+	CTACCGACGA
MA0979.1	ERF008	6.14792	0.833596	pOsCslF6	690	697	+	CACCCACC
MA1036.1	MYB111	6.14464	0.849018	pOsCslF6	444	451	-	GTTCGGTG
MA0961.1	BHLH112	6.13534	0.837703	pOsCslF6	235	243	-	TCCGCTTGA
MA1186.1	At1g49010	6.13024	0.80845	pOsCslF6	936	950	+	CATTTCCTCCTCCTC
MA0120.1	id1	6.12907	0.815955	pOsCslF6	722	733	+	TTCTCTCTCCCT
MA0123.1	abi4	6.12825	0.809064	pOsCslF6	102	111	-	CGCAGCCGTC
MA1040.1	MYB46	6.1265	0.847512	pOsCslF6	570	577	-	GTGAGGTG
MA0980.1	RAP2-10	6.12396	0.818519	pOsCslF6	981	988	+	CCGCCGAC
MA0934.1	AHL25	6.12204	0.860313	pOsCslF6	825	832	+	AATTTAAA
MA0934.1	AHL25	6.12204	0.860313	pOsCslF6	825	832	-	TTTAAATT
MA0983.1	DOF5.6	6.12069	0.90175	pOsCslF6	754	761	-	TGAAACGG
MA0933.1	AHL20	6.11904	0.848163	pOsCslF6	820	827	-	ATTTTTTT
MA0973.1	CDF2	6.1187	0.83499	pOsCslF6	828	837	+	TTAAAAGAAA
MA0120.1	id1	6.11597	0.815584	pOsCslF6	312	323	+	TCGTCTTTTTTA
MA0980.2	RAP2-10	6.11032	0.811489	pOsCslF6	763	774	+	TCGCCCACACAC
MA0973.1	CDF2	6.10899	0.83474	pOsCslF6	820	829	+	AAAAAAATTT
MA1375.1	ANL2	6.10832	0.821142	pOsCslF6	404	414	-	GGATTAATAAC
MA1023.1	PHYPADRAFT_28324	6.10776	0.843054	pOsCslF6	444	451	-	GTTCGGTG
MA1023.1	PHYPADRAFT_28324	6.10776	0.843054	pOsCslF6	690	697	-	GGTGGGTG
MA1023.1	PHYPADRAFT_28324	6.10776	0.843054	pOsCslF6	706	713	-	GGTTGGTG
MA1428.1	TCP8	6.10649	0.83024	pOsCslF6	762	770	+	GTCGCCCAC
MA1091.1	WRKY62	6.10054	0.845663	pOsCslF6	556	563	-	TGGTTAAA
MA1021.1	PHYPADRAFT_48267	6.10034	0.828356	pOsCslF6	464	471	+	TCACGTCC
MA1206.1	ARF2	6.09914	0.859792	pOsCslF6	222	231	+	AGCCTACAAA
MA1015.1	GATA12	6.09794	0.867651	pOsCslF6	240	247	+	CGGATCCC
MA1015.1	GATA12	6.09794	0.867651	pOsCslF6	240	247	-	GGGATCCG
MA0001.1	AGL3	6.09744	0.808609	pOsCslF6	225	234	-	CCGTTTGTAG
MA1043.1	NAC083	6.09279	0.830563	pOsCslF6	481	490	+	ACACGCCACT
MA0982.1	DOF2.4	6.08624	0.912323	pOsCslF6	554	560	-	TTAAAGA
MA0020.1	Dof2	6.08619	0.868493	pOsCslF6	21	26	+	AAAGGT
MA0020.1	Dof2	6.08619	0.868493	pOsCslF6	250	255	-	AAAGTT
MA0020.1	Dof2	6.08619	0.868493	pOsCslF6	549	554	-	AAAGGT
MA0989.1	PHYPADRAFT_153324	6.08566	0.893523	pOsCslF6	718	726	-	GAGAAAGGA
MA1265.2	ERF015	6.08319	0.806181	pOsCslF6	93	104	-	GTCACCGATGCT
MA1202.1	AGL55	6.07422	0.837239	pOsCslF6	902	907	+	ACACCA
MA1426.1	MYB124	6.0726	0.84709	pOsCslF6	206	215	-	CCACGCTACG
MA0996.1	ERF043	6.07234	0.831497	pOsCslF6	764	771	-	TGTGGGCG
MA1007.1	PHYPADRAFT_173530	6.06975	0.849525	pOsCslF6	444	451	-	GTTCGGTG
MA1007.1	PHYPADRAFT_173530	6.06975	0.849525	pOsCslF6	690	697	-	GGTGGGTG
MA1007.1	PHYPADRAFT_173530	6.06975	0.849525	pOsCslF6	706	713	-	GGTTGGTG
MA1425.1	HYH	6.06963	0.806476	pOsCslF6	484	495	-	AGTGAAGTGGCG
MA0998.1	ERF096	6.06754	0.807917	pOsCslF6	954	963	-	GCGCCGCGTG
MA0979.1	ERF008	6.06462	0.831152	pOsCslF6	866	873	-	CACCGCGT
MA1414.1	E2FA	6.06383	0.817409	pOsCslF6	684	693	+	TGGCCCCACC
MA1428.1	TCP8	6.06078	0.829092	pOsCslF6	683	691	-	TGGGGCCAG
MA1238.2	ERF38	6.0598	0.805719	pOsCslF6	971	983	+	ATCGCCGCCGCCG
MA1063.1	TCP19	6.05972	0.813935	pOsCslF6	147	156	-	TCGTGCCCAT
MA1022.1	PHYPADRAFT_38837	6.05804	0.885028	pOsCslF6	717	726	-	GAGAAAGGAA
MA1016.1	GATA15	6.05374	0.891149	pOsCslF6	592	600	-	TTTGATGAT
MA1343.1	bZIP52	6.05133	0.814038	pOsCslF6	652	665	+	CATCCAGCCTAGCA
MA0943.1	ARF5	6.04614	0.842443	pOsCslF6	496	503	+	ACCGACGA
MA0943.1	ARF5	6.04614	0.842443	pOsCslF6	508	515	+	ACCGACTA
MA1212.1	ATHB13	6.0451	0.823011	pOsCslF6	577	587	+	CTAATCATCAT
MA1276.1	AT3G52440	6.0422	0.830559	pOsCslF6	276	286	+	CGACAAGTTAA
MA1206.1	ARF2	6.04168	0.858521	pOsCslF6	897	906	+	AGCAAACACC
MA0969.1	CMTA2	6.03758	0.860829	pOsCslF6	515	523	-	ACAGCGAGT
MA0950.1	ATHB-12	6.03588	0.816023	pOsCslF6	10	17	-	ATTGTTTG
MA1011.1	PHYPADRAFT_72483	6.03475	0.863377	pOsCslF6	258	267	+	GCTACGTGTG
MA1011.1	PHYPADRAFT_72483	6.03475	0.863377	pOsCslF6	258	267	-	CACACGTAGC
MA1089.1	WRKY57	6.03224	0.81147	pOsCslF6	139	148	-	ATCGTCAGCC
MA0992.1	ERF4	6.03154	0.819025	pOsCslF6	957	964	+	GCGGCGCA
MA1212.1	ATHB13	6.02937	0.82273	pOsCslF6	806	816	+	AAAATATTTGT
MA0121.1	ARR10	6.0293	0.851723	pOsCslF6	239	246	-	GGATCCGC
MA0983.1	DOF5.6	6.02844	0.89836	pOsCslF6	719	726	-	GAGAAAGG
MA0984.1	DOF5.7	6.02696	0.891214	pOsCslF6	316	323	-	TAAAAAAG
MA1047.1	TGA5	6.02338	0.85598	pOsCslF6	482	489	-	GTGGCGTG
MA1011.1	PHYPADRAFT_72483	6.02256	0.863073	pOsCslF6	340	349	+	CCTACGTGAA
MA1011.1	PHYPADRAFT_72483	6.02256	0.863073	pOsCslF6	340	349	-	TTCACGTAGG
MA0577.2	SPL3	6.0168	0.804759	pOsCslF6	445	452	+	ACCGAACA
MA1659.1	ABF4	6.01487	0.812035	pOsCslF6	257	268	+	AGCTACGTGTGC
MA0990.1	EDT1	6.01433	0.822177	pOsCslF6	824	833	-	TTTTAAATTT
MA1659.1	ABF4	6.01386	0.812014	pOsCslF6	917	928	+	CACCACCTCCCC
MA0974.1	CDF3	6.01289	0.838066	pOsCslF6	717	725	-	AGAAAGGAA
MA0129.1	TGA1A	6.01139	0.829215	pOsCslF6	177	183	-	CACCTCA
MA0129.1	TGA1A	6.01139	0.829215	pOsCslF6	197	203	-	ACCGTCA
MA0129.1	TGA1A	6.01139	0.829215	pOsCslF6	465	471	+	CACGTCC
MA0129.1	TGA1A	6.01139	0.829215	pOsCslF6	487	493	+	CACTTCA
MA0129.1	TGA1A	6.01139	0.829215	pOsCslF6	570	576	+	CACCTCA
MA0964.1	BIM1	6.00971	0.849495	pOsCslF6	68	77	-	CATCGTGATC
MA1083.1	WRKY30	6.00107	0.81942	pOsCslF6	607	616	+	AATCAACGCC
[truncated: 1,184 more rows]

## Sheet: Wheat
Matrix ID	Name	Score	Relative score	Sequence ID	Start	End	Strand	Predicted sequence
MA1327.1	ATHB23	20.8601	0.93989	pTaCslF6	345	366	-	ATTGTTGATTAATTAATGAATT
MA1327.1	ATHB23	19.4783	0.922198	pTaCslF6	341	362	-	TTGATTAATTAATGAATTGATT
MA1416.1	RAMOSA1	17.03	0.910203	pTaCslF6	165	178	+	AAAAGAGAGAGAAA
MA1281.1	AT5G02460	16.9672	0.873153	pTaCslF6	383	403	+	CGAAAAGATAAAATAAAAACC
MA1267.1	AT5G66940	16.2726	0.807764	pTaCslF6	157	185	-	CCTGTTTTTTCTCTCTCTTTTATTAATTA
MA1329.2	ZHD1	16.2271	0.958431	pTaCslF6	154	166	-	TTATTAATTAACT
MA1267.1	AT5G66940	16.151	0.806431	pTaCslF6	377	405	-	CCGGTTTTTATTTTATCTTTTCGCTTGCA
MA1278.1	OBP1	15.9365	0.874949	pTaCslF6	384	404	-	CGGTTTTTATTTTATCTTTTC
MA1416.1	RAMOSA1	15.8934	0.898129	pTaCslF6	860	873	-	CAGGGAGAGAGAAA
MA1281.1	AT5G02460	15.7966	0.859132	pTaCslF6	163	183	+	ATAAAAGAGAGAGAAAAAACA
MA1163.1	PHL11	15.7749	0.954336	pTaCslF6	99	112	+	AAAAGAATCTTTCA
MA1168.1	MYR2	15.5847	0.971716	pTaCslF6	99	112	+	AAAAGAATCTTTCA
MA1329.2	ZHD1	15.5532	0.946441	pTaCslF6	348	360	+	TCATTAATTAATC
MA1328.1	ATHB34	15.545	0.946388	pTaCslF6	347	361	+	TTCATTAATTAATCA
MA1367.1	AT1G76870	15.5231	0.965702	pTaCslF6	394	407	+	AATAAAAACCGGAA
MA1328.1	ATHB34	15.3952	0.944028	pTaCslF6	343	357	+	TCAATTCATTAATTA
MA1272.1	AT2G28810	15.2973	0.846101	pTaCslF6	383	403	-	GGTTTTTATTTTATCTTTTCG
MA1387.1	AT1G13300	15.2817	0.920265	pTaCslF6	102	116	-	TGATTGAAAGATTCT
MA1329.1	ZHD1	15.2029	0.950327	pTaCslF6	352	366	+	TAATTAATCAACAAT
MA1328.1	ATHB34	15.1892	0.940784	pTaCslF6	352	366	-	ATTGTTGATTAATTA
MA1166.1	PHL12	15.163	0.912064	pTaCslF6	98	111	+	GAAAAGAATCTTTC
MA1327.2	ATHB23	15.1225	0.9881	pTaCslF6	156	165	+	TTAATTAATA
MA1223.1	ERF035	15.06	0.938859	pTaCslF6	746	759	-	AGAAGTGTCGGTAG
MA1375.1	ANL2	15.0402	0.960248	pTaCslF6	348	358	+	TCATTAATTAA
MA1329.2	ZHD1	15.0352	0.937226	pTaCslF6	349	361	-	TGATTAATTAATG
MA1230.1	ERF037	15.0046	0.94559	pTaCslF6	746	759	+	CTACCGACACTTCT
MA1281.1	AT5G02460	14.9521	0.849017	pTaCslF6	85	105	+	AGAAAAGGCGCAAGAAAAGAA
MA1369.1	HDG1	14.9189	0.962723	pTaCslF6	348	358	-	TTAATTAATGA
MA1385.1	AT2G40260	14.9114	0.929494	pTaCslF6	99	113	-	TTGAAAGATTCTTTT
MA1329.1	ZHD1	14.8314	0.944118	pTaCslF6	348	362	+	TCATTAATTAATCAA
MA1038.1	MYB3	14.7512	0.988566	pTaCslF6	513	523	+	TGGTAGGTAGG
MA1272.1	AT2G28810	14.7475	0.838551	pTaCslF6	163	183	-	TGTTTTTTCTCTCTCTTTTAT
MA1329.1	ZHD1	14.693	0.941805	pTaCslF6	152	166	-	TTATTAATTAACTTG
MA1327.2	ATHB23	14.3853	0.974731	pTaCslF6	351	360	+	TTAATTAATC
MA1220.1	TINY	14.3832	0.941629	pTaCslF6	744	758	+	CCCTACCGACACTTC
MA1164.1	HHO5	14.3353	0.96743	pTaCslF6	102	112	-	TGAAAGATTCT
MA1229.1	AT2G44940	14.1436	0.935724	pTaCslF6	743	757	-	AAGTGTCGGTAGGGG
MA1327.1	ATHB23	14.1149	0.853526	pTaCslF6	347	368	+	TTCATTAATTAATCAACAATGA
MA1688.1	ARF16	14.1136	0.901773	pTaCslF6	706	719	+	AGCAAGACAAGCGA
MA1281.1	AT5G02460	14.0726	0.838484	pTaCslF6	844	864	-	AGAAAAGGAAGCAATGAATGA
MA1278.1	OBP1	14.0526	0.847377	pTaCslF6	843	863	+	TTCATTCATTGCTTCCTTTTC
MA1329.2	ZHD1	14.0398	0.919516	pTaCslF6	153	165	+	AAGTTAATTAATA
MA1158.1	MGP	14.037	0.840845	pTaCslF6	381	400	+	AGCGAAAAGATAAAATAAAA
MA1327.2	ATHB23	14.0043	0.967822	pTaCslF6	349	358	-	TTAATTAATG
MA1273.1	dof4.2	13.9943	0.851818	pTaCslF6	379	397	+	CAAGCGAAAAGATAAAATA
MA1327.2	ATHB23	13.9892	0.967547	pTaCslF6	154	163	-	TTAATTAACT
MA1278.1	OBP1	13.9639	0.846079	pTaCslF6	86	106	-	ATTCTTTTCTTGCGCCTTTTC
MA1278.1	OBP1	13.7756	0.843323	pTaCslF6	164	184	-	CTGTTTTTTCTCTCTCTTTTA
MA1277.1	Adof1	13.7216	0.828453	pTaCslF6	378	398	+	GCAAGCGAAAAGATAAAATAA
MA1682.1	TCX3	13.7137	0.884919	LCN2	269	282	-	AAAAATACAAAAAT
MA1682.1	TCX3	13.7137	0.884919	LCN2	801	814	-	AAAAATACAAAAAT
MA1241.1	AT4G32800	13.581	0.905811	pTaCslF6	744	759	+	CCCTACCGACACTTCT
MA1249.1	RAP210	13.4996	0.932593	pTaCslF6	743	757	-	AAGTGTCGGTAGGGG
MA1160.1	AT1G14580	13.4994	0.817953	pTaCslF6	381	400	-	TTTTATTTTATCTTTTCGCT
MA1274.1	OBP3	13.4886	0.821827	pTaCslF6	379	399	-	TTTATTTTATCTTTTCGCTTG
MA1272.1	AT2G28810	13.4544	0.820792	pTaCslF6	85	105	-	TTCTTTTCTTGCGCCTTTTCT
MA0980.2	RAP2-10	13.3558	0.94666	pTaCslF6	746	757	+	CTACCGACACTT
MA1330.1	ZHD6	13.3271	0.908733	pTaCslF6	152	166	+	CAAGTTAATTAATAA
MA1390.1	HHO2	13.2881	0.898867	pTaCslF6	103	115	-	GATTGAAAGATTC
MA1036.1	MYB111	13.2721	1	pTaCslF6	514	521	+	GGTAGGTA
MA1329.1	ZHD1	13.2567	0.917797	pTaCslF6	153	167	+	AAGTTAATTAATAAA
MA1330.1	ZHD6	13.2411	0.907315	pTaCslF6	352	366	-	ATTGTTGATTAATTA
MA1330.1	ZHD6	13.1649	0.90606	pTaCslF6	348	362	-	TTGATTAATTAATGA
MA1269.1	dof4.5	13.0711	0.893262	pTaCslF6	97	110	+	AGAAAAGAATCTTT
MA1697.1	ARF4	13.0604	0.948508	pTaCslF6	955	966	-	TTACGACAAGGA
MA1156.1	JKD	13.0288	0.825832	pTaCslF6	381	400	-	TTTTATTTTATCTTTTCGCT
MA1040.1	MYB46	12.9701	0.986937	pTaCslF6	514	521	+	GGTAGGTA
MA0560.1	PIF3	12.963	0.954841	pTaCslF6	467	476	-	TGCCATGTGA
MA1198.1	HAT2	12.958	0.948603	pTaCslF6	338	348	+	ACCAATCAATT
MA1384.1	PHL7	12.9575	0.90003	pTaCslF6	99	111	+	AAAAGAATCTTTC
MA0942.1	ARF1	12.9102	0.989576	pTaCslF6	748	755	+	ACCGACAC
MA1038.1	MYB3	12.9026	0.950237	pTaCslF6	517	527	+	AGGTAGGTGAG
MA0996.1	ERF043	12.8991	0.968894	pTaCslF6	747	754	-	TGTCGGTA
MA1036.1	MYB111	12.8507	0.991072	pTaCslF6	518	525	+	GGTAGGTG
MA1010.1	PHYPADRAFT_64121	12.7897	0.947837	pTaCslF6	743	755	-	GTGTCGGTAGGGG
MA1265.1	ERF015	12.7772	0.874292	pTaCslF6	746	765	+	CTACCGACACTTCTTGTGCC
MA1329.1	ZHD1	12.7708	0.909676	pTaCslF6	412	426	+	AAGCTAATTATCACT
MA1157.1	NUC	12.7465	0.823336	pTaCslF6	381	400	-	TTTTATTTTATCTTTTCGCT
MA1095.1	ARALYDRAFT_495258	12.7159	0.970125	LCN2	1725	1732	-	GACCCCAC
MA1253.1	AT3G16280	12.7144	0.906208	pTaCslF6	744	757	-	AAGTGTCGGTAGGG
MA0995.2	ERF039	12.7086	0.961167	pTaCslF6	746	756	+	CTACCGACACT
MA1386.1	HHO3	12.7076	0.950323	pTaCslF6	102	112	+	AGAATCTTTCA
MA1328.1	ATHB34	12.7009	0.901595	pTaCslF6	270	284	-	ATATAGTACTAATCA
MA1227.1	ERF027	12.6879	0.89062	pTaCslF6	735	755	+	GCTTGAAACCCCTACCGACAC
MA1039.1	MYB4	12.6546	1	pTaCslF6	518	525	+	GGTAGGTG
MA1198.1	HAT2	12.636	0.942706	pTaCslF6	200	210	+	ACTAATCATCA
MA0562.1	PIF5	12.6343	0.977342	pTaCslF6	467	474	+	TCACATGG
MA1192.1	At5g58900	12.604	0.900273	pTaCslF6	385	399	+	AAAAGATAAAATAAA
MA1274.1	OBP3	12.591	0.810934	pTaCslF6	165	185	-	CCTGTTTTTTCTCTCTCTTTT
MA1329.1	ZHD1	12.5606	0.906162	pTaCslF6	198	212	+	AAACTAATCATCATC
MA0578.1	SPL8	12.5124	0.929667	pTaCslF6	270	285	+	TGATTAGTACTATATT
MA1250.1	AT1G75490	12.4924	0.874486	pTaCslF6	303	317	-	CCTTTTCCACCGATT
MA1329.1	ZHD1	12.426	0.903912	pTaCslF6	347	361	-	TGATTAATTAATGAA
MA1237.1	AT4G16750	12.3753	0.903883	pTaCslF6	741	755	+	AACCCCTACCGACAC
MA1330.1	ZHD6	12.3647	0.892877	pTaCslF6	153	167	-	TTTATTAATTAACTT
MA1201.1	AGL42	12.3116	1	pTaCslF6	206	212	+	CATCATC
MA1277.1	Adof1	12.3058	0.80776	pTaCslF6	158	178	+	AATTAATAAAAGAGAGAGAAA
MA1040.1	MYB46	12.286	0.972999	pTaCslF6	518	525	+	GGTAGGTG
MA1413.1	UIF1	12.2823	0.981447	pTaCslF6	101	110	-	AAAGATTCTT
MA0954.1	ATHB-7	12.2727	0.946482	LCN2	27	36	+	ACAATCATAG
MA1227.2	ERF027	12.2661	0.916067	pTaCslF6	744	758	+	CCCTACCGACACTTC
MA1259.1	AT1G01250	12.2412	0.8922	pTaCslF6	745	759	-	AGAAGTGTCGGTAGG
MA1327.1	ATHB23	12.1292	0.8281	pTaCslF6	191	212	-	GATGATGATTAGTTTGTTTGTT
MA0990.1	EDT1	12.0807	0.962583	pTaCslF6	348	357	-	TAATTAATGA
MA1238.1	ERF38	12.0803	0.894322	pTaCslF6	740	754	-	TGTCGGTAGGGGTTT
MA1369.1	HDG1	12.0602	0.916838	pTaCslF6	156	166	+	TTAATTAATAA
MA1688.1	ARF16	12.0371	0.85644	pTaCslF6	93	106	+	CGCAAGAAAAGAAT
MA1374.1	IDD7	12.028	0.827677	pTaCslF6	381	398	+	AGCGAAAAGATAAAATAA
MA1193.1	At2g38090	12.0175	0.829318	pTaCslF6	253	273	-	ATCAGAGAGGAGAAGGAGAAG
MA1210.1	HAT22	11.9815	0.933079	pTaCslF6	200	209	+	ACTAATCATC
MA1281.1	AT5G02460	11.9625	0.813211	pTaCslF6	843	863	-	GAAAAGGAAGCAATGAATGAA
MA1026.2	ATHB15	11.961	0.871637	pTaCslF6	204	218	-	AGTGGCGATGATGAT
MA1024.1	HAT1	11.9391	0.943831	pTaCslF6	201	210	+	CTAATCATCA
MA1277.1	Adof1	11.9245	0.802186	pTaCslF6	849	869	-	GAGAGAGAAAAGGAAGCAATG
MA1039.1	MYB4	11.9201	0.983398	pTaCslF6	514	521	+	GGTAGGTA
MA1330.1	ZHD6	11.8981	0.885189	pTaCslF6	347	361	+	TTCATTAATTAATCA
MA1226.1	AT5G18450	11.8409	0.866559	pTaCslF6	811	825	-	GGAGGAGGAGGAGGT
MA1327.1	ATHB23	11.8213	0.824158	pTaCslF6	152	173	+	CAAGTTAATTAATAAAAGAGAG
MA1273.1	dof4.2	11.7523	0.818812	pTaCslF6	174	192	+	AGAAAAAACAGGCACATAA
MA1233.2	ERF021	11.7471	0.887545	pTaCslF6	743	757	+	CCCCTACCGACACTT
MA1375.1	ANL2	11.7239	0.908599	pTaCslF6	156	166	-	TTATTAATTAA
MA0959.1	AIB	11.7049	0.939672	pTaCslF6	873	880	+	GCACATGC
MA0959.1	AIB	11.7049	0.939672	pTaCslF6	873	880	-	GCATGTGC
MA1226.1	AT5G18450	11.6917	0.864417	pTaCslF6	619	633	-	TATGTAGGTGGTGGA
MA1032.1	DREB1G	11.691	0.930136	pTaCslF6	746	755	+	CTACCGACAC
MA1279.1	COG1	11.6623	0.800571	pTaCslF6	381	401	+	AGCGAAAAGATAAAATAAAAA
MA1276.1	AT3G52440	11.6285	0.938808	pTaCslF6	229	239	-	AATAAAGGTAC
MA1383.1	KAN2	11.5931	0.857568	pTaCslF6	100	114	-	ATTGAAAGATTCTTT
MA1265.1	ERF015	11.588	0.857094	pTaCslF6	671	690	+	CCACAGACACCTCCAACCCG
MA1260.1	AT1G77640	11.5873	0.8407	pTaCslF6	670	690	-	CGGGTTGGAGGTGTCTGTGGG
MA1023.1	PHYPADRAFT_28324	11.5775	0.950749	pTaCslF6	747	754	-	TGTCGGTA
MA1281.1	AT5G02460	11.564	0.808439	pTaCslF6	162	182	+	AATAAAAGAGAGAGAAAAAAC
MA1041.1	MYB55	11.5585	0.945932	pTaCslF6	513	520	-	ACCTACCA
MA1417.1	O2	11.5549	0.860151	pTaCslF6	465	477	-	GTGCCATGTGATT
MA0971.1	DREB1A	11.5489	0.94936	pTaCslF6	746	755	-	GTGTCGGTAG
MA1238.2	ERF38	11.5447	0.902674	pTaCslF6	745	757	+	CCTACCGACACTT
MA1276.1	AT3G52440	11.5444	0.937179	pTaCslF6	310	320	+	GGAAAAGGAAA
MA1273.1	dof4.2	11.5103	0.81525	pTaCslF6	850	868	-	AGAGAGAAAAGGAAGCAAT
MA1388.1	AT3G24120	11.4697	0.993938	pTaCslF6	102	109	+	AGAATCTT
MA1399.1	At5g08520	11.4661	0.900504	LCN2	1576	1588	+	CTCAAGGATAAGG
MA0123.1	abi4	11.4234	0.953878	LCN2	1410	1419	+	CGCTGCCTCC
MA0995.1	ERF039	11.3802	0.981159	pTaCslF6	746	755	-	GTGTCGGTAG
MA1271.1	DAG2	11.3753	0.917996	pTaCslF6	310	320	+	GGAAAAGGAAA
MA1281.1	AT5G02460	11.3704	0.80612	pTaCslF6	165	185	+	AAAAGAGAGAGAAAAAACAGG
MA1007.1	PHYPADRAFT_173530	11.3357	0.946893	pTaCslF6	747	754	-	TGTCGGTA
MA0561.1	PIF4	11.3329	0.949116	pTaCslF6	468	475	+	CACATGGC
MA1089.1	WRKY57	11.3075	0.955927	LCN2	950	959	+	AAGGTCAAAG
MA1329.2	ZHD1	11.3016	0.870801	pTaCslF6	345	357	-	TAATTAATGAATT
MA1090.1	WRKY60	11.2309	0.924338	LCN2	950	960	+	AAGGTCAAAGA
MA1330.1	ZHD6	11.2236	0.874077	pTaCslF6	412	426	-	AGTGATAATTAGCTT
MA1159.1	SGR5	11.2194	0.841939	pTaCslF6	166	180	+	AAAGAGAGAGAAAAA
MA1046.1	NTL9	11.194	0.886912	pTaCslF6	156	164	+	TTAATTAAT
MA1046.1	NTL9	11.194	0.886912	pTaCslF6	350	358	-	TTAATTAAT
MA1046.1	NTL9	11.194	0.886912	pTaCslF6	351	359	+	TTAATTAAT
MA1165.1	HHO6	11.1646	0.887525	pTaCslF6	103	113	-	TTGAAAGATTC
MA1087.1	WRKY45	11.1387	0.934217	LCN2	952	959	-	CTTTGACC
MA1181.1	MYB113	11.0889	0.923781	pTaCslF6	189	199	-	TTGTTTGTTAT
MA1093.1	WRKY75	11.0807	0.973572	LCN2	951	958	+	AGGTCAAA
MA1424.1	ERF019	11.0691	0.88138	pTaCslF6	744	758	+	CCCTACCGACACTTC
MA1371.1	IDD4	11.0287	0.82551	pTaCslF6	381	397	+	AGCGAAAAGATAAAATA
MA1326.1	ZHD5	11.0253	0.926673	pTaCslF6	414	424	-	TGATAATTAGC
MA1193.1	At2g38090	11.0035	0.814485	pTaCslF6	380	400	+	AAGCGAAAAGATAAAATAAAA
MA1328.1	ATHB34	10.9829	0.874538	pTaCslF6	407	421	+	AATGCAAGCTAATTA
MA1186.1	At1g49010	10.9801	0.886397	LCN2	1579	1593	-	TCTGGCCTTATCCTT
MA0008.2	HAT5	10.9727	0.8509	pTaCslF6	843	854	+	TTCATTCATTGC
MA0950.1	ATHB-12	10.9109	0.943629	LCN2	28	35	-	TATGATTG
MA1672.1	GBF2	10.9075	0.888232	pTaCslF6	466	478	+	ATCACATGGCACA
MA1041.1	MYB55	10.9025	0.932296	pTaCslF6	517	524	-	ACCTACCT
MA1217.1	CBF2	10.8958	0.886191	pTaCslF6	743	757	+	CCCCTACCGACACTT
MA0576.1	RAX3	10.8823	0.826094	pTaCslF6	514	526	+	GGTAGGTAGGTGA
MA1326.1	ZHD5	10.8785	0.923796	pTaCslF6	154	164	+	AGTTAATTAAT
MA1241.1	AT4G32800	10.8586	0.863165	pTaCslF6	621	636	+	CACCACCTACATATAA
MA1216.1	RAP21	10.8411	0.881796	pTaCslF6	620	632	-	ATGTAGGTGGTGG
MA1326.1	ZHD5	10.8272	0.922791	pTaCslF6	200	210	-	TGATGATTAGT
MA1388.1	AT3G24120	10.8097	0.97918	pTaCslF6	492	499	+	GGAATATG
MA1381.1	AT3G46070	10.7945	0.888633	pTaCslF6	856	870	+	TCCTTTTCTCTCTCC
MA1159.1	SGR5	10.7647	0.835883	pTaCslF6	387	401	+	AAGATAAAATAAAAA
MA1697.1	ARF4	10.7615	0.897594	pTaCslF6	707	718	+	GCAAGACAAGCG
MA1373.1	IDD2	10.7265	0.825439	pTaCslF6	381	395	+	AGCGAAAAGATAAAA
MA1682.1	TCX3	10.7178	0.841019	LCN2	495	508	-	AAAAATACAAAGAT
MA0574.1	MYB15	10.7043	0.82937	pTaCslF6	510	522	+	ACCTGGTAGGTAG
MA0110.3	ATHB-5	10.7024	0.888845	pTaCslF6	338	349	+	ACCAATCAATTC
MA1173.1	MYB101	10.6756	0.863597	pTaCslF6	394	408	+	AATAAAAACCGGAAA
MA1024.1	HAT1	10.6714	0.917967	pTaCslF6	339	348	+	CCAATCAATT
MA1008.1	PHYPADRAFT_182268	10.6621	0.913324	pTaCslF6	746	755	-	GTGTCGGTAG
MA1198.1	HAT2	10.6577	0.906474	pTaCslF6	354	364	+	ATTAATCAACA
MA1226.1	AT5G18450	10.6542	0.849516	pTaCslF6	808	822	-	GGAGGAGGAGGTGCG
MA1329.1	ZHD1	10.649	0.874209	pTaCslF6	343	357	-	TAATTAATGAATTGA
MA1329.2	ZHD1	10.6378	0.858992	pTaCslF6	352	364	+	TAATTAATCAACA
MA0566.1	MYC2	10.6282	0.938009	pTaCslF6	873	880	+	GCACATGC
MA0566.1	MYC2	10.6282	0.938009	pTaCslF6	873	880	-	GCATGTGC
MA1343.1	bZIP52	10.6163	0.889337	pTaCslF6	50	63	-	AAGCCAGCCTGACC
MA1344.1	bZIP28	10.5883	0.865578	pTaCslF6	462	476	+	ACAAATCACATGGCA
MA0954.2	ATHB7	10.5562	0.84292	pTaCslF6	842	854	-	GCAATGAATGAAT
MA1416.1	RAMOSA1	10.5508	0.841375	pTaCslF6	167	180	+	AAGAGAGAGAAAAA
MA1258.1	DREB2	10.5275	0.835822	pTaCslF6	740	760	-	AAGAAGTGTCGGTAGGGGTTT
MA1198.1	HAT2	10.5065	0.903705	pTaCslF6	296	306	+	AACAATCAATC
MA1330.1	ZHD6	10.5022	0.862192	pTaCslF6	198	212	-	GATGATGATTAGTTT
MA1209.1	ATHB20	10.4843	0.874386	pTaCslF6	348	358	+	TCATTAATTAA
MA1326.1	ZHD5	10.477	0.915927	pTaCslF6	350	360	-	GATTAATTAAT
MA1009.1	ARF3	10.458	0.923034	pTaCslF6	747	754	-	TGTCGGTA
MA0127.1	PEND	10.4514	0.893708	LCN2	432	441	+	AATTCTTCTG
MA1042.1	MYB59	10.4421	0.935131	pTaCslF6	514	521	+	GGTAGGTA
MA1271.1	DAG2	10.4284	0.899428	pTaCslF6	229	239	-	AATAAAGGTAC
MA1091.1	WRKY62	10.4225	0.926965	LCN2	951	958	+	AGGTCAAA
MA1270.1	AT3G45610	10.4082	0.80483	pTaCslF6	302	320	-	TTTCCTTTTCCACCGATTG
MA1370.1	IDD5	10.4049	0.802073	pTaCslF6	381	396	-	ATTTTATCTTTTCGCT
MA1408.1	FaEOBII	10.4044	0.914544	pTaCslF6	513	522	+	TGGTAGGTAG
MA1413.1	UIF1	10.3996	0.944895	pTaCslF6	100	109	+	AAAGAATCTT
MA1280.1	OBP4	10.397	0.860871	pTaCslF6	383	396	+	CGAAAAGATAAAAT
MA1376.1	DEAR3	10.386	0.868408	pTaCslF6	618	634	-	ATATGTAGGTGGTGGAC
MA1248.1	DREB26	10.3552	0.819694	pTaCslF6	304	323	-	CGATTTCCTTTTCCACCGAT
MA1381.1	AT3G46070	10.35	0.880222	pTaCslF6	968	982	-	ACGCACTCACTCTCC
MA0570.1	ABF1	10.3465	0.800411	pTaCslF6	465	483	+	AATCACATGGCACAGCAGG
MA1362.1	bHLH77	10.3058	0.867667	pTaCslF6	466	480	-	GCTGTGCCATGTGAT
MA1092.1	WRKY63	10.2917	0.937621	LCN2	951	958	+	AGGTCAAA
MA1094.1	WRKY8	10.2916	0.975157	LCN2	951	959	+	AGGTCAAAG
MA1326.1	ZHD5	10.2873	0.912211	pTaCslF6	349	359	+	CATTAATTAAT
MA0128.1	EmBP-1	10.2658	0.928819	LCN2	96	103	+	ATACGTGG
MA1255.1	AT1G22810	10.2563	0.841413	pTaCslF6	670	684	-	GGAGGTGTCTGTGGG
MA0110.3	ATHB-5	10.2466	0.880047	pTaCslF6	839	850	+	TACATTCATTCA
MA1265.2	ERF015	10.2287	0.880811	pTaCslF6	745	756	+	CCTACCGACACT
MA1412.1	TSAR2	10.2131	0.925801	pTaCslF6	872	881	+	TGCACATGCT
MA0581.1	LEC2	10.2109	0.90507	pTaCslF6	9	19	-	GCCATGCATCA
MA1328.1	ATHB34	10.2104	0.862371	pTaCslF6	157	171	-	CTCTTTTATTAATTA
MA1258.1	DREB2	10.1702	0.830646	pTaCslF6	617	637	-	TTTATATGTAGGTGGTGGACT
MA0110.3	ATHB-5	10.161	0.878395	pTaCslF6	296	307	+	AACAATCAATCG
MA1327.1	ATHB23	10.1482	0.802736	pTaCslF6	405	426	-	AGTGATAATTAGCTTGCATTTC
MA1398.1	KUA1	10.1463	0.857813	LCN2	1919	1933	+	TTTTCCTTGTCCACT
MA0943.1	ARF5	10.1108	0.934697	pTaCslF6	748	755	+	ACCGACAC
MA1398.1	KUA1	10.0991	0.857074	LCN2	1108	1122	+	CTTTCATCATCCAAT
MA1662.1	AT3G10030	10.0907	0.867855	pTaCslF6	287	299	+	CATTAACATAACA
MA1167.1	EFM	10.0827	0.889516	pTaCslF6	102	112	+	AGAATCTTTCA
MA1381.1	AT3G46070	10.0822	0.875154	pTaCslF6	166	180	-	TTTTTCTCTCTCTTT
MA1424.1	ERF019	10.0819	0.865506	pTaCslF6	621	635	+	CACCACCTACATATA
MA1224.1	CBF1	10.078	0.885854	pTaCslF6	745	756	+	CCTACCGACACT
MA1229.1	AT2G44940	10.0737	0.867457	pTaCslF6	620	634	-	ATATGTAGGTGGTGG
MA0550.1	BZR1	10.0568	0.881647	pTaCslF6	585	598	+	CATACACGCGTACA
MA0958.1	BHLH13	10.0338	0.914989	pTaCslF6	873	880	-	GCATGTGC
MA1209.1	ATHB20	10.0315	0.865705	pTaCslF6	156	166	-	TTATTAATTAA
MA1259.1	AT1G01250	10.0175	0.85597	pTaCslF6	622	636	-	TTATATGTAGGTGGT
MA0110.3	ATHB-5	10.0155	0.875587	pTaCslF6	843	854	+	TTCATTCATTGC
MA1376.1	DEAR3	10.0043	0.862561	pTaCslF6	741	757	-	AAGTGTCGGTAGGGGTT
MA1061.1	SPT	10.0039	0.929981	pTaCslF6	783	791	+	CCCACGTAC
MA1223.1	ERF035	9.9806	0.856222	pTaCslF6	623	636	-	TTATATGTAGGTGG
MA1280.1	OBP4	9.97673	0.853443	pTaCslF6	226	239	-	AATAAAGGTACCAG
MA1218.1	CBF4	9.97591	0.876269	pTaCslF6	745	757	-	AAGTGTCGGTAGG
MA1259.1	AT1G01250	9.97394	0.85526	pTaCslF6	670	684	-	GGAGGTGTCTGTGGG
MA1327.1	ATHB23	9.97078	0.800464	pTaCslF6	351	372	+	TTAATTAATCAACAATGAAGTA
MA1260.1	AT1G77640	9.96936	0.817439	pTaCslF6	745	765	-	GGCACAAGAAGTGTCGGTAGG
MA1251.1	DEAR5	9.96773	0.853446	pTaCslF6	615	633	+	CCAGTCCACCACCTACATA
MA1329.2	ZHD1	9.96041	0.84694	pTaCslF6	344	356	+	CAATTCATTAATT
MA1241.1	AT4G32800	9.94596	0.848869	pTaCslF6	669	684	+	ACCCACAGACACCTCC
MA1681.1	SRM1	9.93674	0.846162	LCN2	1578	1591	+	CAAGGATAAGGCCA
MA1230.1	ERF037	9.92551	0.860933	pTaCslF6	671	684	+	CCACAGACACCTCC
MA1670.1	DREB1C	9.9089	0.864637	pTaCslF6	744	758	+	CCCTACCGACACTTC
MA1260.1	AT1G77640	9.90844	0.816563	pTaCslF6	622	642	-	GTGTGTTTATATGTAGGTGGT
MA1326.1	ZHD5	9.90709	0.90476	pTaCslF6	155	165	-	TATTAATTAAC
MA1276.1	AT3G52440	9.90085	0.905331	pTaCslF6	962	972	+	CGTAAAGGAGA
MA1416.1	RAMOSA1	9.89297	0.834387	pTaCslF6	163	176	+	ATAAAAGAGAGAGA
MA1411.1	TSAR1	9.87057	0.920474	pTaCslF6	872	881	-	AGCATGTGCA
MA1198.1	HAT2	9.86244	0.891908	pTaCslF6	349	359	-	ATTAATTAATG
MA1263.1	AT1G36060	9.79542	0.859733	pTaCslF6	743	756	-	AGTGTCGGTAGGGG
MA0945.1	ARR1	9.77318	0.954551	pTaCslF6	100	109	+	AAAGAATCTT
MA1044.1	NAC92	9.77234	0.920346	pTaCslF6	705	716	+	CAGCAAGACAAG
MA1412.1	TSAR2	9.76262	0.919306	pTaCslF6	872	881	-	AGCATGTGCA
MA1360.1	bHLH74	9.73788	0.800977	pTaCslF6	779	799	-	CGAGTAAAGTACGTGGGGGAT
MA1243.1	DREB19	9.70253	0.852151	pTaCslF6	618	634	+	GTCCACCACCTACATAT
MA1684.1	Foxn1	9.69471	0.9923	pTaCslF6	503	508	+	GGAAGC
MA1684.1	Foxn1	9.69471	0.9923	pTaCslF6	853	858	-	GGAAGC
MA0565.2	FUS3	9.6774	0.891928	pTaCslF6	873	882	+	GCACATGCTA
MA1330.1	ZHD6	9.66748	0.848439	pTaCslF6	343	357	+	TCAATTCATTAATTA
MA0570.2	ABF1	9.64861	0.854765	pTaCslF6	467	478	+	TCACATGGCACA
MA1223.1	ERF035	9.64551	0.85077	pTaCslF6	671	684	-	GGAGGTGTCTGTGG
MA0045.1	HMG-I/Y	9.62908	0.847907	pTaCslF6	166	181	+	AAAGAGAGAGAAAAAA
MA1232.1	AT4G28140	9.6274	0.814082	pTaCslF6	304	323	+	ATCGGTGGAAAAGGAAATCG
MA0963.1	BHLH78	9.61093	0.875	pTaCslF6	873	880	+	GCACATGC
MA0963.1	BHLH78	9.61093	0.875	pTaCslF6	873	880	-	GCATGTGC
MA0930.1	ABF3	9.61093	0.875	pTaCslF6	588	595	+	ACACGCGT
MA0930.1	ABF3	9.61093	0.875	pTaCslF6	588	595	-	ACGCGTGT
MA1253.1	AT3G16280	9.60411	0.844727	pTaCslF6	621	634	-	ATATGTAGGTGGTG
MA1038.1	MYB3	9.59728	0.881706	pTaCslF6	622	632	-	ATGTAGGTGGT
MA1186.1	At1g49010	9.58847	0.86403	LCN2	1918	1932	+	TTTTTCCTTGTCCAC
MA0569.1	MYC4	9.57601	0.905595	pTaCslF6	873	880	-	GCATGTGC
MA1326.1	ZHD5	9.57284	0.89821	pTaCslF6	354	364	-	TGTTGATTAAT
MA1025.1	HBI1	9.56556	0.878253	pTaCslF6	872	883	-	TTAGCATGTGCA
MA0568.1	MYC3	9.5436	0.937448	pTaCslF6	873	880	+	GCACATGC
MA0568.1	MYC3	9.5436	0.937448	pTaCslF6	873	880	-	GCATGTGC
MA1212.1	ATHB13	9.54303	0.885505	pTaCslF6	348	358	+	TCATTAATTAA
MA1226.1	AT5G18450	9.53245	0.833405	pTaCslF6	814	828	-	AGGGGAGGAGGAGGA
MA1026.2	ATHB15	9.53219	0.837559	pTaCslF6	201	215	-	GGCGATGATGATTAG
MA1263.1	AT1G36060	9.52723	0.855161	pTaCslF6	620	633	-	TATGTAGGTGGTGG
MA1375.1	ANL2	9.52169	0.874302	pTaCslF6	844	854	+	TCATTCATTGC
MA0579.1	CDC5	9.51878	0.864056	pTaCslF6	717	727	-	TGCTCAGCTCG
MA1210.1	HAT22	9.5095	0.875368	pTaCslF6	338	347	+	ACCAATCAAT
MA0957.1	BHLH3	9.50605	0.898579	pTaCslF6	873	880	+	GCACATGC
MA0957.1	BHLH3	9.50605	0.898579	pTaCslF6	873	880	-	GCATGTGC
MA1188.1	At3g11280	9.50559	0.849234	LCN2	1110	1123	+	TTCATCATCCAATC
MA1220.1	TINY	9.50369	0.859313	pTaCslF6	621	635	+	CACCACCTACATATA
MA1186.1	At1g49010	9.50308	0.862658	LCN2	1107	1121	+	CCTTTCATCATCCAA
MA1369.1	HDG1	9.47091	0.875278	pTaCslF6	844	854	-	GCAATGAATGA
MA0977.1	DOF2.5	9.45878	0.927501	pTaCslF6	87	94	+	AAAAGGCG
MA1216.1	RAP21	9.45085	0.858227	pTaCslF6	743	755	-	GTGTCGGTAGGGG
MA1230.1	ERF037	9.4389	0.852822	pTaCslF6	623	636	+	CCACCTACATATAA
MA0045.1	HMG-I/Y	9.41797	0.843071	pTaCslF6	851	866	-	AGAGAAAAGGAAGCAA
MA1051.1	RAP2-3	9.41219	0.91391	pTaCslF6	539	546	-	TCGCCGCA
MA1329.2	ZHD1	9.4111	0.837168	pTaCslF6	157	169	+	TAATTAATAAAAG
MA1669.1	DREB1B	9.39879	0.854384	pTaCslF6	745	758	+	CCTACCGACACTTC
MA1024.1	HAT1	9.38811	0.891785	pTaCslF6	297	306	+	ACAATCAATC
MA0975.1	CRF2	9.38596	0.905127	pTaCslF6	539	546	-	TCGCCGCA
MA1243.1	DREB19	9.37594	0.847256	pTaCslF6	741	757	+	AACCCCTACCGACACTT
MA1265.1	ERF015	9.36942	0.825011	pTaCslF6	623	642	+	CCACCTACATATAAACACAC
MA0559.1	PI	9.36815	0.826857	pTaCslF6	853	866	-	AGAGAAAAGGAAGC
MA1194.1	AT3G10580	9.36682	0.837099	pTaCslF6	383	397	+	CGAAAAGATAAAATA
MA1196.1	At5g05790	9.36617	0.843174	pTaCslF6	198	212	+	AAACTAATCATCATC
MA1280.1	OBP4	9.35145	0.842391	pTaCslF6	851	864	-	AGAAAAGGAAGCAA
MA0953.1	ATHB-6	9.34712	0.951194	LCN2	27	35	+	ACAATCATA
MA1416.1	RAMOSA1	9.34296	0.828545	pTaCslF6	824	837	-	GGGAGGGAGAGGGG
MA1166.1	PHL12	9.3245	0.815814	pTaCslF6	313	326	+	AAAGGAAATCGTCC
MA1037.1	MYB24	9.3204	0.952403	pTaCslF6	516	524	+	TAGGTAGGT
MA0954.2	ATHB7	9.31456	0.822687	pTaCslF6	108	120	-	CCCTTGATTGAAA
MA1369.1	HDG1	9.30917	0.872681	pTaCslF6	351	361	+	TTAATTAATCA
MA1238.2	ERF38	9.30099	0.863013	pTaCslF6	622	634	+	ACCACCTACATAT
MA1265.2	ERF015	9.29919	0.864077	pTaCslF6	622	633	+	ACCACCTACATA
MA1088.1	WRKY48	9.27105	0.982682	LCN2	950	959	+	AAGGTCAAAG
MA1326.1	ZHD5	9.27003	0.892276	pTaCslF6	345	355	+	AATTCATTAAT
MA0962.1	BHLH34	9.26977	0.913302	pTaCslF6	873	880	-	GCATGTGC
MA1693.1	ARF34	9.23102	0.85141	pTaCslF6	672	684	+	CACAGACACCTCC
MA1024.1	HAT1	9.21755	0.888305	pTaCslF6	110	119	+	TCAATCAAGG
MA1195.1	AT5G56840	9.21433	0.832689	pTaCslF6	383	397	-	TATTTTATCTTTTCG
MA1159.1	SGR5	9.21372	0.815222	pTaCslF6	382	396	+	GCGAAAAGATAAAAT
MA0123.1	abi4	9.17485	0.892384	LCN2	615	624	+	CACTGCGCCC
MA1386.1	HHO3	9.16779	0.880443	pTaCslF6	492	502	+	GGAATATGAGT
MA1397.1	At1g74840	9.15329	0.876407	LCN2	1112	1122	-	ATTGGATGATG
MA0557.1	FHY3	9.14873	0.851086	pTaCslF6	638	649	+	CACACCCGCACA
MA1096.1	ARALYDRAFT_496250	9.13806	0.877046	LCN2	1475	1482	+	GGGACCAG
MA1211.1	ATHB18	9.12209	0.885178	pTaCslF6	201	211	+	CTAATCATCAT
MA1206.1	ARF2	9.10781	0.92633	pTaCslF6	191	200	+	AACAAACAAA
MA1212.1	ATHB13	9.09752	0.877546	pTaCslF6	156	166	-	TTATTAATTAA
MA1329.2	ZHD1	9.0948	0.83154	pTaCslF6	412	424	+	AAGCTAATTATCA
MA0044.1	HMG-1	9.09419	0.951617	pTaCslF6	948	956	+	CTTGTTCTC
MA0944.1	ARF8	9.08529	0.93036	pTaCslF6	748	756	-	AGTGTCGGT
MA0557.1	FHY3	9.08461	0.849628	pTaCslF6	974	985	-	TGCACGCACTCA
MA1388.1	AT3G24120	9.07846	0.940469	pTaCslF6	234	241	-	AGAATAAA
MA1196.1	At5g05790	9.07672	0.83869	pTaCslF6	383	397	-	TATTTTATCTTTTCG
MA0986.1	DREB2C	9.06789	0.888574	pTaCslF6	747	754	+	TACCGACA
MA1219.1	CEJ1	9.06764	0.825606	pTaCslF6	303	317	-	CCTTTTCCACCGATT
MA0962.1	BHLH34	9.06625	0.909	pTaCslF6	588	595	-	ACGCGTGT
MA0968.2	bZIP68	9.06111	0.841321	pTaCslF6	462	476	-	TGCCATGTGATTTGT
MA0044.1	HMG-1	9.05216	0.95018	pTaCslF6	662	670	-	GTTGTAATT
MA1328.1	ATHB34	9.04835	0.844069	pTaCslF6	193	207	+	CAAACAAACTAATCA
MA1191.1	AT3G10113	9.04417	0.826982	LCN2	937	951	-	TTAAAAAGTATCCTC
MA1181.1	MYB113	9.04338	0.887607	pTaCslF6	294	304	-	TTGATTGTTAT
MA1280.1	OBP4	9.041	0.836904	pTaCslF6	310	323	+	GGAAAAGGAAATCG
MA1026.2	ATHB15	9.03551	0.83059	pTaCslF6	415	429	-	ACTAGTGATAATTAG
MA0579.1	CDC5	9.00963	0.852906	pTaCslF6	215	225	+	CACTCATCGCC
MA1407.1	bZIP14	9.00414	0.883179	pTaCslF6	364	373	+	AATGAAGTAC
MA0564.1	ABI3	9.00365	0.856181	pTaCslF6	12	20	-	CGCCATGCA
MA0977.1	DOF2.5	9.00147	0.917636	pTaCslF6	789	796	-	GTAAAGTA
MA1096.1	ARALYDRAFT_496250	8.99352	0.874318	LCN2	1275	1282	-	GGGACCTC
MA1096.1	ARALYDRAFT_496250	8.99352	0.874318	LCN2	1772	1779	+	GGGTCCAC
MA1096.1	ARALYDRAFT_496250	8.99352	0.874318	LCN2	1781	1788	-	GGGACCCC
MA0553.1	SMZ	8.99135	0.882075	pTaCslF6	990	997	-	CGTCGTCC
MA1269.1	dof4.5	8.97901	0.821536	pTaCslF6	100	113	-	TTGAAAGATTCTTT
MA0933.1	AHL20	8.97866	0.911882	pTaCslF6	158	165	-	TATTAATT
MA0990.1	EDT1	8.97771	0.890764	pTaCslF6	157	166	+	TAATTAATAA
MA0932.1	AHL12	8.9771	0.943923	pTaCslF6	353	360	+	AATTAATC
MA0932.1	AHL12	8.9771	0.943923	pTaCslF6	353	360	-	GATTAATT
MA1251.1	DEAR5	8.97064	0.838288	pTaCslF6	738	756	+	TGAAACCCCTACCGACACT
MA0954.2	ATHB7	8.96358	0.816967	pTaCslF6	337	349	-	GAATTGATTGGTG
MA1026.1	ATHB-15	8.94398	0.90464	pTaCslF6	416	423	+	TAATTATC
MA0120.1	id1	8.92384	0.895053	pTaCslF6	168	179	-	TTTTCTCTCTCT
MA1684.1	Foxn1	8.89716	0.975417	pTaCslF6	127	132	+	AGAAGC
MA1004.1	ERF13	8.89303	0.911145	pTaCslF6	993	1000	-	GGCCGTCG
MA1229.1	AT2G44940	8.88774	0.847564	pTaCslF6	668	682	-	AGGTGTCTGTGGGTT
MA1322.1	SPL9	8.88461	0.894428	pTaCslF6	785	795	+	CACGTACTTTA
MA1659.1	ABF4	8.88293	0.872182	pTaCslF6	465	476	-	TGCCATGTGATT
MA0974.1	CDF3	8.87646	0.915387	pTaCslF6	788	796	-	GTAAAGTAC
MA1372.1	STZ	8.87346	0.911942	pTaCslF6	747	757	+	TACCGACACTT
MA1397.1	At1g74840	8.86988	0.871268	LCN2	1530	1540	+	AATGGAAAAAG
MA0966.1	BIM3	8.86987	0.907647	pTaCslF6	872	881	+	TGCACATGCT
MA0966.1	BIM3	8.86987	0.907647	pTaCslF6	872	881	-	AGCATGTGCA
MA0123.1	abi4	8.86343	0.883867	LCN2	918	927	+	CACCGCACCC
MA1375.1	ANL2	8.85087	0.863855	pTaCslF6	351	361	-	TGATTAATTAA
MA1255.1	AT1G22810	8.84987	0.820517	pTaCslF6	619	633	-	TATGTAGGTGGTGGA
MA1198.1	HAT2	8.84802	0.873329	pTaCslF6	109	119	+	TTCAATCAAGG
MA1328.1	ATHB34	8.83701	0.840741	pTaCslF6	153	167	-	TTTATTAATTAACTT
MA0578.1	SPL8	8.83546	0.857294	pTaCslF6	270	285	-	AATATAGTACTAATCA
MA1276.1	AT3G52440	8.82476	0.884479	pTaCslF6	854	864	-	AGAAAAGGAAG
MA1236.1	ESE3	8.82221	0.803114	LCN2	913	931	-	GGCCGGGTGCGGTGGCTCA
MA1275.1	AT1G47655	8.82032	0.889714	pTaCslF6	788	798	-	GAGTAAAGTAC
MA0970.1	CMTA3	8.8161	0.952303	pTaCslF6	590	598	+	ACGCGTACA
MA1219.1	CEJ1	8.80743	0.821403	pTaCslF6	740	754	+	AAACCCCTACCGACA
MA1369.1	HDG1	8.80442	0.86458	pTaCslF6	347	357	+	TTCATTAATTA
MA0045.1	HMG-I/Y	8.79886	0.828887	pTaCslF6	190	205	+	TAACAAACAAACTAAT
MA1328.1	ATHB34	8.78969	0.839995	pTaCslF6	348	362	-	TTGATTAATTAATGA
MA0973.1	CDF2	8.78127	0.903497	pTaCslF6	788	797	-	AGTAAAGTAC
MA1219.1	CEJ1	8.77158	0.820824	pTaCslF6	202	216	+	TAATCATCATCGCCA
MA1210.1	HAT22	8.77007	0.858105	pTaCslF6	296	305	+	AACAATCAAT
MA1238.1	ERF38	8.7666	0.840476	pTaCslF6	617	631	-	TGTAGGTGGTGGACT
MA1217.1	CBF2	8.7599	0.84912	pTaCslF6	620	634	+	CCACCACCTACATAT
MA0958.1	BHLH13	8.75467	0.888814	pTaCslF6	873	880	+	GCACATGC
MA1668.1	DPBF3	8.74402	0.820798	pTaCslF6	463	479	-	CTGTGCCATGTGATTTG
MA0933.1	AHL20	8.73328	0.906415	pTaCslF6	353	360	-	GATTAATT
MA1238.2	ERF38	8.72761	0.852877	pTaCslF6	670	682	+	CCCACAGACACCT
MA0954.2	ATHB7	8.72384	0.813061	pTaCslF6	346	358	-	TTAATTAATGAAT
MA0045.1	HMG-I/Y	8.71596	0.826988	pTaCslF6	384	399	+	GAAAAGATAAAATAAA
MA1338.1	AREB3	8.71425	0.832603	pTaCslF6	462	476	+	ACAAATCACATGGCA
MA1408.1	FaEOBII	8.71255	0.882	pTaCslF6	517	526	+	AGGTAGGTGA
MA1366.1	AT1G76880	8.71008	0.817711	pTaCslF6	152	167	+	CAAGTTAATTAATAAA
MA1381.1	AT3G46070	8.70583	0.849113	pTaCslF6	858	872	+	CTTTTCTCTCTCCCT
MA1039.1	MYB4	8.6975	0.910555	pTaCslF6	624	631	-	TGTAGGTG
MA1222.1	AT1G44830	8.69471	0.815379	pTaCslF6	303	317	-	CCTTTTCCACCGATT
MA1222.1	AT1G44830	8.69174	0.815336	pTaCslF6	671	685	+	CCACAGACACCTCCA
MA1236.1	ESE3	8.691	0.801406	LCN2	961	979	+	CAGTAGCAGAGGTGGAGTT
MA1027.1	KAN1	8.68863	0.949276	pTaCslF6	493	500	-	TCATATTC
MA0965.1	BIM2	8.68471	0.912647	pTaCslF6	872	881	+	TGCACATGCT
MA0965.1	BIM2	8.68471	0.912647	pTaCslF6	872	881	-	AGCATGTGCA
MA1265.2	ERF015	8.6829	0.852983	pTaCslF6	670	681	+	CCCACAGACACC
MA1365.1	MNJ7.25	8.67388	0.811604	pTaCslF6	386	400	-	TTTTATTTTATCTTT
MA1250.1	AT1G75490	8.67357	0.816441	pTaCslF6	671	685	+	CCACAGACACCTCCA
MA0582.1	RAV1	8.66531	0.859541	pTaCslF6	668	679	+	AACCCACAGACA
MA0934.1	AHL25	8.66423	0.915843	pTaCslF6	353	360	+	AATTAATC
MA0934.1	AHL25	8.66423	0.915843	pTaCslF6	353	360	-	GATTAATT
MA1391.1	MYB33	8.66256	0.88965	pTaCslF6	189	199	+	ATAACAAACAA
MA0973.1	CDF2	8.66214	0.900432	pTaCslF6	855	864	-	AGAAAAGGAA
MA1197.1	CAMTA1	8.65886	0.852935	pTaCslF6	587	598	-	TGTACGCGTGTA
MA1411.1	TSAR1	8.6545	0.904169	pTaCslF6	872	881	+	TGCACATGCT
MA0990.1	EDT1	8.64128	0.882977	pTaCslF6	844	853	-	CAATGAATGA
MA1366.1	AT1G76880	8.6303	0.816416	pTaCslF6	387	402	+	AAGATAAAATAAAAAC
MA1684.1	Foxn1	8.62946	0.96975	pTaCslF6	60	65	-	TGAAGC
MA1400.1	At1g19000	8.62437	0.825483	LCN2	1110	1123	-	GATTGGATGATGAA
MA1198.1	HAT2	8.62402	0.869227	pTaCslF6	350	360	+	ATTAATTAATC
MA0940.1	AP1	8.61811	0.838518	pTaCslF6	854	866	-	AGAGAAAAGGAAG
MA1416.1	RAMOSA1	8.60978	0.820756	pTaCslF6	858	871	-	GGGAGAGAGAAAAG
MA1168.1	MYR2	8.60613	0.854691	pTaCslF6	98	111	-	GAAAGATTCTTTTC
MA0990.1	EDT1	8.60564	0.882152	pTaCslF6	161	170	+	TAATAAAAGA
MA0933.1	AHL20	8.60272	0.903506	pTaCslF6	349	356	+	CATTAATT
MA1233.2	ERF021	8.60157	0.832805	pTaCslF6	620	634	+	CCACCACCTACATAT
MA0569.1	MYC4	8.59964	0.879836	pTaCslF6	873	880	+	GCACATGC
MA1359.1	bHLH31	8.59305	0.808498	pTaCslF6	867	887	+	CTCCCTGCACATGCTAAAGGC
MA0956.1	BEE2	8.58934	0.936332	LCN2	1841	1850	+	AGCACATGCA
MA0956.1	BEE2	8.58934	0.936332	LCN2	1841	1850	-	TGCATGTGCT
MA1186.1	At1g49010	8.57767	0.847785	LCN2	559	573	+	CCTCAGGTTATCCAC
MA0934.1	AHL25	8.56623	0.913703	pTaCslF6	158	165	+	AATTAATA
MA0934.1	AHL25	8.56623	0.913703	pTaCslF6	158	165	-	TATTAATT
MA1220.1	TINY	8.55024	0.843228	pTaCslF6	669	683	+	ACCCACAGACACCTC
MA1326.1	ZHD5	8.54822	0.878131	pTaCslF6	267	277	+	CTCTGATTAGT
MA0959.1	AIB	8.5448	0.879343	pTaCslF6	555	562	+	GCATATGC
MA0959.1	AIB	8.5448	0.879343	pTaCslF6	555	562	-	GCATATGC
MA1398.2	KUA1	8.54128	0.847316	pTaCslF6	308	318	-	TCCTTTTCCAC
MA0553.1	SMZ	8.5365	0.87171	pTaCslF6	225	232	+	CCTGGTAC
MA0553.1	SMZ	8.5365	0.87171	pTaCslF6	784	791	+	CCACGTAC
MA1037.1	MYB24	8.52567	0.931307	pTaCslF6	512	520	+	CTGGTAGGT
MA0127.1	PEND	8.52423	0.841636	LCN2	943	952	+	ACTTTTTAAG
MA0990.1	EDT1	8.52201	0.880216	pTaCslF6	348	357	+	TCATTAATTA
MA1026.1	ATHB-15	8.52014	0.893064	pTaCslF6	203	210	-	TGATGATT
MA1389.1	PHL1	8.50197	0.804256	pTaCslF6	100	114	+	AAAGAATCTTTCAAT
MA0973.1	CDF2	8.49128	0.896036	pTaCslF6	230	239	-	AATAAAGGTA
MA0970.1	CMTA3	8.48344	0.943487	pTaCslF6	587	595	-	ACGCGTGTA
MA0984.1	DOF5.7	8.48343	0.964437	pTaCslF6	165	172	+	AAAAGAGA
MA1026.1	ATHB-15	8.47976	0.891961	pTaCslF6	417	424	-	TGATAATT
MA1680.1	RVE7	8.44864	0.817532	LCN2	936	949	-	AAAAAGTATCCTCT
MA0120.1	id1	8.44236	0.881426	pTaCslF6	93	104	-	TCTTTTCTTGCG
MA1329.2	ZHD1	8.43399	0.819784	pTaCslF6	353	365	-	TTGTTGATTAATT
MA1237.1	AT4G16750	8.42395	0.836926	pTaCslF6	618	632	+	GTCCACCACCTACAT
MA1679.1	RAP2-1	8.42166	0.829936	LCN2	1482	1496	-	TGTCACCGAGATGGC
MA1372.1	STZ	8.42103	0.903099	pTaCslF6	209	219	+	CATCGCCACTC
MA0577.1	SPL3	8.41937	0.851138	pTaCslF6	270	285	+	TGATTAGTACTATATT
MA1215.1	ATHB53	8.41801	0.84713	pTaCslF6	348	358	+	TCATTAATTAA
MA0559.1	PI	8.41244	0.812178	pTaCslF6	308	321	+	GTGGAAAAGGAAAT
MA0110.3	ATHB-5	8.41036	0.844606	pTaCslF6	347	358	+	TTCATTAATTAA
MA0120.1	id1	8.4089	0.880479	pTaCslF6	383	394	-	TTTATCTTTTCG
MA0549.1	BZR2	8.40551	0.861344	pTaCslF6	782	792	-	AGTACGTGGGG
MA0974.2	CDF3	8.40014	0.839178	pTaCslF6	751	762	-	ACAAGAAGTGTC
MA1002.1	ERF112	8.39967	0.870146	pTaCslF6	331	340	-	GGTGCCGCAA
MA0979.1	ERF008	8.39866	0.899601	pTaCslF6	538	545	-	CGCCGCAC
MA0969.1	CMTA2	8.39561	0.925097	pTaCslF6	590	598	-	TGTACGCGT
MA0034.1	Gam1	8.39295	0.887622	pTaCslF6	690	699	-	TCCAACCAAC
MA1021.1	PHYPADRAFT_48267	8.389	0.878772	pTaCslF6	873	880	+	GCACATGC
MA1397.1	At1g74840	8.36998	0.862202	LCN2	1578	1588	+	CAAGGATAAGG
MA1271.1	DAG2	8.36632	0.85899	pTaCslF6	962	972	+	CGTAAAGGAGA
MA1381.1	AT3G46070	8.36421	0.842649	pTaCslF6	168	182	-	GTTTTTTCTCTCTCT
MA1179.1	MYB1	8.35479	0.803339	pTaCslF6	390	408	-	TTTCCGGTTTTTATTTTAT
MA0120.1	id1	8.35452	0.87894	pTaCslF6	309	320	-	TTTCCTTTTCCA
MA1225.1	ERF5	8.35427	0.814318	pTaCslF6	812	826	+	CCTCCTCCTCCTCCC
MA0020.1	Dof2	8.35366	0.98001	pTaCslF6	732	737	+	AAAGCT
MA1174.1	MYB56	8.35071	0.8304	pTaCslF6	290	304	+	TAACATAACAATCAA
MA1194.1	AT3G10580	8.34121	0.819377	pTaCslF6	256	270	-	AGAGAGGAGAAGGAG
MA1190.1	RVE5	8.33918	0.829338	LCN2	330	340	+	ACATTTTTTTT
MA0045.1	HMG-I/Y	8.33423	0.818243	pTaCslF6	627	642	+	CTACATATAAACACAC
MA0984.1	DOF5.7	8.31388	0.959383	pTaCslF6	87	94	+	AAAAGGCG
MA0566.1	MYC2	8.3063	0.876017	pTaCslF6	555	562	+	GCATATGC
MA0566.1	MYC2	8.3063	0.876017	pTaCslF6	555	562	-	GCATATGC
MA1677.1	NAC078	8.30281	0.866222	LCN2	1918	1929	-	GACAAGGAAAAA
MA0969.1	CMTA2	8.29957	0.922479	pTaCslF6	587	595	+	TACACGCGT
MA1391.2	MYB33	8.2969	0.83685	pTaCslF6	396	408	+	TAAAAACCGGAAA
MA1398.2	KUA1	8.2952	0.842204	pTaCslF6	251	261	+	TCCTTCTCCTT
MA1206.1	ARF2	8.29503	0.908355	pTaCslF6	747	756	+	TACCGACACT
MA1177.1	MYB65	8.29178	0.869859	pTaCslF6	291	303	+	AACATAACAATCA
MA1184.1	RVE1	8.28897	0.817812	LCN2	937	950	-	TAAAAAGTATCCTC
MA1383.1	KAN2	8.28389	0.802537	pTaCslF6	490	504	-	CCACTCATATTCCTG
MA0110.2	ATHB-5	8.28354	0.804312	pTaCslF6	841	853	+	CATTCATTCATTG
MA1271.1	DAG2	8.28309	0.857358	pTaCslF6	854	864	-	AGAAAAGGAAG
MA1415.1	REF6	8.28246	0.842409	pTaCslF6	722	732	+	TGAGCAGAGCA
MA1253.1	AT3G16280	8.27844	0.818523	pTaCslF6	300	313	+	ATCAATCGGTGGAA
MA0938.1	NAC058	8.27445	0.900312	pTaCslF6	977	984	-	GCACGCAC
MA1396.1	GATA6	8.27205	0.820067	LCN2	1495	1507	+	CAGTTCCAGAACC
MA1365.1	MNJ7.25	8.26872	0.804695	pTaCslF6	387	401	-	TTTTTATTTTATCTT
MA1424.1	ERF019	8.26252	0.83625	pTaCslF6	669	683	+	ACCCACAGACACCTC
MA0120.1	id1	8.261	0.876293	pTaCslF6	952	963	+	TTCTCCTTGTCG
MA1190.1	RVE5	8.24568	0.827741	LCN2	939	949	+	GGATACTTTTT
MA1009.1	ARF3	8.23309	0.874626	pTaCslF6	959	966	+	TGTCGTAA
MA0121.1	ARR10	8.23196	0.934399	LCN2	1591	1598	+	AGATCCTT
MA1159.1	SGR5	8.22191	0.802011	pTaCslF6	168	182	+	AGAGAGAGAAAAAAC
MA1397.1	At1g74840	8.21933	0.859471	LCN2	1923	1933	-	AGTGGACAAGG
MA0110.3	ATHB-5	8.20811	0.840703	pTaCslF6	200	211	+	ACTAATCATCAT
MA0986.1	DREB2C	8.20203	0.869996	pTaCslF6	672	679	+	CACAGACA
MA1044.1	NAC92	8.19061	0.881972	pTaCslF6	408	419	+	ATGCAAGCTAAT
MA0936.1	T11I18.17	8.1852	0.899967	pTaCslF6	596	603	+	ACACGCAG
MA1677.1	NAC078	8.18184	0.863944	LCN2	425	436	+	TTCAAGCAATTC
MA1061.1	SPT	8.17025	0.887092	pTaCslF6	467	475	-	GCCATGTGA
MA0951.1	ATHB-16	8.1691	0.888895	LCN2	28	35	+	CAATCATA
MA0973.1	CDF2	8.16894	0.887742	pTaCslF6	310	319	+	GGAAAAGGAA
MA1321.1	SPL13	8.16136	0.855551	pTaCslF6	272	282	-	ATAGTACTAAT
MA0954.2	ATHB7	8.15838	0.803846	pTaCslF6	295	307	-	CGATTGATTGTTA
MA1327.2	ATHB23	8.1475	0.861613	pTaCslF6	158	167	-	TTTATTAATT
MA1327.2	ATHB23	8.1475	0.861613	pTaCslF6	345	354	-	TTAATGAATT
MA1327.2	ATHB23	8.1475	0.861613	pTaCslF6	347	356	+	TTCATTAATT
MA1327.2	ATHB23	8.1475	0.861613	pTaCslF6	353	362	-	TTGATTAATT
MA0123.1	abi4	8.14146	0.864123	LCN2	1146	1155	-	CCCTGCCCCC
MA1275.1	AT1G47655	8.1411	0.875929	pTaCslF6	309	319	+	TGGAAAAGGAA
MA1208.1	GT-2	8.14051	0.827318	pTaCslF6	384	397	-	TATTTTATCTTTTC
MA0120.1	id1	8.13348	0.872684	pTaCslF6	170	181	-	TTTTTTCTCTCT
MA1159.1	SGR5	8.13321	0.800829	pTaCslF6	188	202	+	CATAACAAACAAACT
MA0933.1	AHL20	8.13156	0.893007	pTaCslF6	158	165	+	AATTAATA
MA0008.1	HAT5	8.1304	0.852552	pTaCslF6	157	164	+	TAATTAAT
MA0008.1	HAT5	8.1304	0.852552	pTaCslF6	350	357	-	TAATTAAT
MA0008.1	HAT5	8.1304	0.852552	pTaCslF6	352	359	+	TAATTAAT
MA1051.1	RAP2-3	8.12922	0.883264	pTaCslF6	332	339	-	GTGCCGCA
MA0933.1	AHL20	8.12842	0.892937	pTaCslF6	389	396	+	GATAAAAT
MA0123.1	abi4	8.12439	0.863656	LCN2	1015	1024	-	CGCTCCCTCC
MA1695.1	ARF36	8.12371	0.808308	pTaCslF6	946	959	-	AAGGAGAACAAGCC
MA0985.1	DRE1C	8.12156	0.871975	pTaCslF6	625	632	-	ATGTAGGT
MA0985.1	DRE1C	8.12156	0.871975	pTaCslF6	748	755	-	GTGTCGGT
MA0581.1	LEC2	8.11702	0.859928	pTaCslF6	868	878	+	TCCCTGCACAT
MA0053.1	MNB1A	8.11462	1	pTaCslF6	732	736	+	AAAGC
MA1037.1	MYB24	8.10346	0.9201	pTaCslF6	940	948	+	TTGTTCGGC
MA1381.1	AT3G46070	8.1023	0.837693	pTaCslF6	164	178	-	TTTCTCTCTCTTTTA
MA0992.1	ERF4	8.09977	0.871621	pTaCslF6	539	546	-	TCGCCGCA
MA1225.1	ERF5	8.09879	0.810884	pTaCslF6	809	823	+	GCACCTCCTCCTCCT
MA0974.1	CDF3	8.09202	0.894205	pTaCslF6	311	319	+	GAAAAGGAA
MA0974.1	CDF3	8.09202	0.894205	pTaCslF6	855	863	-	GAAAAGGAA
MA1271.1	DAG2	8.09164	0.853604	pTaCslF6	383	393	+	CGAAAAGATAA
MA1400.1	At1g19000	8.07957	0.817114	LCN2	1577	1590	+	TCAAGGATAAGGCC
MA1376.1	DEAR3	8.07758	0.833053	pTaCslF6	666	682	-	AGGTGTCTGTGGGTTGT
MA1694.1	ARF35	8.06906	0.834728	pTaCslF6	955	968	-	CTTTACGACAAGGA
MA0064.1	PBF	8.06214	1	pTaCslF6	732	736	+	AAAGC
MA0944.1	ARF8	8.04519	0.902439	pTaCslF6	957	965	+	CTTGTCGTA
MA0110.3	ATHB-5	8.04331	0.837522	pTaCslF6	343	354	+	TCAATTCATTAA
MA0990.1	EDT1	8.03132	0.868859	pTaCslF6	340	349	+	CAATCAATTC
MA1322.1	SPL9	8.03055	0.875548	pTaCslF6	272	282	-	ATAGTACTAAT
MA1044.1	NAC92	8.02956	0.878066	pTaCslF6	92	103	+	GCGCAAGAAAAG
MA1044.1	NAC92	8.02956	0.878066	pTaCslF6	428	439	-	GCGCAAGAAAAC
MA0954.2	ATHB7	8.0278	0.801718	pTaCslF6	158	170	-	TCTTTTATTAATT
MA1011.1	PHYPADRAFT_72483	8.02508	0.913113	pTaCslF6	466	475	+	ATCACATGGC
MA1011.1	PHYPADRAFT_72483	8.02508	0.913113	pTaCslF6	466	475	-	GCCATGTGAT
MA0579.1	CDC5	8.02373	0.831316	pTaCslF6	701	711	+	AGCTCAGCAAG
MA0045.1	HMG-I/Y	8.02311	0.811115	pTaCslF6	164	179	+	TAAAAGAGAGAGAAAA
MA1401.1	EPR1	8.02304	0.815517	LCN2	937	948	-	AAAAGTATCCTC
MA0974.1	CDF3	8.0182	0.892212	pTaCslF6	87	95	+	AAAAGGCGC
MA0989.1	PHYPADRAFT_153324	8.01474	0.96288	pTaCslF6	789	797	-	AGTAAAGTA
MA0578.1	SPL8	8.01443	0.841134	pTaCslF6	364	379	-	GCATAAGTACTTCATT
MA1095.1	ARALYDRAFT_495258	8.013	0.879223	LCN2	1655	1662	+	GCCCCCAC
MA1366.1	AT1G76880	8.00391	0.806251	pTaCslF6	386	401	+	AAAGATAAAATAAAAA
MA1198.1	HAT2	8.00056	0.857808	pTaCslF6	155	165	+	GTTAATTAATA
MA1398.2	KUA1	7.99951	0.836061	pTaCslF6	371	381	+	TACTTATGCAA
MA1398.1	KUA1	7.97995	0.823911	LCN2	1578	1592	-	CTGGCCTTATCCTTG
MA0940.1	AP1	7.97661	0.828258	pTaCslF6	162	174	+	AATAAAAGAGAGA
MA1219.1	CEJ1	7.97441	0.807947	pTaCslF6	617	631	+	AGTCCACCACCTACA
MA1398.2	KUA1	7.97127	0.835474	pTaCslF6	386	396	-	ATTTTATCTTT
MA0956.1	BEE2	7.96358	0.919257	LCN2	1979	1988	+	AGCACATGAT
MA0956.1	BEE2	7.96358	0.919257	LCN2	1979	1988	-	ATCATGTGCT
MA0954.2	ATHB7	7.96297	0.800661	pTaCslF6	844	856	+	TCATTCATTGCTT
MA1219.1	CEJ1	7.95943	0.807705	pTaCslF6	671	685	+	CCACAGACACCTCCA
MA0966.1	BIM3	7.9593	0.886375	pTaCslF6	783	792	+	CCCACGTACT
MA0966.1	BIM3	7.9593	0.886375	pTaCslF6	783	792	-	AGTACGTGGG
MA1375.1	ANL2	7.95779	0.849946	pTaCslF6	347	357	-	TAATTAATGAA
MA1255.1	AT1G22810	7.95689	0.80725	pTaCslF6	811	825	-	GGAGGAGGAGGAGGT
MA0579.1	CDC5	7.94486	0.829589	pTaCslF6	901	911	+	GCCTGAGCGTG
MA1044.1	NAC92	7.94338	0.875975	pTaCslF6	467	478	+	TCACATGGCACA
MA1219.1	CEJ1	7.94279	0.807436	pTaCslF6	16	30	-	CCTGCAGCATCGCCA
MA0564.1	ABI3	7.9426	0.824839	pTaCslF6	478	486	-	CTGCCTGCT
MA0976.1	CRF4	7.9392	0.861427	pTaCslF6	539	546	-	TCGCCGCA
MA1188.1	At3g11280	7.93615	0.823119	LCN2	816	829	-	AACCCCATCTCTAC
MA0045.1	HMG-I/Y	7.93441	0.809083	pTaCslF6	175	190	+	GAAAAAACAGGCACAT
MA1192.1	At5g58900	7.92824	0.822132	pTaCslF6	254	268	-	AGAGGAGAAGGAGAA
MA1253.1	AT3G16280	7.92481	0.811533	pTaCslF6	669	682	-	AGGTGTCTGTGGGT
MA0974.1	CDF3	7.91706	0.889481	pTaCslF6	164	172	+	TAAAAGAGA
MA0973.1	CDF2	7.91604	0.881235	pTaCslF6	86	95	+	GAAAAGGCGC
MA0968.1	bZIP68	7.91562	0.919663	pTaCslF6	467	475	+	TCACATGGC
MA0123.1	abi4	7.9065	0.857697	LCN2	39	48	+	CACTGCAGCC
MA0123.1	abi4	7.9065	0.857697	LCN2	176	185	+	CACTGCAGCC
MA0964.1	BIM1	7.90567	0.90775	pTaCslF6	465	474	-	CCATGTGATT
MA1164.1	HHO5	7.90246	0.841681	pTaCslF6	98	108	+	GAAAAGAATCT
MA0956.1	BEE2	7.90197	0.917576	LCN2	1711	1720	+	CCCATGTGCC
MA0956.1	BEE2	7.90197	0.917576	LCN2	1711	1720	-	GGCACATGGG
MA0983.1	DOF5.6	7.89168	0.966829	pTaCslF6	790	797	-	AGTAAAGT
MA0933.1	AHL20	7.89099	0.887646	pTaCslF6	154	161	-	AATTAACT
MA0986.1	DREB2C	7.88072	0.863103	pTaCslF6	624	631	+	CACCTACA
MA0932.1	AHL12	7.87924	0.917627	pTaCslF6	158	165	+	AATTAATA
MA0932.1	AHL12	7.87924	0.917627	pTaCslF6	158	165	-	TATTAATT
MA0988.1	PHYPADRAFT_143875	7.86899	0.890156	pTaCslF6	872	881	+	TGCACATGCT
MA0988.1	PHYPADRAFT_143875	7.86899	0.890156	pTaCslF6	872	881	-	AGCATGTGCA
MA1224.1	CBF1	7.86245	0.843038	pTaCslF6	622	633	+	ACCACCTACATA
MA1362.1	bHLH77	7.86101	0.820277	pTaCslF6	872	886	-	CCTTTAGCATGTGCA
MA1049.1	ERF094	7.85831	0.890613	pTaCslF6	884	891	-	GGCAGCCT
MA1381.1	AT3G46070	7.85582	0.83303	pTaCslF6	416	430	+	TAATTATCACTAGTT
MA1194.1	AT3G10580	7.85335	0.810947	pTaCslF6	198	212	-	GATGATGATTAGTTT
MA0120.1	id1	7.85189	0.864714	pTaCslF6	377	388	-	TTTTCGCTTGCA
MA1280.1	OBP4	7.85049	0.815861	pTaCslF6	389	402	+	GATAAAATAAAAAC
MA1025.1	HBI1	7.85037	0.841784	pTaCslF6	870	881	+	CCTGCACATGCT
MA0021.1	Dof3	7.84342	0.966367	pTaCslF6	789	794	-	AAAGTA
MA0941.1	ABF2	7.84185	0.843807	pTaCslF6	466	478	-	TGTGCCATGTGAT
MA1040.1	MYB46	7.83881	0.882397	pTaCslF6	190	197	-	GTTTGTTA
MA1234.1	ERF017	7.82157	0.822681	pTaCslF6	743	756	-	AGTGTCGGTAGGGG
MA0934.1	AHL25	7.8192	0.897385	pTaCslF6	349	356	+	CATTAATT
MA0934.1	AHL25	7.8192	0.897385	pTaCslF6	349	356	-	AATTAATG
MA1328.1	ATHB34	7.81679	0.824673	pTaCslF6	344	358	-	TTAATTAATGAATTG
MA1196.1	At5g05790	7.81151	0.819089	pTaCslF6	204	218	+	ATCATCATCGCCACT
MA1222.1	AT1G44830	7.7991	0.802561	pTaCslF6	16	30	-	CCTGCAGCATCGCCA
MA0128.1	EmBP-1	7.79267	0.843159	LCN2	968	975	+	AGAGGTGG
MA0974.1	CDF3	7.79084	0.886073	pTaCslF6	230	238	-	ATAAAGGTA
MA1381.1	AT3G46070	7.78859	0.831758	pTaCslF6	824	838	+	CCCCTCTCCCTCCCC
MA0110.1	ATHB-5	7.7876	0.823018	pTaCslF6	339	347	+	CCAATCAAT
MA1251.1	DEAR5	7.7829	0.820233	pTaCslF6	663	681	+	ATTACAACCCACAGACACC
MA0964.1	BIM1	7.77972	0.90388	pTaCslF6	873	882	+	GCACATGCTA
MA0995.2	ERF039	7.75881	0.857221	pTaCslF6	671	681	+	CCACAGACACC
MA0969.1	CMTA2	7.75529	0.907645	pTaCslF6	596	604	-	GCTGCGTGT
MA0123.1	abi4	7.75225	0.853478	LCN2	1221	1230	+	TGCTGCCCCC
MA1659.1	ABF4	7.75123	0.848449	pTaCslF6	782	793	+	CCCCACGTACTT
MA1095.1	ARALYDRAFT_495258	7.74536	0.87405	LCN2	57	64	-	GGGCCCAG
MA1095.1	ARALYDRAFT_495258	7.74536	0.87405	LCN2	59	66	+	GGGCCCAA
MA1186.1	At1g49010	7.74391	0.834385	LCN2	1083	1097	+	GTTTTACTCATCTTT
MA0954.1	ATHB-7	7.74277	0.856136	LCN2	1878	1887	-	AGAATCATGG
MA1002.1	ERF112	7.74035	0.853325	pTaCslF6	538	547	-	CTCGCCGCAC
MA1242.1	AT3G57600	7.73037	0.829453	pTaCslF6	304	314	-	TTTCCACCGAT
MA1167.1	EFM	7.72618	0.845718	pTaCslF6	492	502	+	GGAATATGAGT
MA1237.1	AT4G16750	7.72192	0.82503	pTaCslF6	203	217	+	AATCATCATCGCCAC
MA0983.1	DOF5.6	7.71281	0.960256	pTaCslF6	232	239	-	AATAAAGG
MA1202.1	AGL55	7.71029	0.889091	pTaCslF6	148	153	+	CCACCA
MA1202.1	AGL55	7.71029	0.889091	pTaCslF6	620	625	+	CCACCA
MA1008.1	PHYPADRAFT_182268	7.69686	0.853287	pTaCslF6	623	632	-	ATGTAGGTGG
MA0978.1	DREB1E	7.69399	0.862717	pTaCslF6	748	755	-	GTGTCGGT
MA0123.1	abi4	7.69314	0.851862	LCN2	1633	1642	-	CACTGCTGCT
MA1673.1	LBD18	7.68725	0.811591	LCN2	207	218	-	AGGCAGGAGAAT
MA0128.1	EmBP-1	7.68497	0.839429	LCN2	288	295	+	AGACGGGG
MA0082.1	squamosa	7.68445	0.814192	pTaCslF6	629	642	+	ACATATAAACACAC
MA1372.1	STZ	7.68426	0.8887	pTaCslF6	417	427	+	AATTATCACTA
MA1210.1	HAT22	7.68256	0.832716	pTaCslF6	843	852	+	TTCATTCATT
MA0987.1	PHYPADRAFT_140773	7.66965	0.968768	pTaCslF6	310	319	+	GGAAAAGGAA
MA1329.1	ZHD1	7.66736	0.824372	pTaCslF6	344	358	+	CAATTCATTAATTAA
MA0989.1	PHYPADRAFT_153324	7.66676	0.950369	pTaCslF6	310	318	+	GGAAAAGGA
MA1216.1	RAP21	7.66378	0.827931	pTaCslF6	205	217	-	GTGGCGATGATGA
MA0577.1	SPL3	7.66317	0.83468	pTaCslF6	364	379	-	GCATAAGTACTTCATT
MA1039.1	MYB4	7.66308	0.887173	pTaCslF6	190	197	-	GTTTGTTA
MA1395.1	MYB77	7.65754	0.855167	LCN2	1449	1463	-	GCAGGGAAGCAGTTA
MA0994.1	ERF8	7.6547	0.865077	pTaCslF6	536	545	-	CGCCGCACCG
MA1026.1	ATHB-15	7.65156	0.86934	pTaCslF6	157	164	+	TAATTAAT
MA1026.1	ATHB-15	7.65156	0.86934	pTaCslF6	350	357	-	TAATTAAT
MA1026.1	ATHB-15	7.65156	0.86934	pTaCslF6	352	359	+	TAATTAAT
MA0110.1	ATHB-5	7.64488	0.819063	pTaCslF6	846	854	-	GCAATGAAT
MA1372.1	STZ	7.64094	0.887854	pTaCslF6	71	81	-	CTCCCCCAGTC
MA1057.1	SPL12	7.63857	0.904564	pTaCslF6	785	792	-	AGTACGTG
MA0956.1	BEE2	7.63807	0.910376	LCN2	1255	1264	+	AGCACGTAGG
MA0956.1	BEE2	7.63807	0.910376	LCN2	1255	1264	-	CCTACGTGCT
MA0044.1	HMG-1	7.63579	0.90178	pTaCslF6	988	996	-	GTCGTCCTC
MA1168.1	MYR2	7.63299	0.838372	pTaCslF6	489	502	+	GCAGGAATATGAGT
MA1304.1	WRKY59	7.63196	0.815183	pTaCslF6	353	364	+	AATTAATCAACA
MA1275.1	AT1G47655	7.62886	0.865532	pTaCslF6	855	865	-	GAGAAAAGGAA
MA0129.1	TGA1A	7.62755	0.890117	LCN2	1662	1668	+	CACATCA
MA1163.1	PHL11	7.62724	0.825556	pTaCslF6	98	111	-	GAAAGATTCTTTTC
MA0578.1	SPL8	7.6265	0.833499	pTaCslF6	179	194	-	TGTTATGTGCCTGTTT
MA0996.1	ERF043	7.62559	0.862759	pTaCslF6	624	631	-	TGTAGGTG
MA0996.1	ERF043	7.62559	0.862759	pTaCslF6	672	679	-	TGTCTGTG
MA0997.1	ERF069	7.62416	0.918265	pTaCslF6	538	546	-	TCGCCGCAC
MA0989.1	PHYPADRAFT_153324	7.62319	0.948802	pTaCslF6	856	864	-	AGAAAAGGA
MA1691.1	ARF27	7.62145	0.812068	pTaCslF6	670	682	+	CCCACAGACACCT
MA1011.1	PHYPADRAFT_72483	7.61641	0.902901	pTaCslF6	872	881	+	TGCACATGCT
MA1011.1	PHYPADRAFT_72483	7.61641	0.902901	pTaCslF6	872	881	-	AGCATGTGCA
MA1349.1	bZIP16	7.61482	0.819564	pTaCslF6	462	476	+	ACAAATCACATGGCA
MA1692.1	ARF29	7.6146	0.828719	pTaCslF6	955	969	-	CCTTTACGACAAGGA
MA0577.1	SPL3	7.6142	0.833614	pTaCslF6	270	285	-	AATATAGTACTAATCA
MA0987.1	PHYPADRAFT_140773	7.61327	0.966558	pTaCslF6	855	864	-	AGAAAAGGAA
MA0984.1	DOF5.7	7.60718	0.938317	pTaCslF6	385	392	+	AAAAGATA
MA0965.1	BIM2	7.60415	0.888361	pTaCslF6	466	475	+	ATCACATGGC
MA0965.1	BIM2	7.60415	0.888361	pTaCslF6	466	475	-	GCCATGTGAT
MA1095.1	ARALYDRAFT_495258	7.60223	0.871283	LCN2	1395	1402	+	GGGCCTAC
MA1095.1	ARALYDRAFT_495258	7.60223	0.871283	LCN2	1642	1649	-	GGCGCCAC
MA1095.1	ARALYDRAFT_495258	7.60223	0.871283	LCN2	1772	1779	+	GGGTCCAC
MA1022.1	PHYPADRAFT_38837	7.59761	0.946319	pTaCslF6	788	797	-	AGTAAAGTAC
MA1391.1	MYB33	7.59714	0.870013	pTaCslF6	294	304	+	ATAACAATCAA
MA1394.1	MYB73	7.581	0.874129	LCN2	1449	1459	+	TAACTGCTTCC
MA1311.2	WRKY28	7.57545	0.853158	pTaCslF6	355	365	+	TTAATCAACAA
MA0034.1	Gam1	7.56532	0.862315	pTaCslF6	991	1000	+	GACGACGGCC
MA1322.1	SPL9	7.56407	0.865236	pTaCslF6	367	377	+	GAAGTACTTAT
MA1398.2	KUA1	7.56369	0.827007	pTaCslF6	257	267	+	TCCTTCTCCTC
MA1001.1	ERF11	7.55694	0.895883	pTaCslF6	330	339	-	GTGCCGCAAG
MA1329.2	ZHD1	7.55575	0.804159	pTaCslF6	158	170	-	TCTTTTATTAATT
MA0008.1	HAT5	7.55389	0.834379	pTaCslF6	298	305	+	CAATCAAT
MA0008.1	HAT5	7.55389	0.834379	pTaCslF6	340	347	+	CAATCAAT
MA1400.1	At1g19000	7.55353	0.809033	LCN2	562	575	-	GGGTGGATAACCTG
MA1024.1	HAT1	7.55287	0.854342	pTaCslF6	355	364	+	TTAATCAACA
MA1033.1	OJ1058_F05.8	7.54446	0.870507	pTaCslF6	588	595	+	ACACGCGT
MA1033.1	OJ1058_F05.8	7.54446	0.870507	pTaCslF6	588	595	-	ACGCGTGT
MA0990.1	EDT1	7.54379	0.857576	pTaCslF6	352	361	+	TAATTAATCA
MA0553.1	SMZ	7.53702	0.848932	pTaCslF6	805	812	+	TCTCGCAC
MA1210.1	HAT22	7.52914	0.829134	pTaCslF6	268	277	-	ACTAATCAGA
MA0933.1	AHL20	7.5267	0.879529	pTaCslF6	394	401	+	AATAAAAA
MA1187.1	LCL1	7.52033	0.821457	LCN2	939	948	+	GGATACTTTT
MA1198.1	HAT2	7.52006	0.849008	pTaCslF6	843	853	+	TTCATTCATTG
MA1171.1	MYB52	7.51489	0.832563	pTaCslF6	227	237	+	TGGTACCTTTA
MA0973.1	CDF2	7.51401	0.870891	pTaCslF6	163	172	+	ATAAAAGAGA
MA0981.1	DOF1.8	7.50487	0.962762	pTaCslF6	230	239	-	AATAAAGGTA
MA0127.1	PEND	7.50259	0.814032	LCN2	738	747	+	TGTTCTTCTG
MA0969.1	CMTA2	7.50066	0.900705	pTaCslF6	588	596	-	TACGCGTGT
MA1202.1	AGL55	7.49997	0.882426	pTaCslF6	336	341	+	GCACCA
MA0123.1	abi4	7.49671	0.846489	LCN2	15	24	-	CACTGCACTC
MA0123.1	abi4	7.49671	0.846489	LCN2	152	161	-	CACTGCACTC
MA0123.1	abi4	7.49671	0.846489	LCN2	1739	1748	+	CACTGCACTC
MA0987.1	PHYPADRAFT_140773	7.49566	0.961948	pTaCslF6	230	239	-	AATAAAGGTA
MA0979.1	ERF008	7.49412	0.873074	pTaCslF6	528	535	-	CACCGCAC
MA0979.1	ERF008	7.49412	0.873074	pTaCslF6	533	540	-	CACCGCAC
MA1091.1	WRKY62	7.48604	0.871726	LCN2	837	844	-	TGGCCAAC
MA0987.1	PHYPADRAFT_140773	7.48362	0.961476	pTaCslF6	788	797	-	AGTAAAGTAC
MA1397.1	At1g74840	7.47127	0.845905	LCN2	564	574	-	GGTGGATAACC
MA1694.1	ARF35	7.46967	0.823009	pTaCslF6	745	758	+	CCTACCGACACTTC
MA0997.1	ERF069	7.46875	0.912521	pTaCslF6	331	339	-	GTGCCGCAA
MA1400.1	At1g19000	7.46632	0.807693	LCN2	1921	1934	-	CAGTGGACAAGGAA
MA1076.2	WRKY15	7.45986	0.817714	pTaCslF6	352	367	+	TAATTAATCAACAATG
MA1044.1	NAC92	7.45396	0.864101	pTaCslF6	873	884	+	GCACATGCTAAA
MA1396.1	GATA6	7.44383	0.80578	LCN2	1298	1310	+	AAGCTCTAAAACC
MA1661.1	AT-GTL1	7.43684	0.824227	pTaCslF6	387	398	+	AAGATAAAATAA
MA1218.1	CBF4	7.43581	0.829148	pTaCslF6	622	634	-	ATATGTAGGTGGT
MA1036.1	MYB111	7.43386	0.876327	pTaCslF6	624	631	-	TGTAGGTG
MA1061.1	SPT	7.43071	0.869793	pTaCslF6	873	881	-	AGCATGTGC
MA1211.1	ATHB18	7.42792	0.854403	pTaCslF6	415	425	+	CTAATTATCAC
MA0993.1	ERF7	7.42348	0.878975	pTaCslF6	329	338	-	TGCCGCAAGA
MA0952.1	ATHB-51	7.42313	0.867761	LCN2	268	275	+	AATTTTTG
MA0952.1	ATHB-51	7.42313	0.867761	LCN2	800	807	+	AATTTTTG
MA0938.1	NAC058	7.4202	0.873042	pTaCslF6	410	417	+	GCAAGCTA
MA1022.1	PHYPADRAFT_38837	7.41827	0.939179	pTaCslF6	310	319	+	GGAAAAGGAA
MA1372.1	STZ	7.41668	0.883471	pTaCslF6	971	981	-	CGCACTCACTC
MA0964.1	BIM1	7.41567	0.892694	pTaCslF6	43	52	-	ACCCGTGAGT
MA0557.1	FHY3	7.40501	0.811446	pTaCslF6	587	598	+	TACACGCGTACA
MA0987.1	PHYPADRAFT_140773	7.40281	0.958308	pTaCslF6	962	971	+	CGTAAAGGAG
MA0981.1	DOF1.8	7.39648	0.958295	pTaCslF6	310	319	+	GGAAAAGGAA
MA0987.1	PHYPADRAFT_140773	7.3894	0.957783	pTaCslF6	383	392	+	CGAAAAGATA
MA0938.1	NAC058	7.38858	0.872032	pTaCslF6	94	101	+	GCAAGAAA
MA0938.1	NAC058	7.38858	0.872032	pTaCslF6	430	437	-	GCAAGAAA
MA0034.1	Gam1	7.388	0.856893	pTaCslF6	188	197	+	CATAACAAAC
MA1022.1	PHYPADRAFT_38837	7.38521	0.937863	pTaCslF6	855	864	-	AGAAAAGGAA
MA0974.2	CDF3	7.38355	0.819713	pTaCslF6	162	173	+	AATAAAAGAGAG
MA1044.1	NAC92	7.3781	0.862261	pTaCslF6	943	954	-	GAACAAGCCGAA
MA0564.1	ABI3	7.37693	0.808131	pTaCslF6	477	485	+	CAGCAGGCA
MA1027.1	KAN1	7.37349	0.904552	pTaCslF6	842	849	+	ATTCATTC
MA0981.1	DOF1.8	7.36888	0.957158	pTaCslF6	855	864	-	AGAAAAGGAA
MA1041.1	MYB55	7.36598	0.858782	pTaCslF6	744	751	+	CCCTACCG
MA0128.1	EmBP-1	7.35944	0.828153	LCN2	63	70	-	TCACTTGG
MA0128.1	EmBP-1	7.35944	0.828153	LCN2	865	872	-	TCACGAGG
MA0931.1	ABI5	7.3516	0.853435	pTaCslF6	782	791	+	CCCCACGTAC
MA0933.1	AHL20	7.34569	0.875496	pTaCslF6	353	360	+	AATTAATC
MA1027.1	KAN1	7.34431	0.903559	pTaCslF6	233	240	+	CTTTATTC
MA1661.1	AT-GTL1	7.34431	0.822503	pTaCslF6	386	397	+	AAAGATAAAATA
MA1413.1	UIF1	7.34412	0.885574	pTaCslF6	227	236	-	AAAGGTACCA
MA0044.1	HMG-1	7.34387	0.891804	pTaCslF6	635	643	-	GGTGTGTTT
MA0008.1	HAT5	7.3407	0.827658	pTaCslF6	416	423	+	TAATTATC
MA1691.1	ARF27	7.33873	0.805971	pTaCslF6	476	488	+	ACAGCAGGCAGGG
MA0989.1	PHYPADRAFT_153324	7.33765	0.938536	pTaCslF6	231	239	-	AATAAAGGT
MA1691.1	ARF27	7.33405	0.80587	pTaCslF6	920	932	-	GAGGCAGGCAAGG
MA0988.1	PHYPADRAFT_143875	7.33365	0.877203	pTaCslF6	783	792	+	CCCACGTACT
MA0988.1	PHYPADRAFT_143875	7.33365	0.877203	pTaCslF6	783	792	-	AGTACGTGGG
MA1671.1	ERF118	7.33133	0.840024	pTaCslF6	538	548	-	TCTCGCCGCAC
MA1211.1	ATHB18	7.3306	0.852635	pTaCslF6	844	854	+	TCATTCATTGC
MA0064.1	PBF	7.32517	0.960531	pTaCslF6	790	794	-	AAAGT
MA0994.1	ERF8	7.31931	0.854455	pTaCslF6	329	338	-	TGCCGCAAGA
MA1276.1	AT3G52440	7.3192	0.855304	pTaCslF6	389	399	+	GATAAAATAAA
MA0568.1	MYC3	7.31824	0.874897	pTaCslF6	555	562	+	GCATATGC
MA0568.1	MYC3	7.31824	0.874897	pTaCslF6	555	562	-	GCATATGC
MA1679.1	RAP2-1	7.30419	0.810479	LCN2	1599	1613	-	GGTCACTGACAGTGC
MA0981.1	DOF1.8	7.29903	0.954279	pTaCslF6	788	797	-	AGTAAAGTAC
MA1022.1	PHYPADRAFT_38837	7.29823	0.9344	pTaCslF6	230	239	-	AATAAAGGTA
MA1275.1	AT1G47655	7.29584	0.858773	pTaCslF6	388	398	+	AGATAAAATAA
MA0949.1	ARR2	7.29426	0.858417	LCN2	1589	1598	-	AAGGATCTGG
MA0983.1	DOF5.6	7.28981	0.944712	pTaCslF6	310	317	+	GGAAAAGG
MA1064.1	TCP2	7.28695	0.854715	pTaCslF6	333	342	+	GCGGCACCAA
MA1064.1	TCP2	7.28695	0.854715	pTaCslF6	333	342	-	TTGGTGCCGC
MA0946.1	ARR11	7.28422	0.855957	pTaCslF6	548	555	+	ATGATATG
MA1025.1	HBI1	7.27993	0.829655	pTaCslF6	466	477	-	GTGCCATGTGAT
MA1231.1	ERF15	7.27154	0.814189	pTaCslF6	810	824	+	CACCTCCTCCTCCTC
MA1044.1	NAC92	7.27059	0.859652	pTaCslF6	608	619	+	GTGCTCGCCAGT
MA1010.1	PHYPADRAFT_64121	7.26835	0.825203	pTaCslF6	664	676	-	CTGTGGGTTGTAA
MA0976.1	CRF4	7.26585	0.845137	pTaCslF6	332	339	-	GTGCCGCA
MA0990.1	EDT1	7.26221	0.851059	pTaCslF6	845	854	+	CATTCATTGC
MA1053.1	ERF109	7.26099	0.859085	pTaCslF6	539	546	-	TCGCCGCA
MA0993.1	ERF7	7.2602	0.873666	pTaCslF6	536	545	-	CGCCGCACCG
MA1048.1	ERF018	7.25781	0.86882	pTaCslF6	513	520	-	ACCTACCA
MA1061.1	SPT	7.25669	0.865723	pTaCslF6	872	880	+	TGCACATGC
MA0970.1	CMTA3	7.25554	0.910943	pTaCslF6	593	601	-	GCGTGTACG
MA0127.1	PEND	7.25337	0.807298	LCN2	332	341	+	ATTTTTTTTT
MA1198.1	HAT2	7.2505	0.844071	pTaCslF6	154	164	-	ATTAATTAACT
MA0993.1	ERF7	7.24971	0.873325	pTaCslF6	991	1000	-	GGCCGTCGTC
MA0983.1	DOF5.6	7.2464	0.943117	pTaCslF6	85	92	+	AGAAAAGG
MA0983.1	DOF5.6	7.2464	0.943117	pTaCslF6	857	864	-	AGAAAAGG
MA1355.1	TBP3	7.24631	0.81631	pTaCslF6	125	139	+	AAAGAAGCCCAAGCT
MA1083.1	WRKY30	7.24076	0.849521	pTaCslF6	617	626	+	AGTCCACCAC
MA1408.1	FaEOBII	7.2395	0.853666	pTaCslF6	189	198	-	TGTTTGTTAT
MA1088.1	WRKY48	7.23545	0.915456	LCN2	1952	1961	-	AGGGTCAGGG
MA0082.1	squamosa	7.23344	0.804903	pTaCslF6	192	205	+	ACAAACAAACTAAT
MA0982.1	DOF2.4	7.23333	0.960401	pTaCslF6	790	796	-	GTAAAGT
MA0583.1	RAV1(var.2)	7.23001	0.820871	pTaCslF6	466	477	+	ATCACATGGCAC
MA1026.1	ATHB-15	7.22772	0.857764	pTaCslF6	346	353	-	TAATGAAT
MA1007.1	PHYPADRAFT_173530	7.21463	0.870694	pTaCslF6	624	631	-	TGTAGGTG
MA1007.1	PHYPADRAFT_173530	7.21463	0.870694	pTaCslF6	672	679	-	TGTCTGTG
MA1059.1	SPL5	7.21251	0.877934	pTaCslF6	785	793	-	AAGTACGTG
MA0939.1	NAC080	7.21076	0.871049	pTaCslF6	596	603	+	ACACGCAG
MA0581.1	LEC2	7.21017	0.840377	pTaCslF6	550	560	+	GATATGCATAT
MA0945.1	ARR1	7.20873	0.88171	pTaCslF6	548	557	-	TGCATATCAT
MA1385.1	AT2G40260	7.20563	0.809681	pTaCslF6	230	244	+	TACCTTTATTCTACG
MA1027.1	KAN1	7.20513	0.898826	pTaCslF6	549	556	+	TGATATGC
MA1188.1	At3g11280	7.20442	0.810943	LCN2	1577	1590	-	GGCCTTATCCTTGA
MA1026.2	ATHB15	7.19256	0.804732	pTaCslF6	197	211	+	CAAACTAATCATCAT
MA1026.1	ATHB-15	7.18735	0.856661	pTaCslF6	158	165	-	TATTAATT
MA1076.1	WRKY15	7.1865	0.862934	pTaCslF6	66	75	-	CAGTCCAAGC
MA1405.1	SIZF2	7.18008	0.848707	pTaCslF6	747	756	+	TACCGACACT
MA0995.2	ERF039	7.17893	0.845043	pTaCslF6	623	633	+	CCACCTACATA
MA0565.1	FUS3	7.16845	0.817565	pTaCslF6	376	384	-	CGCTTGCAT
MA1329.1	ZHD1	7.16257	0.815934	pTaCslF6	351	365	-	TTGTTGATTAATTAA
MA0989.1	PHYPADRAFT_153324	7.15727	0.932051	pTaCslF6	97	105	+	AGAAAAGAA
MA0971.1	DREB1A	7.15107	0.851908	pTaCslF6	623	632	-	ATGTAGGTGG
MA1381.1	AT3G46070	7.15011	0.819677	pTaCslF6	208	222	+	TCATCGCCACTCATC
MA0990.1	EDT1	7.14923	0.848444	pTaCslF6	157	166	-	TTATTAATTA
MA0989.1	PHYPADRAFT_153324	7.14688	0.931677	pTaCslF6	962	970	+	CGTAAAGGA
MA1398.1	KUA1	7.14453	0.810838	LCN2	560	574	+	CTCAGGTTATCCACC
MA1063.1	TCP19	7.13863	0.83731	pTaCslF6	39	48	+	AGGGACTCAC
MA1351.1	GBF3	7.13628	0.805091	pTaCslF6	462	476	-	TGCCATGTGATTTGT
MA1276.1	AT3G52440	7.12861	0.851611	pTaCslF6	383	393	+	CGAAAAGATAA
MA1210.1	HAT22	7.12805	0.81977	pTaCslF6	839	848	+	TACATTCATT
MA0980.1	RAP2-10	7.12745	0.840659	pTaCslF6	529	536	-	GCACCGCA
MA0980.1	RAP2-10	7.12745	0.840659	pTaCslF6	534	541	-	GCACCGCA
MA0982.1	DOF2.4	7.12614	0.955909	pTaCslF6	232	238	-	ATAAAGG
MA0977.1	DOF2.5	7.12175	0.877089	pTaCslF6	231	238	-	ATAAAGGT
MA0941.1	ABF2	7.1178	0.827374	pTaCslF6	783	795	-	TAAAGTACGTGGG
MA1088.1	WRKY48	7.11694	0.911542	LCN2	1771	1780	+	GGGGTCCACT
MA0964.1	BIM1	7.11256	0.883381	pTaCslF6	871	880	-	GCATGTGCAG
MA1064.1	TCP2	7.10295	0.850207	pTaCslF6	226	235	+	CTGGTACCTT
MA1064.1	TCP2	7.10295	0.850207	pTaCslF6	226	235	-	AAGGTACCAG
MA0987.1	PHYPADRAFT_140773	7.09936	0.946414	pTaCslF6	85	94	+	AGAAAAGGCG
MA0990.1	EDT1	7.09202	0.84712	pTaCslF6	773	782	+	CCATAAATCC
MA0989.1	PHYPADRAFT_153324	7.08814	0.929565	pTaCslF6	383	391	+	CGAAAAGAT
MA1023.1	PHYPADRAFT_28324	7.08574	0.862309	pTaCslF6	624	631	-	TGTAGGTG
MA1023.1	PHYPADRAFT_28324	7.08574	0.862309	pTaCslF6	672	679	-	TGTCTGTG
MA0973.1	CDF2	7.07694	0.859645	pTaCslF6	97	106	+	AGAAAAGAAT
MA0981.1	DOF1.8	7.07629	0.9451	pTaCslF6	962	971	+	CGTAAAGGAG
MA0987.1	PHYPADRAFT_140773	7.07356	0.945403	pTaCslF6	163	172	+	ATAAAAGAGA
MA1021.1	PHYPADRAFT_48267	7.07319	0.849786	pTaCslF6	784	791	+	CCACGTAC
MA0096.1	bZIP910	7.07	0.851898	pTaCslF6	365	371	+	ATGAAGT
MA0096.1	bZIP910	7.07	0.851898	pTaCslF6	797	803	-	ATGACGA
MA0983.1	DOF5.6	7.06639	0.936502	pTaCslF6	962	969	+	CGTAAAGG
MA1076.1	WRKY15	7.06638	0.85954	pTaCslF6	616	625	+	CAGTCCACCA
MA0054.1	myb.Ph3	7.06413	0.847433	pTaCslF6	295	303	+	TAACAATCA
MA1071.1	DOF5.3	7.05293	0.985175	pTaCslF6	233	239	-	AATAAAG
MA0970.1	CMTA3	7.04901	0.90547	pTaCslF6	585	593	-	GCGTGTATG
MA1189.1	AT5G61620	7.04732	0.804815	LCN2	1110	1124	-	CGATTGGATGATGAA
MA0550.1	BZR1	7.04518	0.826859	pTaCslF6	42	55	-	CTGACCCGTGAGTC
MA1067.1	TCP5	7.04494	0.844784	pTaCslF6	320	327	-	GGGACGAT
MA1188.1	At3g11280	7.04284	0.808255	LCN2	1086	1099	+	TTACTCATCTTTGC
MA1005.1	ERF3	7.03916	0.856092	pTaCslF6	331	338	-	TGCCGCAA
MA0948.1	ARR18	7.03583	0.818718	pTaCslF6	384	396	+	GAAAAGATAAAAT
MA1027.1	KAN1	7.03442	0.89302	pTaCslF6	555	562	+	GCATATGC
MA1027.1	KAN1	7.03442	0.89302	pTaCslF6	555	562	-	GCATATGC
MA1365.2	AT5G47660	7.03236	0.846717	pTaCslF6	387	397	+	AAGATAAAATA
MA0946.1	ARR11	7.0308	0.850634	pTaCslF6	102	109	-	AAGATTCT
MA0934.1	AHL25	7.02943	0.880133	pTaCslF6	154	161	+	AGTTAATT
MA0934.1	AHL25	7.02943	0.880133	pTaCslF6	154	161	-	AATTAACT
MA1008.1	PHYPADRAFT_182268	7.02236	0.83963	pTaCslF6	671	680	-	GTGTCTGTGG
MA1689.1	ARF18	7.02155	0.811509	pTaCslF6	191	203	+	AACAAACAAACTA
MA0578.1	SPL8	7.01672	0.821496	pTaCslF6	317	332	+	GAAATCGTCCCATCTT
MA0981.1	DOF1.8	7.01337	0.942507	pTaCslF6	383	392	+	CGAAAAGATA
MA0987.1	PHYPADRAFT_140773	7.01296	0.943028	pTaCslF6	97	106	+	AGAAAAGAAT
MA1022.1	PHYPADRAFT_38837	7.01125	0.922975	pTaCslF6	383	392	+	CGAAAAGATA
MA0953.1	ATHB-6	7.00902	0.879097	LCN2	1879	1887	-	AGAATCATG
MA1271.1	DAG2	7.00786	0.83235	pTaCslF6	389	399	+	GATAAAATAAA
MA0943.1	ARF5	7.00051	0.864104	pTaCslF6	673	680	+	ACAGACAC
MA0120.1	id1	6.99672	0.840511	pTaCslF6	172	183	-	TGTTTTTTCTCT
MA0989.1	PHYPADRAFT_153324	6.99637	0.926266	pTaCslF6	163	171	+	ATAAAAGAG
MA0565.1	FUS3	6.99561	0.813155	pTaCslF6	377	385	+	TGCAAGCGA
MA0565.2	FUS3	6.99487	0.840894	pTaCslF6	553	562	-	GCATATGCAT
MA0565.2	FUS3	6.99487	0.840894	pTaCslF6	555	564	+	GCATATGCAT
MA1196.1	At5g05790	6.98937	0.806352	pTaCslF6	256	270	+	CTCCTTCTCCTCTCT
MA1415.1	REF6	6.98851	0.820567	pTaCslF6	165	175	+	AAAAGAGAGAG
MA0984.1	DOF5.7	6.98654	0.919817	pTaCslF6	86	93	+	GAAAAGGC
MA0570.2	ABF1	6.9859	0.805724	pTaCslF6	45	56	+	TCACGGGTCAGG
MA1078.1	WRKY2	6.98515	0.875873	pTaCslF6	49	56	+	GGGTCAGG
MA0990.1	EDT1	6.98282	0.844592	pTaCslF6	840	849	-	GAATGAATGT
MA1198.1	HAT2	6.98116	0.839138	pTaCslF6	345	355	-	ATTAATGAATT
MA0964.1	BIM1	6.98049	0.879323	pTaCslF6	467	476	+	TCACATGGCA
MA1044.1	NAC92	6.98037	0.852611	pTaCslF6	710	721	+	AGACAAGCGAGC
MA1399.1	At5g08520	6.97712	0.826726	LCN2	1923	1935	-	ACAGTGGACAAGG
MA1005.1	ERF3	6.97639	0.854706	pTaCslF6	993	1000	-	GGCCGTCG
MA1213.1	ZHD3	6.96578	0.804217	pTaCslF6	345	358	+	AATTCATTAATTAA
MA1027.1	KAN1	6.96314	0.890596	pTaCslF6	372	379	+	ACTTATGC
MA1216.1	RAP21	6.95953	0.815991	pTaCslF6	668	680	-	GTGTCTGTGGGTT
MA1022.1	PHYPADRAFT_38837	6.95943	0.920912	pTaCslF6	163	172	+	ATAAAAGAGA
MA1085.1	WRKY40	6.95818	0.919936	pTaCslF6	616	623	+	CAGTCCAC
MA0565.1	FUS3	6.95557	0.812133	pTaCslF6	977	985	-	TGCACGCAC
MA1008.1	PHYPADRAFT_182268	6.95384	0.838243	pTaCslF6	517	526	+	AGGTAGGTGA
MA1365.2	AT5G47660	6.94972	0.845294	pTaCslF6	280	290	-	AATGTAATATA
MA1058.1	SPL4	6.94683	0.91127	pTaCslF6	784	792	-	AGTACGTGG
MA1427.1	NAC028	6.94557	0.861722	pTaCslF6	503	511	-	GTTGCTTCC
MA0980.1	RAP2-10	6.94473	0.836628	pTaCslF6	809	816	+	GCACCTCC
MA1369.1	HDG1	6.94272	0.834698	pTaCslF6	157	167	-	TTTATTAATTA
MA1393.2	MYB70	6.94211	0.831824	pTaCslF6	398	408	+	AAAACCGGAAA
MA0577.1	SPL3	6.93978	0.818936	pTaCslF6	364	379	+	AATGAAGTACTTATGC
MA1367.1	AT1G76870	6.93923	0.805528	pTaCslF6	174	187	+	AGAAAAAACAGGCA
MA0582.1	RAV1	6.93563	0.814831	pTaCslF6	624	635	+	CACCTACATATA
MA1030.1	P0510F09.23	6.93455	0.889045	pTaCslF6	113	122	-	TGCCCTTGAT
MA0973.1	CDF2	6.92321	0.85569	pTaCslF6	229	238	-	ATAAAGGTAC
MA0938.1	NAC058	6.92271	0.85716	pTaCslF6	922	929	-	GCAGGCAA
MA0994.1	ERF8	6.91966	0.841799	pTaCslF6	599	608	+	CGCAGCAATG
MA0966.1	BIM3	6.91219	0.861914	pTaCslF6	466	475	+	ATCACATGGC
MA0966.1	BIM3	6.91219	0.861914	pTaCslF6	466	475	-	GCCATGTGAT
MA1088.1	WRKY48	6.91172	0.904765	LCN2	1550	1559	+	AGAGTCAGGG
MA1048.1	ERF018	6.9115	0.861998	pTaCslF6	941	948	-	GCCGAACA
MA1677.1	NAC078	6.9054	0.839908	LCN2	1969	1980	+	ACCAGGAAACAG
MA1088.1	WRKY48	6.9035	0.904493	LCN2	859	868	-	GAGGTCAGGA
MA0568.1	MYC3	6.90308	0.863227	pTaCslF6	467	474	+	TCACATGG
MA0568.1	MYC3	6.90308	0.863227	pTaCslF6	467	474	-	CCATGTGA
MA1692.1	ARF29	6.89713	0.814095	pTaCslF6	744	758	+	CCCTACCGACACTTC
MA0565.1	FUS3	6.89599	0.810613	pTaCslF6	873	881	-	AGCATGTGC
MA1086.1	WRKY43	6.89419	0.849346	pTaCslF6	356	365	+	TAATCAACAA
MA0941.1	ABF2	6.89325	0.822278	pTaCslF6	780	792	+	TCCCCCACGTACT
MA1001.1	ERF11	6.89108	0.873204	pTaCslF6	598	607	+	ACGCAGCAAT
MA0020.1	Dof2	6.89089	0.908069	pTaCslF6	100	105	+	AAAGAA
MA0020.1	Dof2	6.89089	0.908069	pTaCslF6	125	130	+	AAAGAA
MA1198.1	HAT2	6.8857	0.83739	pTaCslF6	267	277	-	ACTAATCAGAG
MA1071.1	DOF5.3	6.88301	0.977669	pTaCslF6	310	316	+	GGAAAAG
MA1198.1	HAT2	6.88033	0.837291	pTaCslF6	414	424	+	GCTAATTATCA
MA0938.1	NAC058	6.87723	0.855708	pTaCslF6	596	603	+	ACACGCAG
MA0933.1	AHL20	6.87474	0.865002	pTaCslF6	349	356	-	AATTAATG
MA1427.1	NAC028	6.87222	0.860296	pTaCslF6	596	604	-	GCTGCGTGT
MA0980.1	RAP2-10	6.87113	0.835004	pTaCslF6	539	546	-	TCGCCGCA
MA1036.1	MYB111	6.8659	0.864296	pTaCslF6	190	197	-	GTTTGTTA
MA0956.1	BEE2	6.86421	0.88926	LCN2	95	104	+	GATACGTGGT
MA0956.1	BEE2	6.86421	0.88926	LCN2	95	104	-	ACCACGTATC
MA1263.1	AT1G36060	6.85812	0.809662	pTaCslF6	205	218	-	AGTGGCGATGATGA
MA0981.1	DOF1.8	6.8556	0.936005	pTaCslF6	163	172	+	ATAAAAGAGA
MA1026.2	ATHB15	6.8554	0.800001	pTaCslF6	418	432	-	AAAACTAGTGATAAT
MA0965.1	BIM2	6.85454	0.871513	pTaCslF6	783	792	+	CCCACGTACT
MA0965.1	BIM2	6.85454	0.871513	pTaCslF6	783	792	-	AGTACGTGGG
MA0984.1	DOF5.7	6.85221	0.915813	pTaCslF6	104	111	-	GAAAGATT
MA0983.1	DOF5.6	6.85208	0.928626	pTaCslF6	163	170	+	ATAAAAGA
MA1416.1	RAMOSA1	6.84876	0.802049	pTaCslF6	826	839	-	AGGGGAGGGAGAGG
MA1074.1	UNE10	6.84862	0.852703	pTaCslF6	784	791	+	CCACGTAC
MA1344.1	bZIP28	6.84694	0.809215	pTaCslF6	793	807	-	AGAAATGACGAGTAA
MA0123.1	abi4	6.84248	0.828597	LCN2	185	194	+	CTCCGCCTCC
MA0123.1	abi4	6.84248	0.828597	LCN2	411	420	+	CTCCGCCTCC
MA0123.1	abi4	6.84248	0.828597	LCN2	717	726	+	CTCCGCCTCC
MA0569.1	MYC4	6.84196	0.833463	pTaCslF6	784	791	+	CCACGTAC
MA0568.1	MYC3	6.83954	0.861442	pTaCslF6	561	568	+	GCATATGG
MA0568.1	MYC3	6.83954	0.861442	pTaCslF6	561	568	-	CCATATGC
MA0940.1	AP1	6.83875	0.810061	pTaCslF6	163	175	+	ATAAAAGAGAGAG
MA0948.1	ARR18	6.83748	0.81396	pTaCslF6	545	557	+	GAGATGATATGCA
MA1085.1	WRKY40	6.83355	0.91581	pTaCslF6	68	75	-	CAGTCCAA
MA0583.1	RAV1(var.2)	6.83165	0.809025	pTaCslF6	898	909	+	ATTGCCTGAGCG
MA0120.1	id1	6.83096	0.83582	pTaCslF6	859	870	+	TTTTCTCTCTCC
MA1071.1	DOF5.3	6.83078	0.975362	pTaCslF6	163	169	+	ATAAAAG
MA1211.1	ATHB18	6.8305	0.843551	pTaCslF6	348	358	-	TTAATTAATGA
MA1088.1	WRKY48	6.82381	0.901861	LCN2	553	562	-	GAGGTCAGGT
MA1059.1	SPL5	6.82204	0.865797	pTaCslF6	591	599	-	GTGTACGCG
MA1406.1	ATHB4	6.81665	0.866703	pTaCslF6	844	853	-	CAATGAATGA
MA1330.1	ZHD6	6.81611	0.801463	pTaCslF6	344	358	-	TTAATTAATGAATTG
MA0583.1	RAV1(var.2)	6.80869	0.808343	pTaCslF6	49	60	-	CCAGCCTGACCC
MA1201.1	AGL42	6.80831	0.845518	pTaCslF6	20	26	-	CAGCATC
MA0989.1	PHYPADRAFT_153324	6.80312	0.919318	pTaCslF6	85	93	+	AGAAAAGGC
MA0950.1	ATHB-12	6.80305	0.836104	LCN2	29	36	+	AATCATAG
MA1206.1	ARF2	6.80204	0.875337	pTaCslF6	478	487	+	AGCAGGCAGG
MA1071.1	DOF5.3	6.80052	0.974025	pTaCslF6	85	91	+	AGAAAAG
MA1071.1	DOF5.3	6.80052	0.974025	pTaCslF6	97	103	+	AGAAAAG
MA1071.1	DOF5.3	6.80052	0.974025	pTaCslF6	383	389	+	CGAAAAG
MA1071.1	DOF5.3	6.80052	0.974025	pTaCslF6	858	864	-	AGAAAAG
MA0983.1	DOF5.6	6.79663	0.926589	pTaCslF6	383	390	+	CGAAAAGA
MA1094.1	WRKY8	6.79661	0.874031	LCN2	1772	1780	+	GGGTCCACT
MA1037.1	MYB24	6.79517	0.885372	pTaCslF6	625	633	-	TATGTAGGT
MA1234.1	ERF017	6.79479	0.804643	pTaCslF6	620	633	-	TATGTAGGTGGTGG
MA1330.1	ZHD6	6.79425	0.801102	pTaCslF6	351	365	+	TTAATTAATCAACAA
MA1213.1	ZHD3	6.79075	0.801353	pTaCslF6	336	349	+	GCACCAATCAATTC
MA0121.1	ARR10	6.78717	0.88017	LCN2	1983	1990	-	AGATCATG
MA1027.1	KAN1	6.78712	0.88461	pTaCslF6	103	110	-	AAAGATTC
MA0981.1	DOF1.8	6.78647	0.933157	pTaCslF6	85	94	+	AGAAAAGGCG
MA0053.1	MNB1A	6.78578	0.931989	pTaCslF6	100	104	+	AAAGA
MA0053.1	MNB1A	6.78578	0.931989	pTaCslF6	106	110	-	AAAGA
MA0053.1	MNB1A	6.78578	0.931989	pTaCslF6	125	129	+	AAAGA
MA0053.1	MNB1A	6.78578	0.931989	pTaCslF6	166	170	+	AAAGA
MA0053.1	MNB1A	6.78578	0.931989	pTaCslF6	386	390	+	AAAGA
MA0053.1	MNB1A	6.78578	0.931989	pTaCslF6	790	794	-	AAAGT
MA1425.1	HYH	6.7845	0.822479	pTaCslF6	782	793	-	AAGTACGTGGGG
MA0983.1	DOF5.6	6.7802	0.925985	pTaCslF6	97	104	+	AGAAAAGA
MA0128.1	EmBP-1	6.77823	0.808022	LCN2	76	83	-	TGAGGTGG
MA0968.1	bZIP68	6.77822	0.884316	pTaCslF6	587	595	-	ACGCGTGTA
MA1242.1	AT3G57600	6.77801	0.813766	pTaCslF6	620	630	+	CCACCACCTAC
MA1326.1	ZHD5	6.77505	0.843383	pTaCslF6	462	472	-	ATGTGATTTGT
MA1689.1	ARF18	6.77408	0.806503	pTaCslF6	954	966	-	TTACGACAAGGAG
MA0948.1	ARR18	6.76642	0.812255	pTaCslF6	100	112	-	TGAAAGATTCTTT
MA0581.1	LEC2	6.76594	0.8308	pTaCslF6	551	561	-	CATATGCATAT
MA0581.1	LEC2	6.76594	0.8308	pTaCslF6	556	566	+	CATATGCATAT
MA0581.1	LEC2	6.76594	0.8308	pTaCslF6	557	567	-	CATATGCATAT
MA1044.1	NAC92	6.76092	0.847287	pTaCslF6	793	804	+	TTACTCGTCATT
MA0968.1	bZIP68	6.76078	0.883774	pTaCslF6	783	791	-	GTACGTGGG
MA1065.1	TCP20	6.75913	0.834136	pTaCslF6	144	153	+	AACCCCACCA
MA1094.1	WRKY8	6.75891	0.87294	LCN2	1952	1960	-	GGGTCAGGG
MA1001.1	ERF11	6.75428	0.868544	pTaCslF6	537	546	-	TCGCCGCACC
MA1238.1	ERF38	6.74748	0.807665	pTaCslF6	303	317	+	AATCGGTGGAAAAGG
MA0994.1	ERF8	6.74647	0.836314	pTaCslF6	991	1000	-	GGCCGTCGTC
MA0549.1	BZR2	6.73765	0.826168	pTaCslF6	587	597	+	TACACGCGTAC
MA1211.1	ATHB18	6.73743	0.841861	pTaCslF6	156	166	+	TTAATTAATAA
MA1088.1	WRKY48	6.73534	0.89894	LCN2	1332	1341	+	CAGGTCAGGC
MA1085.1	WRKY40	6.72524	0.912224	pTaCslF6	49	56	+	GGGTCAGG
MA1372.1	STZ	6.7223	0.8699	pTaCslF6	499	509	-	TGCTTCCACTC
MA1206.1	ARF2	6.72151	0.873556	pTaCslF6	672	681	+	CACAGACACC
MA1056.1	SPL11	6.71907	0.813966	pTaCslF6	784	795	-	TAAAGTACGTGG
MA1210.1	HAT22	6.71772	0.81019	pTaCslF6	354	363	+	ATTAATCAAC
MA1413.1	UIF1	6.71452	0.873351	pTaCslF6	125	134	+	AAAGAAGCCC
MA0955.1	POPTR_0002s00440g	6.71204	0.879118	pTaCslF6	786	792	-	AGTACGT
MA0990.1	EDT1	6.70515	0.838166	pTaCslF6	352	361	-	TGATTAATTA
MA0034.1	Gam1	6.70489	0.836005	pTaCslF6	665	674	+	TACAACCCAC
MA1343.1	bZIP52	6.70419	0.824807	pTaCslF6	408	421	+	ATGCAAGCTAATTA
MA0581.1	LEC2	6.70386	0.829462	pTaCslF6	180	190	+	AACAGGCACAT
MA0021.1	Dof3	6.70193	0.917835	pTaCslF6	88	93	+	AAAGGC
MA0021.1	Dof3	6.70193	0.917835	pTaCslF6	313	318	+	AAAGGA
MA0021.1	Dof3	6.70193	0.917835	pTaCslF6	856	861	-	AAAGGA
MA0021.1	Dof3	6.70193	0.917835	pTaCslF6	882	887	+	AAAGGC
MA0021.1	Dof3	6.70193	0.917835	pTaCslF6	965	970	+	AAAGGA
MA1322.1	SPL9	6.70128	0.846163	pTaCslF6	226	236	+	CTGGTACCTTT
MA0964.1	BIM1	6.69454	0.870537	pTaCslF6	782	791	-	GTACGTGGGG
MA1426.1	MYB124	6.69369	0.863477	pTaCslF6	588	597	-	GTACGCGTGT
MA0984.1	DOF5.7	6.6933	0.911076	pTaCslF6	311	318	+	GAAAAGGA
MA0984.1	DOF5.7	6.6933	0.911076	pTaCslF6	856	863	-	GAAAAGGA
MA0974.1	CDF3	6.69313	0.856433	pTaCslF6	384	392	+	GAAAAGATA
MA0983.1	DOF5.6	6.69241	0.922759	pTaCslF6	879	886	+	GCTAAAGG
MA1406.1	ATHB4	6.69039	0.864728	pTaCslF6	845	854	+	CATTCATTGC
MA0982.1	DOF2.4	6.68901	0.937587	pTaCslF6	86	92	+	GAAAAGG
MA0982.1	DOF2.4	6.68901	0.937587	pTaCslF6	311	317	+	GAAAAGG
MA0982.1	DOF2.4	6.68901	0.937587	pTaCslF6	857	863	-	GAAAAGG
MA0940.1	AP1	6.68886	0.807664	pTaCslF6	629	641	+	ACATATAAACACA
MA1201.1	AGL42	6.68719	0.842118	pTaCslF6	203	209	+	AATCATC
MA1201.1	AGL42	6.68719	0.842118	pTaCslF6	547	553	-	TATCATC
MA1025.1	HBI1	6.68633	0.817034	pTaCslF6	781	792	+	CCCCCACGTACT
MA1669.1	DREB1B	6.68432	0.803869	pTaCslF6	622	635	+	ACCACCTACATATA
MA1088.1	WRKY48	6.68027	0.897121	LCN2	532	541	+	TTGGTCAGGC
MA1321.1	SPL13	6.66824	0.826013	pTaCslF6	939	949	+	ATTGTTCGGCT
MA0123.1	abi4	6.66787	0.823822	LCN2	1199	1208	+	CAGAGCCCCT
MA1094.1	WRKY8	6.66085	0.870103	LCN2	1551	1559	+	GAGTCAGGG
MA1206.1	ARF2	6.65744	0.872139	pTaCslF6	691	700	-	ATCCAACCAA
MA1426.1	MYB124	6.65635	0.862492	pTaCslF6	903	912	-	CCACGCTCAG
MA0981.1	DOF1.8	6.65286	0.927651	pTaCslF6	97	106	+	AGAAAAGAAT
MA1414.1	E2FA	6.65151	0.830718	pTaCslF6	88	97	-	TTGCGCCTTT
MA0008.1	HAT5	6.64986	0.80588	pTaCslF6	841	848	+	CATTCATT
MA0008.1	HAT5	6.64986	0.80588	pTaCslF6	845	852	+	CATTCATT
MA1208.1	GT-2	6.64838	0.802009	pTaCslF6	280	293	+	TATATTACATTAAC
MA0001.1	AGL3	6.6467	0.821389	pTaCslF6	773	782	+	CCATAAATCC
MA0952.1	ATHB-51	6.64476	0.851964	LCN2	431	438	-	AAGAATTG
MA1022.1	PHYPADRAFT_38837	6.6384	0.908132	pTaCslF6	962	971	+	CGTAAAGGAG
MA1022.1	PHYPADRAFT_38837	6.6321	0.907881	pTaCslF6	97	106	+	AGAAAAGAAT
MA0565.2	FUS3	6.62935	0.833941	pTaCslF6	838	847	+	CTACATTCAT
MA0123.1	abi4	6.62874	0.822752	LCN2	913	922	-	CGGTGGCTCA
MA1242.1	AT3G57600	6.61878	0.811143	pTaCslF6	617	627	+	AGTCCACCACC
MA1039.1	MYB4	6.6158	0.863501	pTaCslF6	337	344	-	GATTGGTG
MA0984.1	DOF5.7	6.61371	0.908704	pTaCslF6	99	106	+	AAAAGAAT
MA1692.1	ARF29	6.61187	0.80828	pTaCslF6	919	933	-	GGAGGCAGGCAAGGT
MA0110.3	ATHB-5	6.60775	0.809814	pTaCslF6	348	359	-	ATTAATTAATGA
MA1414.1	E2FA	6.60677	0.829705	pTaCslF6	334	343	+	CGGCACCAAT
MA1027.1	KAN1	6.60573	0.878442	pTaCslF6	838	845	+	CTACATTC
MA0984.1	DOF5.7	6.60556	0.908461	pTaCslF6	230	237	-	TAAAGGTA
MA0968.1	bZIP68	6.60554	0.87895	pTaCslF6	595	603	-	CTGCGTGTA
MA0978.1	DREB1E	6.60299	0.842238	pTaCslF6	625	632	-	ATGTAGGT
MA0950.1	ATHB-12	6.6027	0.83086	LCN2	1879	1886	+	CATGATTC
MA0979.1	ERF008	6.59956	0.84684	pTaCslF6	648	655	+	CACCGCTC
MA1079.1	WRKY21	6.59679	0.85372	pTaCslF6	615	624	+	CCAGTCCACC
MA0953.1	ATHB-6	6.5951	0.866334	LCN2	29	37	-	GCTATGATT
MA0942.1	ARF1	6.58877	0.854879	pTaCslF6	625	632	+	ACCTACAT
MA0967.1	BZIP60	6.58795	0.818037	pTaCslF6	959	966	+	TGTCGTAA
MA0967.1	BZIP60	6.58795	0.818037	pTaCslF6	959	966	-	TTACGACA
MA1036.1	MYB111	6.58508	0.858347	pTaCslF6	743	750	-	GGTAGGGG
MA0984.1	DOF5.7	6.58493	0.907846	pTaCslF6	964	971	+	TAAAGGAG
MA0932.1	AHL12	6.58127	0.886538	pTaCslF6	154	161	+	AGTTAATT
MA0932.1	AHL12	6.58127	0.886538	pTaCslF6	154	161	-	AATTAACT
MA0992.2	ERF4	6.57823	0.813375	pTaCslF6	988	999	-	GCCGTCGTCCTC
MA1295.1	WRKY20	6.57703	0.823761	pTaCslF6	354	366	-	ATTGTTGATTAAT
MA0565.2	FUS3	6.57569	0.83292	pTaCslF6	179	188	+	AAACAGGCAC
MA0993.1	ERF7	6.57413	0.851359	pTaCslF6	599	608	+	CGCAGCAATG
MA1177.1	MYB65	6.56994	0.838493	pTaCslF6	395	407	+	ATAAAAACCGGAA
MA1034.1	Os05g0497200	6.56779	0.851098	pTaCslF6	334	341	+	CGGCACCA
MA0984.1	DOF5.7	6.56285	0.907187	pTaCslF6	176	183	+	AAAAAACA
MA0990.1	EDT1	6.55863	0.834774	pTaCslF6	153	162	+	AAGTTAATTA
MA0110.3	ATHB-5	6.55768	0.808848	pTaCslF6	109	120	+	TTCAATCAAGGG
MA0953.1	ATHB-6	6.55112	0.864978	LCN2	1877	1885	+	GCCATGATT
MA1044.1	NAC92	6.55036	0.842179	pTaCslF6	376	387	+	ATGCAAGCGAAA
MA1071.1	DOF5.3	6.54739	0.962844	pTaCslF6	791	797	-	AGTAAAG
MA1071.1	DOF5.3	6.54739	0.962844	pTaCslF6	962	968	+	CGTAAAG
MA1427.1	NAC028	6.54072	0.853852	pTaCslF6	850	858	+	ATTGCTTCC
MA1275.1	AT1G47655	6.53888	0.84341	pTaCslF6	961	971	+	TCGTAAAGGAG
MA1071.1	DOF5.3	6.5351	0.962301	pTaCslF6	879	885	+	GCTAAAG
MA1086.1	WRKY43	6.52672	0.837983	pTaCslF6	66	75	-	CAGTCCAAGC
MA0941.1	ABF2	6.52607	0.813944	pTaCslF6	584	596	+	GCATACACGCGTA
MA0044.1	HMG-1	6.52494	0.86382	pTaCslF6	584	592	-	CGTGTATGC
MA0044.1	HMG-1	6.52494	0.86382	pTaCslF6	592	600	-	CGTGTACGC
MA1022.1	PHYPADRAFT_38837	6.5236	0.903562	pTaCslF6	85	94	+	AGAAAAGGCG
MA1238.1	ERF38	6.52286	0.804015	pTaCslF6	665	679	-	TGTCTGTGGGTTGTA
MA1375.1	ANL2	6.52181	0.827582	pTaCslF6	160	170	-	TCTTTTATTAA
MA0931.1	ABI5	6.51935	0.836411	pTaCslF6	45	54	-	TGACCCGTGA
MA1358.1	bHLH130	6.51741	0.811439	pTaCslF6	62	72	+	TTCAGCTTGGA
MA0942.1	ARF1	6.51692	0.853348	pTaCslF6	673	680	+	ACAGACAC
MA1265.2	ERF015	6.51127	0.813888	pTaCslF6	207	218	+	ATCATCGCCACT
MA1424.1	ERF019	6.50442	0.80798	pTaCslF6	206	220	+	CATCATCGCCACTCA
MA1001.2	ERF11	6.5018	0.810868	pTaCslF6	988	999	-	GCCGTCGTCCTC
MA0992.1	ERF4	6.50169	0.830981	pTaCslF6	332	339	-	GTGCCGCA
MA0974.1	CDF3	6.49855	0.851179	pTaCslF6	98	106	+	GAAAAGAAT
MA0565.2	FUS3	6.49783	0.831438	pTaCslF6	559	568	-	CCATATGCAT
MA0020.1	Dof2	6.49265	0.888483	pTaCslF6	313	318	+	AAAGGA
MA0020.1	Dof2	6.49265	0.888483	pTaCslF6	789	794	-	AAAGTA
MA0020.1	Dof2	6.49265	0.888483	pTaCslF6	856	861	-	AAAGGA
MA0020.1	Dof2	6.49265	0.888483	pTaCslF6	965	970	+	AAAGGA
MA1187.1	LCL1	6.49212	0.803965	LCN2	330	339	+	ACATTTTTTT
MA1057.1	SPL12	6.48692	0.867963	pTaCslF6	275	282	+	AGTACTAT
MA0964.1	BIM1	6.48497	0.864098	pTaCslF6	586	595	-	ACGCGTGTAT
MA0020.1	Dof2	6.48443	0.888079	pTaCslF6	105	110	-	AAAGAT
MA0020.1	Dof2	6.48443	0.888079	pTaCslF6	386	391	+	AAAGAT
MA0123.1	abi4	6.482	0.818739	LCN2	402	411	+	CACTGCAACC
MA0123.1	abi4	6.482	0.818739	LCN2	708	717	+	CACTGCAACC
MA0588.1	TGA1	6.48056	0.812231	pTaCslF6	331	341	-	TGGTGCCGCAA
MA1057.1	SPL12	6.47706	0.86765	pTaCslF6	591	598	-	TGTACGCG
MA1058.1	SPL4	6.47597	0.893498	pTaCslF6	590	598	-	TGTACGCGT
MA1026.1	ATHB-15	6.46801	0.837014	pTaCslF6	202	209	+	TAATCATC
MA0984.1	DOF5.7	6.46791	0.904358	pTaCslF6	881	888	+	TAAAGGCT
MA0990.1	EDT1	6.46731	0.832661	pTaCslF6	286	295	-	ATGTTAATGT
MA0980.2	RAP2-10	6.46136	0.818038	pTaCslF6	623	634	+	CCACCTACATAT
MA1406.1	ATHB4	6.45722	0.861082	pTaCslF6	201	210	-	TGATGATTAG
MA1409.1	OsRR22	6.45337	0.826836	pTaCslF6	100	109	-	AAGATTCTTT
MA0949.1	ARR2	6.45216	0.841265	LCN2	491	500	+	ACTAATCTTT
MA0982.1	DOF2.4	6.4521	0.927657	pTaCslF6	98	104	+	GAAAAGA
MA0982.1	DOF2.4	6.4521	0.927657	pTaCslF6	384	390	+	GAAAAGA
MA0123.1	abi4	6.45178	0.817912	LCN2	1772	1781	-	CAGTGGACCC
MA0938.1	NAC058	6.45026	0.842078	pTaCslF6	503	510	+	GGAAGCAA
MA0938.1	NAC058	6.45026	0.842078	pTaCslF6	851	858	-	GGAAGCAA
MA1211.1	ATHB18	6.44332	0.836518	pTaCslF6	339	349	+	CCAATCAATTC
MA0982.1	DOF2.4	6.43519	0.926949	pTaCslF6	963	969	+	GTAAAGG
MA1369.1	HDG1	6.43253	0.826509	pTaCslF6	160	170	+	TTAATAAAAGA
MA0977.1	DOF2.5	6.4306	0.86218	pTaCslF6	753	760	-	AAGAAGTG
MA0984.1	DOF5.7	6.4253	0.903087	pTaCslF6	231	238	-	ATAAAGGT
MA0995.1	ERF039	6.42462	0.843357	pTaCslF6	671	680	-	GTGTCTGTGG
MA0582.1	RAV1	6.4241	0.801609	pTaCslF6	705	716	+	CAGCAAGACAAG
MA1058.1	SPL4	6.422	0.891461	pTaCslF6	787	795	+	CGTACTTTA
MA0951.1	ATHB-16	6.41843	0.856505	LCN2	493	500	+	TAATCTTT
MA0944.1	ARF8	6.41753	0.858744	pTaCslF6	625	633	-	TATGTAGGT
MA0932.1	AHL12	6.40644	0.882351	pTaCslF6	349	356	+	CATTAATT
MA0932.1	AHL12	6.40644	0.882351	pTaCslF6	349	356	-	AATTAATG
MA1094.1	WRKY8	6.40567	0.862719	LCN2	1333	1341	+	AGGTCAGGC
MA0565.2	FUS3	6.40544	0.829681	pTaCslF6	549	558	+	TGATATGCAT
MA1089.1	WRKY57	6.40403	0.821651	LCN2	1550	1559	+	AGAGTCAGGG
MA1276.1	AT3G52440	6.40108	0.837513	pTaCslF6	787	797	-	AGTAAAGTACG
MA0999.1	ERF098	6.39958	0.879054	pTaCslF6	539	546	-	TCGCCGCA
MA0974.1	CDF3	6.39942	0.848503	pTaCslF6	229	237	-	TAAAGGTAC
MA0955.1	POPTR_0002s00440g	6.39489	0.869299	pTaCslF6	592	598	-	TGTACGC
MA1094.1	WRKY8	6.39284	0.862348	LCN2	859	867	-	AGGTCAGGA
MA0123.1	abi4	6.39177	0.816271	LCN2	610	619	-	CAGTGGCTCT
MA0962.1	BHLH34	6.37801	0.852173	pTaCslF6	784	791	-	GTACGTGG
MA1079.1	WRKY21	6.36912	0.847787	pTaCslF6	355	364	+	TTAATCAACA
MA1677.1	NAC078	6.36422	0.829717	LCN2	108	119	-	AAAAAGAAAAAA
MA0569.1	MYC4	6.36186	0.820797	pTaCslF6	588	595	+	ACACGCGT
MA0934.1	AHL25	6.36059	0.865524	pTaCslF6	341	348	+	AATCAATT
MA0934.1	AHL25	6.36059	0.865524	pTaCslF6	341	348	-	AATTGATT
MA1042.1	MYB59	6.35953	0.841718	pTaCslF6	291	298	-	GTTATGTT
MA1331.1	BEH4	6.35533	0.81662	pTaCslF6	587	597	+	TACACGCGTAC
MA0987.1	PHYPADRAFT_140773	6.35348	0.917179	pTaCslF6	879	888	+	GCTAAAGGCT
MA0974.1	CDF3	6.35237	0.847232	pTaCslF6	963	971	+	GTAAAGGAG
MA1061.1	SPT	6.35116	0.844542	pTaCslF6	561	569	-	CCCATATGC
MA1010.1	PHYPADRAFT_64121	6.34278	0.804646	pTaCslF6	620	632	-	ATGTAGGTGGTGG
MA0955.1	POPTR_0002s00440g	6.34271	0.867684	pTaCslF6	744	750	-	GGTAGGG
MA0982.1	DOF2.4	6.34006	0.922961	pTaCslF6	164	170	+	TAAAAGA
MA0121.1	ARR10	6.3371	0.863276	LCN2	491	498	-	AGATTAGT
MA1057.1	SPL12	6.33386	0.863099	pTaCslF6	273	280	-	AGTACTAA
MA0984.1	DOF5.7	6.33355	0.900353	pTaCslF6	163	170	+	ATAAAAGA
MA0560.1	PIF3	6.3324	0.823591	pTaCslF6	873	882	-	TAGCATGTGC
MA1039.1	MYB4	6.33196	0.857085	pTaCslF6	681	688	-	GGTTGGAG
MA0973.1	CDF2	6.3314	0.840463	pTaCslF6	383	392	+	CGAAAAGATA
MA1088.1	WRKY48	6.32857	0.885506	LCN2	989	998	+	AGGGTCATGA
MA0950.1	ATHB-12	6.30854	0.82316	LCN2	1878	1885	-	AATCATGG
MA1245.2	AT2G33710	6.3073	0.819505	pTaCslF6	619	629	+	TCCACCACCTA
MA0020.1	Dof2	6.30369	0.87919	pTaCslF6	88	93	+	AAAGGC
MA0020.1	Dof2	6.30369	0.87919	pTaCslF6	882	887	+	AAAGGC
MA1000.1	ERF105	6.30096	0.840412	pTaCslF6	993	1000	-	GGCCGTCG
MA1086.1	WRKY43	6.29553	0.830834	pTaCslF6	616	625	+	CAGTCCACCA
MA0974.1	CDF3	6.29487	0.84568	pTaCslF6	86	94	+	GAAAAGGCG
MA0044.1	HMG-1	6.29385	0.855923	pTaCslF6	406	414	-	CTTGCATTT
MA0933.1	AHL20	6.29306	0.852041	pTaCslF6	393	400	+	AAATAAAA
MA0944.1	ARF8	6.29005	0.855322	pTaCslF6	836	844	-	AATGTAGGG
MA0034.1	Gam1	6.28846	0.823271	pTaCslF6	293	302	+	CATAACAATC
MA1094.1	WRKY8	6.28309	0.859172	LCN2	533	541	+	TGGTCAGGC
MA1206.1	ARF2	6.28236	0.863844	pTaCslF6	653	662	+	CTCAAACACA
MA1005.2	ERF3	6.28017	0.821132	pTaCslF6	619	629	+	TCCACCACCTA
MA1329.1	ZHD1	6.27862	0.801159	pTaCslF6	157	171	+	TAATTAATAAAAGAG
MA1061.1	SPT	6.27693	0.842805	pTaCslF6	466	474	+	ATCACATGG
MA0998.1	ERF096	6.27562	0.814349	pTaCslF6	883	892	-	AGGCAGCCTT
MA0977.1	DOF2.5	6.27439	0.858811	pTaCslF6	311	318	+	GAAAAGGA
MA0977.1	DOF2.5	6.27439	0.858811	pTaCslF6	856	863	-	GAAAAGGA
MA1040.1	MYB46	6.27133	0.850462	pTaCslF6	186	193	-	GTTATGTG
MA0933.1	AHL20	6.26988	0.851524	pTaCslF6	162	169	+	AATAAAAG
MA0956.1	BEE2	6.26941	0.873029	LCN2	864	873	+	ACCTCGTGAT
MA0956.1	BEE2	6.26941	0.873029	LCN2	864	873	-	ATCACGAGGT
MA1016.1	GATA15	6.26559	0.898911	pTaCslF6	201	209	-	GATGATTAG
MA0984.1	DOF5.7	6.265	0.898309	pTaCslF6	312	319	+	AAAAGGAA
MA0984.1	DOF5.7	6.265	0.898309	pTaCslF6	855	862	-	AAAAGGAA
MA1042.1	MYB59	6.26292	0.839508	pTaCslF6	518	525	+	GGTAGGTG
MA0933.1	AHL20	6.26067	0.851319	pTaCslF6	341	348	+	AATCAATT
MA0933.1	AHL20	6.26067	0.851319	pTaCslF6	345	352	-	AATGAATT
MA1215.1	ATHB53	6.26002	0.810824	pTaCslF6	156	166	-	TTATTAATTAA
MA1381.1	AT3G46070	6.25675	0.802774	pTaCslF6	862	876	+	TCTCTCTCCCTGCAC
MA1331.1	BEH4	6.25313	0.814909	pTaCslF6	872	882	+	TGCACATGCTA
MA0562.1	PIF5	6.24911	0.841492	pTaCslF6	873	880	+	GCACATGC
MA0957.1	BHLH3	6.2476	0.820691	pTaCslF6	588	595	+	ACACGCGT
MA0957.1	BHLH3	6.2476	0.820691	pTaCslF6	588	595	-	ACGCGTGT
MA1097.1	ARALYDRAFT_493022	6.24563	0.837964	pTaCslF6	335	342	+	GGCACCAA
MA0975.1	CRF2	6.24133	0.836817	pTaCslF6	332	339	-	GTGCCGCA
MA0577.1	SPL3	6.23925	0.80369	pTaCslF6	317	332	+	GAAATCGTCCCATCTT
MA1031.1	OJ1581_H09.2	6.23769	0.824709	pTaCslF6	333	342	+	GCGGCACCAA
MA1031.1	OJ1581_H09.2	6.23769	0.824709	pTaCslF6	333	342	-	TTGGTGCCGC
MA1249.1	RAP210	6.23753	0.806924	pTaCslF6	620	634	-	ATATGTAGGTGGTGG
MA0990.1	EDT1	6.23667	0.827323	pTaCslF6	393	402	+	AAATAAAAAC
MA1094.1	WRKY8	6.23647	0.857823	LCN2	553	561	-	AGGTCAGGT
MA0120.1	id1	6.22449	0.818656	pTaCslF6	759	770	+	TTGTGCCTCCCA
MA0934.1	AHL25	6.22185	0.862493	pTaCslF6	345	352	+	AATTCATT
MA0934.1	AHL25	6.22185	0.862493	pTaCslF6	345	352	-	AATGAATT
MA0940.1	AP1	6.22088	0.80018	pTaCslF6	160	172	+	TTAATAAAAGAGA
MA0934.1	AHL25	6.22005	0.862453	pTaCslF6	389	396	+	GATAAAAT
MA0934.1	AHL25	6.22005	0.862453	pTaCslF6	389	396	-	ATTTTATC
MA1058.1	SPL4	6.2141	0.883614	pTaCslF6	275	283	+	AGTACTATA
MA1030.1	P0510F09.23	6.21079	0.870395	pTaCslF6	290	299	+	TAACATAACA
MA0968.1	bZIP68	6.20978	0.866651	pTaCslF6	676	684	-	GGAGGTGTC
MA1321.1	SPL13	6.20766	0.816902	pTaCslF6	273	283	+	TTAGTACTATA
MA0998.1	ERF096	6.20617	0.812202	pTaCslF6	537	546	-	TCGCCGCACC
MA1425.1	HYH	6.20048	0.809405	pTaCslF6	465	476	+	AATCACATGGCA
MA1095.1	ARALYDRAFT_495258	6.19972	0.844175	LCN2	1779	1786	-	GACCCCAG
MA1095.1	ARALYDRAFT_495258	6.19972	0.844175	LCN2	1886	1893	-	GAGCCCAG
MA0968.1	bZIP68	6.19837	0.866297	pTaCslF6	751	759	-	AGAAGTGTC
MA1198.1	HAT2	6.19828	0.824799	pTaCslF6	495	505	-	TCCACTCATAT
MA0995.1	ERF039	6.19753	0.837042	pTaCslF6	302	311	+	CAATCGGTGG
MA1027.1	KAN1	6.19537	0.864487	pTaCslF6	561	568	-	CCATATGC
MA0568.1	MYC3	6.19275	0.843261	pTaCslF6	604	611	+	CAATGTGC
MA0568.1	MYC3	6.19275	0.843261	pTaCslF6	604	611	-	GCACATTG
MA0979.1	ERF008	6.19234	0.834898	pTaCslF6	219	226	+	CATCGCCC
MA1375.1	ANL2	6.18842	0.82239	pTaCslF6	157	167	+	TAATTAATAAA
MA1164.1	HHO5	6.18537	0.808115	pTaCslF6	492	502	-	ACTCATATTCC
MA0120.1	id1	6.18445	0.817522	pTaCslF6	853	864	+	GCTTCCTTTTCT
MA1227.2	ERF027	6.18353	0.807739	pTaCslF6	621	635	+	CACCACCTACATATA
MA1011.1	PHYPADRAFT_72483	6.1796	0.866997	pTaCslF6	783	792	+	CCCACGTACT
MA1011.1	PHYPADRAFT_72483	6.1796	0.866997	pTaCslF6	783	792	-	AGTACGTGGG
MA0945.1	ARR1	6.17717	0.852409	pTaCslF6	315	324	+	AGGAAATCGT
MA1276.1	AT3G52440	6.17662	0.833164	pTaCslF6	85	95	+	AGAAAAGGCGC
MA1053.1	ERF109	6.1759	0.8368	pTaCslF6	332	339	-	GTGCCGCA
MA0044.1	HMG-1	6.17005	0.851692	pTaCslF6	250	258	+	CTCCTTCTC
MA0044.1	HMG-1	6.17005	0.851692	pTaCslF6	256	264	+	CTCCTTCTC
MA1016.1	GATA15	6.16853	0.895355	pTaCslF6	204	212	-	GATGATGAT
MA0942.1	ARF1	6.16834	0.845921	pTaCslF6	669	676	+	ACCCACAG
MA0563.1	2003-09-01	6.16222	0.804653	pTaCslF6	754	764	+	ACTTCTTGTGC
MA1332.1	BEH2	6.15737	0.808033	pTaCslF6	587	597	-	GTACGCGTGTA
MA1088.1	WRKY48	6.15468	0.879763	LCN2	1931	1940	+	ACTGTCAGCC
MA1322.1	SPL9	6.15438	0.834073	pTaCslF6	590	600	-	CGTGTACGCGT
MA0120.1	id1	6.15151	0.81659	pTaCslF6	949	960	+	TTGTTCTCCTTG
MA0954.1	ATHB-7	6.15022	0.824374	LCN2	426	435	+	TCAAGCAATT
MA1024.1	HAT1	6.14913	0.825703	pTaCslF6	844	853	+	TCATTCATTG
MA0044.1	HMG-1	6.14756	0.850924	pTaCslF6	259	267	+	CTTCTCCTC
MA1094.1	WRKY8	6.14599	0.855206	LCN2	1525	1533	+	GGTTCAATG
MA0110.3	ATHB-5	6.13859	0.800759	pTaCslF6	350	361	+	ATTAATTAATCA
MA1212.1	ATHB13	6.13481	0.824613	pTaCslF6	359	369	+	TCAACAATGAA
MA0120.1	id1	6.13254	0.816053	pTaCslF6	855	866	+	TTCCTTTTCTCT
MA1040.1	MYB46	6.13222	0.847628	pTaCslF6	624	631	-	TGTAGGTG
MA1078.1	WRKY2	6.13169	0.857143	pTaCslF6	616	623	+	CAGTCCAC
MA0120.1	id1	6.12907	0.815955	pTaCslF6	861	872	+	TTCTCTCTCCCT
MA1040.1	MYB46	6.1265	0.847512	pTaCslF6	523	530	+	GTGAGGTG
MA0933.1	AHL20	6.12428	0.84828	pTaCslF6	154	161	+	AGTTAATT
MA0934.1	AHL25	6.12204	0.860313	pTaCslF6	394	401	+	AATAAAAA
MA0934.1	AHL25	6.12204	0.860313	pTaCslF6	394	401	-	TTTTTATT
MA0941.1	ABF2	6.11611	0.80464	pTaCslF6	44	56	-	CCTGACCCGTGAG
MA0566.1	MYC2	6.1146	0.817503	pTaCslF6	588	595	+	ACACGCGT
MA0566.1	MYC2	6.1146	0.817503	pTaCslF6	588	595	-	ACGCGTGT
MA1061.1	SPT	6.11156	0.838937	pTaCslF6	784	792	-	AGTACGTGG
MA1023.1	PHYPADRAFT_28324	6.10776	0.843054	pTaCslF6	518	525	+	GGTAGGTG
MA1037.1	MYB24	6.10541	0.867062	pTaCslF6	195	203	-	TAGTTTGTT
MA1409.1	OsRR22	6.1034	0.820645	pTaCslF6	548	557	+	ATGATATGCA
MA1413.1	UIF1	6.10154	0.86145	pTaCslF6	491	500	-	TCATATTCCT
MA0936.1	T11I18.17	6.10073	0.829708	pTaCslF6	959	966	-	TTACGACA
MA1088.1	WRKY48	6.10061	0.877978	LCN2	1569	1578	-	GAGGTCACTG
MA1091.1	WRKY62	6.10054	0.845663	LCN2	522	529	-	TGGTGAAA
MA1079.1	WRKY21	6.09708	0.840698	pTaCslF6	67	76	-	CCAGTCCAAG
MA1016.1	GATA15	6.09633	0.89271	pTaCslF6	268	276	+	TCTGATTAG
MA0984.1	DOF5.7	6.09627	0.89328	pTaCslF6	178	185	+	AAAACAGG
MA0568.1	MYC3	6.09475	0.840507	pTaCslF6	784	791	+	CCACGTAC
MA0568.1	MYC3	6.09475	0.840507	pTaCslF6	784	791	-	GTACGTGG
MA1408.1	FaEOBII	6.0947	0.831645	pTaCslF6	193	202	-	AGTTTGTTTG
MA0998.1	ERF096	6.09382	0.808729	pTaCslF6	477	486	+	CAGCAGGCAG
MA1043.1	NAC083	6.09279	0.830563	pTaCslF6	596	605	+	ACACGCAGCA
MA0020.1	Dof2	6.08619	0.868493	pTaCslF6	231	236	-	AAAGGT
MA1052.1	RAP2-6	6.08525	0.82615	pTaCslF6	539	546	-	TCGCCGCA
MA0120.1	id1	6.08447	0.814693	pTaCslF6	397	408	-	TTTCCGGTTTTT
MA0973.1	CDF2	6.0779	0.83394	pTaCslF6	962	971	+	CGTAAAGGAG
MA1322.1	SPL9	6.07404	0.832298	pTaCslF6	273	283	+	TTAGTACTATA
MA1007.1	PHYPADRAFT_173530	6.06975	0.849525	pTaCslF6	518	525	+	GGTAGGTG
MA1358.1	bHLH130	6.06789	0.801857	pTaCslF6	506	516	+	AGCAACCTGGT
MA0034.1	Gam1	6.0625	0.816362	pTaCslF6	744	753	+	CCCTACCGAC
MA1088.1	WRKY48	6.06204	0.876704	LCN2	1542	1551	-	CTAGTCACAG
MA1671.1	ERF118	6.06006	0.818008	pTaCslF6	209	219	+	CATCGCCACTC
MA1045.1	NAC043	6.059	0.833065	pTaCslF6	433	442	+	CTTGCGCAGG
MA0938.1	NAC058	6.05837	0.829568	pTaCslF6	707	714	+	GCAAGACA
MA1058.1	SPL4	6.05832	0.877734	pTaCslF6	272	280	-	AGTACTAAT
MA1054.1	ARALYDRAFT_897773	6.05686	0.817353	pTaCslF6	608	617	-	TGGCGAGCAC
MA0986.1	DREB2C	6.05684	0.82397	pTaCslF6	16	23	-	CATCGCCA
MA0986.1	DREB2C	6.05684	0.82397	pTaCslF6	209	216	+	CATCGCCA
MA0121.1	ARR10	6.05676	0.852754	LCN2	1237	1244	+	AGATTGGG
MA1098.1	ARALYDRAFT_484486	6.0566	0.841408	pTaCslF6	144	151	+	AACCCCAC
MA1095.1	ARALYDRAFT_495258	6.0566	0.841408	LCN2	254	261	+	CACCCCAC
MA1095.1	ARALYDRAFT_495258	6.0566	0.841408	LCN2	1273	1280	-	GACCTCAC
MA1095.1	ARALYDRAFT_495258	6.0566	0.841408	LCN2	1940	1947	+	CACCCCAC
MA0123.1	abi4	6.05189	0.806976	LCN2	1163	1172	+	GGGTGCCTCT
MA1412.1	TSAR2	6.05064	0.865788	pTaCslF6	554	563	+	TGCATATGCA
MA1412.1	TSAR2	6.05064	0.865788	pTaCslF6	554	563	-	TGCATATGCA
MA0121.1	ARR10	6.04816	0.852431	LCN2	1850	1857	+	AGGTCCTG
MA1408.1	FaEOBII	6.04714	0.83073	pTaCslF6	197	206	-	GATTAGTTTG
MA0981.1	DOF1.8	6.04648	0.902661	pTaCslF6	879	888	+	GCTAAAGGCT
MA0568.1	MYC3	6.04513	0.839112	pTaCslF6	588	595	+	ACACGCGT
MA0568.1	MYC3	6.04513	0.839112	pTaCslF6	588	595	-	ACGCGTGT
MA1212.1	ATHB13	6.0451	0.823011	pTaCslF6	201	211	+	CTAATCATCAT
MA1085.2	WRKY40	6.0381	0.805982	pTaCslF6	152	161	+	CAAGTTAATT
MA1175.1	MYB81	6.03389	0.847535	pTaCslF6	189	199	+	ATAACAAACAA
MA1026.1	ATHB-15	6.02544	0.824926	pTaCslF6	371	378	+	TACTTATG
MA1089.1	WRKY57	6.01549	0.811011	LCN2	1931	1940	+	ACTGTCAGCC
MA1331.1	BEH4	6.01446	0.810912	pTaCslF6	586	596	-	TACGCGTGTAT
MA0129.1	TGA1A	6.01139	0.829215	LCN2	77	83	+	CACCTCA
MA0982.1	DOF2.4	6.00592	0.908956	pTaCslF6	880	886	+	CTAAAGG
MA0986.1	DREB2C	5.99916	0.822733	pTaCslF6	303	310	-	CACCGATT
MA1097.1	ARALYDRAFT_493022	5.99538	0.833031	pTaCslF6	456	463	+	GGCATCAC
MA1037.1	MYB24	5.99532	0.86414	pTaCslF6	187	195	-	TTGTTATGT
MA1037.1	MYB24	5.99532	0.86414	pTaCslF6	292	300	-	TTGTTATGT
MA1275.1	AT1G47655	5.99193	0.832309	pTaCslF6	229	239	-	AATAAAGGTAC
MA1011.1	PHYPADRAFT_72483	5.99075	0.862278	pTaCslF6	587	596	+	TACACGCGTA
MA1011.1	PHYPADRAFT_72483	5.99075	0.862278	pTaCslF6	587	596	-	TACGCGTGTA
MA1016.1	GATA15	5.98799	0.88874	pTaCslF6	456	464	-	TGTGATGCC
MA0566.1	MYC2	5.98437	0.814026	pTaCslF6	561	568	+	GCATATGG
MA0566.1	MYC2	5.98437	0.814026	pTaCslF6	561	568	-	CCATATGC
MA0984.1	DOF5.7	5.98296	0.889902	pTaCslF6	396	403	+	TAAAAACC
MA0993.1	ERF7	5.98231	0.832115	pTaCslF6	882	891	-	GGCAGCCTTT
MA0977.1	DOF2.5	5.97746	0.852406	pTaCslF6	230	237	-	TAAAGGTA
MA0934.1	AHL25	5.97663	0.857136	pTaCslF6	393	400	+	AAATAAAA
MA0934.1	AHL25	5.97663	0.857136	pTaCslF6	393	400	-	TTTTATTT
MA1343.1	bZIP52	5.97323	0.81275	pTaCslF6	612	625	+	TCGCCAGTCCACCA
MA1406.1	ATHB4	5.97319	0.853513	pTaCslF6	344	353	-	TAATGAATTG
MA0586.2	SPL14	5.97292	0.800937	pTaCslF6	938	948	-	GCCGAACAATG
MA0944.1	ARF8	5.96927	0.84671	pTaCslF6	673	681	-	GGTGTCTGT
MA0933.1	AHL20	5.96864	0.844812	pTaCslF6	341	348	-	AATTGATT
MA0933.1	AHL20	5.96864	0.844812	pTaCslF6	345	352	+	AATTCATT
MA0979.1	ERF008	5.96361	0.82819	pTaCslF6	621	628	+	CACCACCT
MA0561.1	PIF4	5.96088	0.837055	pTaCslF6	783	790	-	TACGTGGG
MA1408.1	FaEOBII	5.95919	0.829039	pTaCslF6	941	950	+	TGTTCGGCTT
MA1016.1	GATA15	5.95883	0.887672	pTaCslF6	463	471	-	TGTGATTTG
MA0121.1	ARR10	5.95601	0.848972	LCN2	908	915	+	AGATGTGA
MA1015.1	GATA12	5.95508	0.863422	pTaCslF6	776	783	+	TAAATCCC
MA1015.1	GATA12	5.95508	0.863422	pTaCslF6	776	783	-	GGGATTTA
MA1037.1	MYB24	5.95436	0.863053	pTaCslF6	49	57	+	GGGTCAGGC
MA1206.1	ARF2	5.95381	0.856578	pTaCslF6	957	966	-	TTACGACAAG
MA0563.1	2003-09-01	5.94989	0.800364	pTaCslF6	83	93	-	GCCTTTTCTGC
MA1212.1	ATHB13	5.94602	0.821241	pTaCslF6	160	170	+	TTAATAAAAGA
MA1037.1	MYB24	5.94414	0.862782	pTaCslF6	199	207	-	TGATTAGTT
MA1372.1	STZ	5.94364	0.854682	pTaCslF6	659	669	+	CACAATTACAA
MA1083.1	WRKY30	5.93913	0.817917	pTaCslF6	65	74	-	AGTCCAAGCT
MA1076.1	WRKY15	5.93319	0.827528	pTaCslF6	49	58	+	GGGTCAGGCT
MA0999.1	ERF098	5.92744	0.860168	pTaCslF6	885	892	-	AGGCAGCC
MA1021.1	PHYPADRAFT_48267	5.92647	0.824526	pTaCslF6	467	474	+	TCACATGG
MA1202.1	AGL55	5.92633	0.832552	pTaCslF6	16	21	-	TCGCCA
MA1202.1	AGL55	5.92633	0.832552	pTaCslF6	139	144	+	TCACAA
MA1202.1	AGL55	5.92633	0.832552	pTaCslF6	205	210	+	TCATCA
MA1202.1	AGL55	5.92633	0.832552	pTaCslF6	211	216	+	TCGCCA
MA1202.1	AGL55	5.92633	0.832552	pTaCslF6	359	364	+	TCAACA
MA1202.1	AGL55	5.92633	0.832552	pTaCslF6	422	427	+	TCACTA
MA1202.1	AGL55	5.92633	0.832552	pTaCslF6	460	465	+	TCACAA
MA1202.1	AGL55	5.92633	0.832552	pTaCslF6	521	526	-	TCACCT
MA1202.1	AGL55	5.92633	0.832552	pTaCslF6	612	617	+	TCGCCA
MA1202.1	AGL55	5.92633	0.832552	pTaCslF6	704	709	+	TCAGCA
MA1202.1	AGL55	5.92633	0.832552	pTaCslF6	910	915	-	TCTCCA
MA0989.1	PHYPADRAFT_153324	5.92278	0.887667	pTaCslF6	879	887	+	GCTAAAGGC
MA1275.1	AT1G47655	5.92211	0.830892	pTaCslF6	230	240	-	GAATAAAGGTA
MA1045.1	NAC043	5.92095	0.83026	pTaCslF6	283	292	-	TTAATGTAAT
MA0020.1	Dof2	5.91646	0.860146	pTaCslF6	166	171	+	AAAGAG
MA1394.2	MYB73	5.91609	0.803098	pTaCslF6	294	305	+	ATAACAATCAAT
MA1044.1	NAC92	5.9139	0.826738	pTaCslF6	594	605	+	GTACACGCAGCA
MA1005.1	ERF3	5.91388	0.831248	pTaCslF6	538	545	-	CGCCGCAC
MA1343.1	bZIP52	5.91242	0.811747	pTaCslF6	473	486	-	CTGCCTGCTGTGCC
MA0129.1	TGA1A	5.91163	0.825456	LCN2	950	956	+	AAGGTCA
MA0129.1	TGA1A	5.91163	0.825456	LCN2	1332	1338	+	CAGGTCA
MA1181.1	MYB113	5.90881	0.832174	pTaCslF6	153	163	+	AAGTTAATTAA
MA0950.1	ATHB-12	5.90697	0.812649	LCN2	494	501	+	AATCTTTG
MA0989.1	PHYPADRAFT_153324	5.89894	0.886809	pTaCslF6	404	412	+	GGAAATGCA
MA0984.1	DOF5.7	5.89848	0.887384	pTaCslF6	164	171	+	TAAAAGAG
MA0970.1	CMTA3	5.89504	0.874885	pTaCslF6	792	800	-	ACGAGTAAA
MA1212.1	ATHB13	5.89231	0.820281	pTaCslF6	415	425	-	GTGATAATTAG
MA0123.1	abi4	5.8922	0.802609	LCN2	1266	1275	-	CACTGGCTCT
MA0044.1	HMG-1	5.87969	0.84177	pTaCslF6	951	959	+	GTTCTCCTT
MA1094.1	WRKY8	5.87798	0.847451	LCN2	1542	1550	-	TAGTCACAG
MA1415.1	REF6	5.87644	0.801796	pTaCslF6	265	275	-	TAATCAGAGAG
MA0569.1	MYC4	5.87617	0.807983	pTaCslF6	588	595	-	ACGCGTGT
MA1088.1	WRKY48	5.8728	0.870454	LCN2	1606	1615	-	TGGGTCACTG
MA0938.1	NAC058	5.87226	0.823626	pTaCslF6	899	906	-	TCAGGCAA
MA1074.1	UNE10	5.87217	0.832136	pTaCslF6	467	474	-	CCATGTGA
MA0964.1	BIM1	5.87084	0.845229	pTaCslF6	757	766	+	TCTTGTGCCT
MA1201.1	AGL42	5.86583	0.819062	pTaCslF6	7	13	-	CATCAGT
MA1201.1	AGL42	5.86583	0.819062	pTaCslF6	364	370	-	CTTCATT
MA1201.1	AGL42	5.86583	0.819062	pTaCslF6	798	804	+	CGTCATT
MA1332.1	BEH2	5.86289	0.803187	pTaCslF6	586	596	+	ATACACGCGTA
MA0581.1	LEC2	5.86105	0.811292	pTaCslF6	434	444	-	TCCCTGCGCAA
MA1070.1	TGA7	5.85532	0.825245	pTaCslF6	455	464	-	TGTGATGCCC
MA0561.1	PIF4	5.85462	0.834839	pTaCslF6	46	53	+	CACGGGTC
MA1088.1	WRKY48	5.84783	0.86963	LCN2	1524	1533	+	GGGTTCAATG
MA1271.1	DAG2	5.84503	0.809547	pTaCslF6	85	95	+	AGAAAAGGCGC
MA1085.2	WRKY40	5.84131	0.80106	pTaCslF6	355	364	+	TTAATCAACA
MA0565.2	FUS3	5.83204	0.818772	pTaCslF6	404	413	+	GGAAATGCAA
MA1007.1	PHYPADRAFT_173530	5.83106	0.845112	pTaCslF6	668	675	-	TGTGGGTT
MA0044.1	HMG-1	5.83028	0.840082	pTaCslF6	708	716	-	CTTGTCTTG
MA0999.1	ERF098	5.82386	0.856024	pTaCslF6	332	339	-	GTGCCGCA
MA1175.1	MYB81	5.8186	0.843516	pTaCslF6	294	304	+	ATAACAATCAA
MA1041.1	MYB55	5.80496	0.826333	pTaCslF6	688	695	-	ACCAACGG
MA1058.1	SPL4	5.79094	0.867642	pTaCslF6	369	377	+	AGTACTTAT
MA1026.1	ATHB-15	5.79036	0.818505	pTaCslF6	348	355	+	TCATTAAT
MA0993.1	ERF7	5.78932	0.825841	pTaCslF6	940	949	-	AGCCGAACAA
MA1372.1	STZ	5.78783	0.851637	pTaCslF6	969	979	-	CACTCACTCTC
MA1094.1	WRKY8	5.78732	0.844828	LCN2	1932	1940	+	CTGTCAGCC
MA0120.1	id1	5.77296	0.805876	pTaCslF6	254	265	+	TTCTCCTTCTCC
MA1059.1	SPL5	5.76739	0.833016	pTaCslF6	274	282	+	TAGTACTAT
MA1016.1	GATA15	5.76683	0.880638	pTaCslF6	217	225	-	GGCGATGAG
MA1047.1	TGA5	5.76445	0.850444	pTaCslF6	365	372	+	ATGAAGTA
MA0973.1	CDF2	5.76425	0.82587	pTaCslF6	85	94	+	AGAAAAGGCG
MA0933.1	AHL20	5.76305	0.840231	pTaCslF6	153	160	+	AAGTTAAT
MA1406.1	ATHB4	5.76131	0.8502	pTaCslF6	202	211	+	TAATCATCAT
MA1044.1	NAC92	5.75804	0.822957	pTaCslF6	916	927	-	AGGCAAGGTAGC
MA1016.1	GATA15	5.75498	0.880203	pTaCslF6	110	118	-	CTTGATTGA
MA0973.1	CDF2	5.75441	0.825617	pTaCslF6	752	761	-	CAAGAAGTGT
MA0034.1	Gam1	5.75182	0.806862	pTaCslF6	618	627	+	GTCCACCACC
MA0988.1	PHYPADRAFT_143875	5.75011	0.838889	pTaCslF6	466	475	+	ATCACATGGC
MA0988.1	PHYPADRAFT_143875	5.75011	0.838889	pTaCslF6	466	475	-	GCCATGTGAT
MA1058.1	SPL4	5.74985	0.866091	pTaCslF6	366	374	-	AGTACTTCA
MA0120.1	id1	5.74728	0.80515	pTaCslF6	381	392	-	TATCTTTTCGCT
MA1053.1	ERF109	5.74646	0.82798	pTaCslF6	529	536	-	GCACCGCA
MA1053.1	ERF109	5.74646	0.82798	pTaCslF6	534	541	-	GCACCGCA
MA0935.1	NAC025	5.74441	0.852211	pTaCslF6	186	193	+	CACATAAC
MA0581.1	LEC2	5.7422	0.80873	pTaCslF6	975	985	-	TGCACGCACTC
MA0064.1	PBF	5.74021	0.875645	pTaCslF6	88	92	+	AAAGG
MA0064.1	PBF	5.74021	0.875645	pTaCslF6	100	104	+	AAAGA
MA0064.1	PBF	5.74021	0.875645	pTaCslF6	106	110	-	AAAGA
MA0064.1	PBF	5.74021	0.875645	pTaCslF6	125	129	+	AAAGA
MA0064.1	PBF	5.74021	0.875645	pTaCslF6	166	170	+	AAAGA
MA0064.1	PBF	5.74021	0.875645	pTaCslF6	232	236	-	AAAGG
MA0064.1	PBF	5.74021	0.875645	pTaCslF6	313	317	+	AAAGG
MA0064.1	PBF	5.74021	0.875645	pTaCslF6	386	390	+	AAAGA
MA0064.1	PBF	5.74021	0.875645	pTaCslF6	857	861	-	AAAGG
MA0064.1	PBF	5.74021	0.875645	pTaCslF6	882	886	+	AAAGG
MA0064.1	PBF	5.74021	0.875645	pTaCslF6	965	969	+	AAAGG
MA0120.1	id1	5.74	0.804944	pTaCslF6	166	177	-	TTCTCTCTCTTT
MA1089.1	WRKY57	5.73996	0.803466	LCN2	1952	1961	-	AGGGTCAGGG
MA1092.1	WRKY63	5.73636	0.836295	LCN2	837	844	-	TGGCCAAC
MA0932.1	AHL12	5.73255	0.86621	pTaCslF6	341	348	+	AATCAATT
MA0932.1	AHL12	5.73255	0.86621	pTaCslF6	341	348	-	AATTGATT
MA1088.1	WRKY48	5.72907	0.865708	LCN2	1854	1863	-	CCAGTCCAGG
MA1372.1	STZ	5.72857	0.850479	pTaCslF6	653	663	+	CTCAAACACAA
MA0955.1	POPTR_0002s00440g	5.72467	0.848549	pTaCslF6	836	842	-	TGTAGGG
MA0943.1	ARF5	5.72335	0.835117	pTaCslF6	922	929	-	GCAGGCAA
MA0096.1	bZIP910	5.72322	0.808765	pTaCslF6	523	529	+	GTGAGGT
MA0955.1	POPTR_0002s00440g	5.714	0.848219	pTaCslF6	321	327	-	GGGACGA
MA0044.1	HMG-1	5.71396	0.836107	pTaCslF6	758	766	+	CTTGTGCCT
MA1057.1	SPL12	5.71166	0.843324	pTaCslF6	369	376	+	AGTACTTA
MA0044.1	HMG-1	5.70987	0.835967	pTaCslF6	394	402	-	GTTTTTATT
MA1042.1	MYB59	5.7096	0.826847	pTaCslF6	198	205	-	ATTAGTTT
MA0987.1	PHYPADRAFT_140773	5.70301	0.891684	pTaCslF6	729	738	+	AGCAAAGCTT
MA1327.2	ATHB23	5.70169	0.81726	pTaCslF6	355	364	+	TTAATCAACA
MA1295.1	WRKY20	5.69642	0.808282	pTaCslF6	65	77	+	AGCTTGGACTGGG
MA0121.1	ARR10	5.68413	0.838767	LCN2	165	172	+	CGATCTTG
MA0121.1	ARR10	5.68413	0.838767	LCN2	661	668	-	CGATATTC
MA1017.1	GATA8	5.67922	0.859835	pTaCslF6	775	783	-	GGGATTTAT
MA1039.1	MYB4	5.6748	0.842231	pTaCslF6	743	750	-	GGTAGGGG
MA0120.1	id1	5.67451	0.80309	pTaCslF6	388	399	-	TTTATTTTATCT
MA0933.1	AHL20	5.66634	0.838076	pTaCslF6	390	397	-	TATTTTAT
MA1406.1	ATHB4	5.66464	0.848689	pTaCslF6	348	357	-	TAATTAATGA
MA0977.1	DOF2.5	5.66409	0.845646	pTaCslF6	963	970	+	GTAAAGGA
MA1051.1	RAP2-3	5.66258	0.824345	pTaCslF6	89	96	+	AAGGCGCA
MA0984.1	DOF5.7	5.66217	0.88034	pTaCslF6	85	92	+	AGAAAAGG
MA0984.1	DOF5.7	5.66217	0.88034	pTaCslF6	857	864	-	AGAAAAGG
MA0939.1	NAC080	5.6614	0.84175	pTaCslF6	922	929	-	GCAGGCAA
MA0939.1	NAC080	5.6614	0.84175	pTaCslF6	977	984	-	GCACGCAC
MA1016.1	GATA15	5.6603	0.876734	pTaCslF6	355	363	-	GTTGATTAA
MA1085.1	WRKY40	5.65994	0.87695	pTaCslF6	797	804	+	TCGTCATT
MA1206.1	ARF2	5.6553	0.849976	pTaCslF6	921	930	-	GGCAGGCAAG
MA1036.1	MYB111	5.65522	0.83865	pTaCslF6	523	530	+	GTGAGGTG
MA1027.1	KAN1	5.65421	0.846083	pTaCslF6	775	782	+	ATAAATCC
MA0994.1	ERF8	5.65108	0.801623	pTaCslF6	940	949	-	AGCCGAACAA
MA1039.1	MYB4	5.64853	0.841637	pTaCslF6	194	201	-	GTTTGTTT
MA0120.1	id1	5.64617	0.802288	pTaCslF6	95	106	-	ATTCTTTTCTTG
MA1322.1	SPL9	5.6415	0.822736	pTaCslF6	939	949	+	ATTGTTCGGCT
MA0986.1	DREB2C	5.6404	0.815035	pTaCslF6	678	685	+	CACCTCCA
MA0044.1	HMG-1	5.63678	0.833469	pTaCslF6	425	433	+	CTAGTTTTC
MA1372.1	STZ	5.63481	0.848646	pTaCslF6	672	682	+	CACAGACACCT
MA0550.1	BZR1	5.63414	0.801189	pTaCslF6	464	477	+	AAATCACATGGCAC
MA1426.1	MYB124	5.63052	0.835426	pTaCslF6	588	597	+	ACACGCGTAC
MA1030.1	P0510F09.23	5.62999	0.855428	pTaCslF6	834	843	+	TCCCCTACAT
MA1057.1	SPL12	5.62857	0.840684	pTaCslF6	367	374	-	AGTACTTC
MA1090.1	WRKY60	5.6285	0.805998	LCN2	835	845	-	CTGGCCAACAC
MA1177.1	MYB65	5.62696	0.821315	pTaCslF6	186	198	+	CACATAACAAACA
MA1428.1	TCP8	5.62406	0.81813	pTaCslF6	226	234	-	AGGTACCAG
MA0997.1	ERF069	5.62282	0.844295	pTaCslF6	598	606	+	ACGCAGCAA
MA1063.1	TCP19	5.62078	0.804425	pTaCslF6	501	510	-	TTGCTTCCAC
MA1051.1	RAP2-3	5.62019	0.823333	pTaCslF6	529	536	-	GCACCGCA
MA1051.1	RAP2-3	5.62019	0.823333	pTaCslF6	534	541	-	GCACCGCA
MA0565.2	FUS3	5.61717	0.814684	pTaCslF6	594	603	+	GTACACGCAG
MA0968.1	bZIP68	5.61521	0.848174	pTaCslF6	508	516	+	CAACCTGGT
MA1327.2	ATHB23	5.61482	0.815684	pTaCslF6	413	422	-	ATAATTAGCT
MA1022.1	PHYPADRAFT_38837	5.61394	0.867348	pTaCslF6	879	888	+	GCTAAAGGCT
MA1327.2	ATHB23	5.61377	0.815665	pTaCslF6	160	169	+	TTAATAAAAG
MA1322.1	SPL9	5.60971	0.822033	pTaCslF6	366	376	-	TAAGTACTTCA
MA0553.1	SMZ	5.60051	0.804799	pTaCslF6	890	897	+	CCTCGCCC
MA1006.1	ERF6	5.6004	0.814102	pTaCslF6	477	486	-	CTGCCTGCTG
MA1001.1	ERF11	5.596	0.829092	pTaCslF6	989	998	-	CCGTCGTCCT
MA1094.1	WRKY8	5.59575	0.839285	LCN2	1854	1862	-	CAGTCCAGG
MA1426.1	MYB124	5.59562	0.834505	pTaCslF6	648	657	+	CACCGCTCAA
MA0044.1	HMG-1	5.58491	0.831697	pTaCslF6	796	804	+	CTCGTCATT
MA0931.1	ABI5	5.58327	0.817264	pTaCslF6	467	476	-	TGCCATGTGA
MA1088.1	WRKY48	5.58133	0.860828	LCN2	1601	1610	+	ACTGTCAGTG
MA1206.1	ARF2	5.57417	0.848182	pTaCslF6	898	907	-	CTCAGGCAAT
MA0987.1	PHYPADRAFT_140773	5.57308	0.886591	pTaCslF6	104	113	-	TTGAAAGATT
MA0933.1	AHL20	5.56491	0.835816	pTaCslF6	631	638	-	GTTTATAT
MA1044.1	NAC92	5.56077	0.818171	pTaCslF6	149	160	+	CACCAAGTTAAT
MA1426.1	MYB124	5.55681	0.833481	pTaCslF6	88	97	+	AAAGGCGCAA
MA1406.1	ATHB4	5.55208	0.846929	pTaCslF6	340	349	+	CAATCAATTC
MA1070.1	TGA7	5.55163	0.818949	pTaCslF6	331	340	-	GGTGCCGCAA
MA0964.1	BIM1	5.55041	0.835383	pTaCslF6	183	192	-	TTATGTGCCT
MA1035.1	TCP4	5.55035	0.823348	pTaCslF6	989	996	+	AGGACGAC
MA0950.1	ATHB-12	5.54785	0.803249	LCN2	427	434	-	ATTGCTTG
MA0995.1	ERF039	5.5416	0.818802	pTaCslF6	623	632	-	ATGTAGGTGG
MA0933.1	AHL20	5.54006	0.835262	pTaCslF6	394	401	-	TTTTTATT
MA1021.1	PHYPADRAFT_48267	5.53906	0.815992	pTaCslF6	873	880	-	GCATGTGC
MA1030.1	P0510F09.23	5.53608	0.853008	pTaCslF6	423	432	-	AAAACTAGTG
MA0979.1	ERF008	5.53358	0.815579	pTaCslF6	518	525	-	CACCTACC
MA0957.1	BHLH3	5.53262	0.8036	pTaCslF6	784	791	+	CCACGTAC
MA0957.1	BHLH3	5.53262	0.8036	pTaCslF6	784	791	-	GTACGTGG
MA1059.1	SPL5	5.53061	0.825656	pTaCslF6	273	281	-	TAGTACTAA
MA0989.1	PHYPADRAFT_153324	5.52735	0.873449	pTaCslF6	285	293	-	GTTAATGTA
MA1045.1	NAC043	5.52575	0.822231	pTaCslF6	433	442	-	CCTGCGCAAG
MA1198.1	HAT2	5.52548	0.812477	pTaCslF6	839	849	+	TACATTCATTC
MA1275.1	AT1G47655	5.52458	0.822824	pTaCslF6	85	95	+	AGAAAAGGCGC
MA0044.1	HMG-1	5.52251	0.829565	pTaCslF6	656	664	-	ATTGTGTTT
MA1040.1	MYB46	5.51614	0.835077	pTaCslF6	743	750	-	GGTAGGGG
MA1426.1	MYB124	5.51276	0.832319	pTaCslF6	586	595	+	ATACACGCGT
MA0121.1	ARR10	5.51275	0.832335	LCN2	68	75	+	TGATCCTC
MA1057.1	SPL12	5.51016	0.83692	pTaCslF6	960	967	-	TTTACGAC
MA1053.1	ERF109	5.50368	0.822994	pTaCslF6	333	340	+	GCGGCACC
MA0964.1	BIM1	5.50098	0.833864	pTaCslF6	604	613	+	CAATGTGCTC
MA1024.1	HAT1	5.49679	0.812394	pTaCslF6	840	849	+	ACATTCATTC
MA0562.1	PIF5	5.49459	0.825439	pTaCslF6	784	791	+	CCACGTAC
MA1062.1	TCP15	5.49163	0.807509	pTaCslF6	41	48	+	GGACTCAC
MA0987.1	PHYPADRAFT_140773	5.48939	0.88331	pTaCslF6	122	131	+	AGCAAAGAAG
MA0581.1	LEC2	5.48895	0.80327	pTaCslF6	406	416	-	AGCTTGCATTT
MA0021.1	Dof3	5.48783	0.866215	pTaCslF6	732	737	+	AAAGCT
MA1030.1	P0510F09.23	5.48384	0.851662	pTaCslF6	508	517	+	CAACCTGGTA
MA0129.1	TGA1A	5.48191	0.809262	LCN2	249	255	+	TGCATCA
MA0129.1	TGA1A	5.48191	0.809262	LCN2	1110	1116	+	TTCATCA
MA0938.1	NAC058	5.48126	0.811144	pTaCslF6	712	719	+	ACAAGCGA
MA0951.1	ATHB-16	5.48113	0.839163	LCN2	268	275	-	CAAAAATT
MA0951.1	ATHB-16	5.48113	0.839163	LCN2	800	807	-	CAAAAATT
MA1412.1	TSAR2	5.48049	0.857568	pTaCslF6	976	985	-	TGCACGCACT
MA0955.1	POPTR_0002s00440g	5.46947	0.840649	pTaCslF6	227	233	-	GGTACCA
MA0968.1	bZIP68	5.46008	0.843353	pTaCslF6	905	913	+	GAGCGTGGA
MA0984.1	DOF5.7	5.4573	0.874233	pTaCslF6	390	397	+	ATAAAATA
MA1094.1	WRKY8	5.45722	0.835276	LCN2	1569	1577	-	AGGTCACTG
MA1059.1	SPL5	5.45693	0.823366	pTaCslF6	227	235	+	TGGTACCTT
MA0970.1	CMTA3	5.45525	0.86323	pTaCslF6	784	792	+	CCACGTACT
MA1058.1	SPL4	5.45289	0.854883	pTaCslF6	959	967	-	TTTACGACA
MA1037.1	MYB24	5.44765	0.849602	pTaCslF6	191	199	-	TTGTTTGTT
MA1092.1	WRKY63	5.44328	0.829776	LCN2	990	997	+	GGGTCATG
MA1405.1	SIZF2	5.44253	0.820227	pTaCslF6	748	757	-	AAGTGTCGGT
MA0990.1	EDT1	5.43693	0.808813	pTaCslF6	344	353	+	CAATTCATTA
MA1321.1	SPL13	5.4359	0.801634	pTaCslF6	367	377	+	GAAGTACTTAT
MA1044.1	NAC92	5.43305	0.815073	pTaCslF6	664	675	+	TTACAACCCACA
MA0565.2	FUS3	5.43021	0.811127	pTaCslF6	11	20	-	CGCCATGCAT
MA1039.1	MYB4	5.42622	0.836612	pTaCslF6	689	696	+	CGTTGGTT
MA1071.1	DOF5.3	5.42174	0.913122	pTaCslF6	107	113	-	TTGAAAG
MA0973.1	CDF2	5.42164	0.817054	pTaCslF6	311	320	+	GAAAAGGAAA
MA1206.1	ARF2	5.42001	0.844773	pTaCslF6	180	189	+	AACAGGCACA
MA1017.1	GATA8	5.4198	0.851584	pTaCslF6	462	470	-	GTGATTTGT
MA1070.1	TGA7	5.41599	0.816137	pTaCslF6	795	804	-	AATGACGAGT
MA1045.1	NAC043	5.41261	0.819932	pTaCslF6	787	796	-	GTAAAGTACG
MA0989.1	PHYPADRAFT_153324	5.40452	0.869033	pTaCslF6	729	737	+	AGCAAAGCT
MA0938.1	NAC058	5.39917	0.808524	pTaCslF6	610	617	+	GCTCGCCA
MA1036.1	MYB111	5.39721	0.833185	pTaCslF6	186	193	-	GTTATGTG
MA0933.1	AHL20	5.39668	0.832068	pTaCslF6	283	290	-	AATGTAAT
MA1677.1	NAC078	5.39122	0.811395	LCN2	1041	1052	+	CTCTAGAAAGGG
MA1322.1	SPL9	5.38542	0.817075	pTaCslF6	784	794	-	AAAGTACGTGG
MA1058.1	SPL4	5.38447	0.8523	pTaCslF6	228	236	+	GGTACCTTT
MA1030.1	P0510F09.23	5.38432	0.849097	pTaCslF6	222	231	+	CGCCCTGGTA
MA0932.1	AHL12	5.38198	0.857813	pTaCslF6	345	352	+	AATTCATT
MA0932.1	AHL12	5.38198	0.857813	pTaCslF6	345	352	-	AATGAATT
MA0938.1	NAC058	5.37842	0.807861	pTaCslF6	378	385	+	GCAAGCGA
MA1016.1	GATA15	5.37812	0.866396	pTaCslF6	207	215	-	GGCGATGAT
MA1016.1	GATA15	5.37755	0.866376	pTaCslF6	339	347	-	ATTGATTGG
MA1027.1	KAN1	5.37631	0.836632	pTaCslF6	873	880	+	GCACATGC
MA0934.1	AHL25	5.37501	0.843995	pTaCslF6	162	169	+	AATAAAAG
MA0934.1	AHL25	5.37501	0.843995	pTaCslF6	162	169	-	CTTTTATT
MA1080.1	WRKY23	5.37413	0.829763	pTaCslF6	357	364	+	AATCAACA
MA1080.1	WRKY23	5.37413	0.829763	pTaCslF6	617	624	+	AGTCCACC
MA1001.1	ERF11	5.37278	0.821489	pTaCslF6	941	950	-	AAGCCGAACA
MA1045.1	NAC043	5.37246	0.819116	pTaCslF6	289	298	+	TTAACATAAC
MA0934.1	AHL25	5.37029	0.843892	pTaCslF6	631	638	+	ATATAAAC
MA0934.1	AHL25	5.37029	0.843892	pTaCslF6	631	638	-	GTTTATAT
MA1275.1	AT1G47655	5.36923	0.81967	pTaCslF6	284	294	-	TGTTAATGTAA
MA1080.1	WRKY23	5.36635	0.829617	pTaCslF6	67	74	-	AGTCCAAG
MA0995.2	ERF039	5.36298	0.806908	pTaCslF6	667	677	+	CAACCCACAGA
MA1405.1	SIZF2	5.36035	0.81888	pTaCslF6	672	681	+	CACAGACACC
MA1327.2	ATHB23	5.35665	0.811003	pTaCslF6	343	352	+	TCAATTCATT
MA1343.1	bZIP52	5.35394	0.802535	pTaCslF6	714	727	+	AAGCGAGCTGAGCA
MA0021.1	Dof3	5.35221	0.860449	pTaCslF6	166	171	+	AAAGAG
MA0990.1	EDT1	5.35157	0.806837	pTaCslF6	349	358	+	CATTAATTAA
MA1027.1	KAN1	5.35078	0.835764	pTaCslF6	353	360	+	AATTAATC
MA0979.1	ERF008	5.35068	0.810215	pTaCslF6	942	949	-	AGCCGAAC
MA0933.1	AHL20	5.34888	0.831002	pTaCslF6	157	164	+	TAATTAAT
MA0933.1	AHL20	5.34888	0.831002	pTaCslF6	350	357	-	TAATTAAT
MA0933.1	AHL20	5.34888	0.831002	pTaCslF6	352	359	+	TAATTAAT
MA0121.1	ARR10	5.34848	0.826169	LCN2	430	437	-	AGAATTGC
MA0931.1	ABI5	5.34182	0.812325	pTaCslF6	588	597	-	GTACGCGTGT
MA1015.1	GATA12	5.33953	0.8452	pTaCslF6	102	109	+	AGAATCTT
MA1015.1	GATA12	5.33953	0.8452	pTaCslF6	102	109	-	AAGATTCT
MA1212.1	ATHB13	5.33825	0.810382	pTaCslF6	844	854	+	TCATTCATTGC
MA0945.1	ARR1	5.33723	0.828551	pTaCslF6	461	470	+	CACAAATCAC
MA1058.1	SPL4	5.33572	0.85046	pTaCslF6	593	601	+	CGTACACGC
MA1016.1	GATA15	5.33565	0.86484	pTaCslF6	325	333	-	CAAGATGGG
MA0944.1	ARF8	5.33083	0.829572	pTaCslF6	358	366	-	ATTGTTGAT
MA1428.1	TCP8	5.33037	0.810759	pTaCslF6	334	342	+	CGGCACCAA
MA0562.1	PIF5	5.32693	0.821872	pTaCslF6	45	52	+	TCACGGGT
MA1001.1	ERF11	5.32542	0.819875	pTaCslF6	118	127	+	GGGCAGCAAA
MA0938.1	NAC058	5.31851	0.805949	pTaCslF6	297	304	+	ACAATCAA
MA1008.1	PHYPADRAFT_182268	5.31256	0.805011	pTaCslF6	302	311	+	CAATCGGTGG
MA1052.1	RAP2-6	5.3121	0.810569	pTaCslF6	333	340	+	GCGGCACC
MA0984.1	DOF5.7	5.3071	0.869756	pTaCslF6	124	131	+	CAAAGAAG
MA0044.1	HMG-1	5.30643	0.822181	pTaCslF6	493	501	-	CTCATATTC
MA1057.1	SPL12	5.30506	0.830402	pTaCslF6	787	794	+	CGTACTTT
MA1048.1	ERF018	5.30502	0.830352	pTaCslF6	517	524	-	ACCTACCT
MA1026.1	ATHB-15	5.30327	0.805201	pTaCslF6	846	853	-	CAATGAAT
MA1068.1	TGA2	5.30019	0.823787	pTaCslF6	522	529	-	ACCTCACC
MA1088.1	WRKY48	5.29756	0.851457	LCN2	1320	1329	+	TCAGTCCAGC
MA1176.1	MYB119	5.29163	0.813186	pTaCslF6	787	797	+	CGTACTTTACT
MA1051.1	RAP2-3	5.29005	0.815447	pTaCslF6	333	340	+	GCGGCACC
MA0044.1	HMG-1	5.28672	0.821507	pTaCslF6	253	261	+	CTTCTCCTT
MA1198.1	HAT2	5.28591	0.80809	pTaCslF6	845	855	-	AGCAATGAATG
MA0965.1	BIM2	5.28216	0.836172	pTaCslF6	554	563	+	TGCATATGCA
MA0965.1	BIM2	5.28216	0.836172	pTaCslF6	554	563	-	TGCATATGCA
MA1001.1	ERF11	5.2782	0.818267	pTaCslF6	477	486	+	CAGCAGGCAG
MA0044.1	HMG-1	5.27479	0.8211	pTaCslF6	123	131	-	CTTCTTTGC
MA0999.1	ERF098	5.26797	0.833788	pTaCslF6	477	484	+	CAGCAGGC
MA1088.1	WRKY48	5.26695	0.850446	LCN2	1172	1181	-	TTAGTCTAGA
MA1094.1	WRKY8	5.26477	0.829708	LCN2	545	553	-	TGTTCAAGA
MA1026.1	ATHB-15	5.2629	0.804098	pTaCslF6	349	356	+	CATTAATT
MA1042.1	MYB59	5.25516	0.816449	pTaCslF6	412	419	-	ATTAGCTT
MA1093.1	WRKY75	5.25313	0.853057	LCN2	1704	1711	+	CACTCAAC
MA1030.1	P0510F09.23	5.25223	0.845693	pTaCslF6	742	751	+	ACCCCTACCG
MA0944.1	ARF8	5.25146	0.827441	pTaCslF6	708	716	-	CTTGTCTTG
MA0937.1	NAC055	5.24817	0.803878	pTaCslF6	596	603	+	ACACGCAG
MA0044.1	HMG-1	5.24499	0.820081	pTaCslF6	499	507	-	CTTCCACTC
MA0945.1	ARR1	5.23607	0.825678	pTaCslF6	101	110	-	AAAGATTCTT
MA0938.1	NAC058	5.23583	0.803309	pTaCslF6	192	199	+	ACAAACAA
MA1011.1	PHYPADRAFT_72483	5.23377	0.843362	pTaCslF6	184	193	+	GGCACATAAC
MA1011.1	PHYPADRAFT_72483	5.23377	0.843362	pTaCslF6	184	193	-	GTTATGTGCC
MA0984.1	DOF5.7	5.22987	0.867454	pTaCslF6	963	970	+	GTAAAGGA
MA1071.1	DOF5.3	5.22913	0.904613	pTaCslF6	122	128	+	AGCAAAG
MA1071.1	DOF5.3	5.22913	0.904613	pTaCslF6	729	735	+	AGCAAAG
MA1027.1	KAN1	5.2266	0.831541	pTaCslF6	404	411	+	GGAAATGC
MA1369.1	HDG1	5.22546	0.807135	pTaCslF6	352	362	-	TTGATTAATTA
MA1211.1	ATHB18	5.22015	0.814299	pTaCslF6	348	358	+	TCATTAATTAA
MA0982.1	DOF2.4	5.2159	0.875843	pTaCslF6	278	284	-	ATATAGT
MA1093.1	WRKY75	5.20401	0.852041	LCN2	837	844	-	TGGCCAAC
MA1054.1	ARALYDRAFT_897773	5.20187	0.801952	pTaCslF6	987	996	+	TGAGGACGAC
MA1077.1	WRKY18	5.19862	0.825008	pTaCslF6	615	624	+	CCAGTCCACC
MA1275.1	AT1G47655	5.19819	0.816199	pTaCslF6	752	762	-	ACAAGAAGTGT
MA0983.1	DOF5.6	5.19399	0.867697	pTaCslF6	729	736	+	AGCAAAGC
MA0981.1	DOF1.8	5.1927	0.867477	pTaCslF6	729	738	+	AGCAAAGCTT
MA1212.1	ATHB13	5.19212	0.807771	pTaCslF6	840	850	+	ACATTCATTCA
MA0965.1	BIM2	5.19077	0.834118	pTaCslF6	184	193	+	GGCACATAAC
MA0965.1	BIM2	5.19077	0.834118	pTaCslF6	184	193	-	GTTATGTGCC
MA1078.1	WRKY2	5.18949	0.836466	pTaCslF6	68	75	-	CAGTCCAA
MA0964.1	BIM1	5.18522	0.824163	pTaCslF6	977	986	+	GTGCGTGCAT
MA1005.1	ERF3	5.18227	0.815096	pTaCslF6	334	341	+	CGGCACCA
MA1088.1	WRKY48	5.18177	0.847633	LCN2	1897	1906	+	GAGTTCAGAG
MA1039.1	MYB4	5.18077	0.831064	pTaCslF6	690	697	+	GTTGGTTG
MA1024.1	HAT1	5.17728	0.805875	pTaCslF6	214	223	+	CCACTCATCG
MA0121.1	ARR10	5.17721	0.81974	LCN2	1589	1596	-	GGATCTGG
MA1088.1	WRKY48	5.17591	0.847439	LCN2	545	554	-	GTGTTCAAGA
MA1039.1	MYB4	5.17587	0.830953	pTaCslF6	140	147	-	GGTTTGTG
MA1017.1	GATA8	5.17497	0.843796	pTaCslF6	324	332	-	AAGATGGGA
MA0997.1	ERF069	5.17347	0.827688	pTaCslF6	211	219	+	TCGCCACTC
MA0971.1	DREB1A	5.16789	0.807962	pTaCslF6	517	526	+	AGGTAGGTGA
MA0958.1	BHLH13	5.16541	0.815367	pTaCslF6	784	791	+	CCACGTAC
MA0933.1	AHL20	5.16412	0.826886	pTaCslF6	162	169	-	CTTTTATT
MA1088.1	WRKY48	5.16397	0.847045	LCN2	1924	1933	+	CTTGTCCACT
MA1030.1	P0510F09.23	5.16024	0.843323	pTaCslF6	517	526	-	TCACCTACCT
MA1047.1	TGA5	5.15896	0.837497	pTaCslF6	796	803	-	ATGACGAG
MA1016.1	GATA15	5.1572	0.858303	pTaCslF6	7	15	+	ACTGATGCA
MA1037.1	MYB24	5.15482	0.841829	pTaCslF6	748	756	-	AGTGTCGGT
MA1057.1	SPL12	5.15464	0.825622	pTaCslF6	228	235	+	GGTACCTT
MA1235.1	AIL7	5.15258	0.811609	pTaCslF6	313	323	-	CGATTTCCTTT
MA1043.1	NAC083	5.15172	0.811633	pTaCslF6	374	383	+	TTATGCAAGC
MA0954.1	ATHB-7	5.14953	0.804416	LCN2	492	501	+	CTAATCTTTG
MA0999.1	ERF098	5.14754	0.828971	pTaCslF6	333	340	+	GCGGCACC
MA1088.1	WRKY48	5.14737	0.846497	LCN2	196	205	+	GGGTTCAAGC
MA0996.1	ERF043	5.14724	0.812878	pTaCslF6	668	675	-	TGTGGGTT
MA0966.1	BIM3	5.14723	0.820683	pTaCslF6	184	193	+	GGCACATAAC
MA0966.1	BIM3	5.14723	0.820683	pTaCslF6	184	193	-	GTTATGTGCC
MA1059.1	SPL5	5.14538	0.813682	pTaCslF6	960	968	-	CTTTACGAC
MA0989.1	PHYPADRAFT_153324	5.14352	0.859649	pTaCslF6	86	94	+	GAAAAGGCG
MA0997.1	ERF069	5.14336	0.826575	pTaCslF6	436	444	+	GCGCAGGGA
MA1049.1	ERF094	5.14087	0.835924	pTaCslF6	993	1000	-	GGCCGTCG
MA1023.1	PHYPADRAFT_28324	5.1388	0.823976	pTaCslF6	668	675	-	TGTGGGTT
MA1052.1	RAP2-6	5.13592	0.807018	pTaCslF6	332	339	-	GTGCCGCA
MA0999.1	ERF098	5.13364	0.828414	pTaCslF6	30	37	-	TAGCCATC
MA0044.1	HMG-1	5.13312	0.816258	pTaCslF6	813	821	+	CTCCTCCTC
MA0044.1	HMG-1	5.13312	0.816258	pTaCslF6	816	824	+	CTCCTCCTC
MA1088.1	WRKY48	5.13143	0.84597	LCN2	422	431	+	AGGTTCAAGC
MA1088.1	WRKY48	5.13143	0.84597	LCN2	728	737	+	AGGTTCAAGC
MA0953.1	ATHB-6	5.12239	0.820922	LCN2	268	276	-	ACAAAAATT
MA0953.1	ATHB-6	5.12239	0.820922	LCN2	800	808	-	ACAAAAATT
MA0561.1	PIF4	5.1193	0.8195	pTaCslF6	603	610	-	CACATTGC
MA0958.1	BHLH13	5.11557	0.814347	pTaCslF6	588	595	+	ACACGCGT
MA0956.1	BEE2	5.11043	0.841405	LCN2	526	535	+	ACCATGTTGG
MA0956.1	BEE2	5.11043	0.841405	LCN2	526	535	-	CCAACATGGT
MA1094.1	WRKY8	5.10858	0.825188	LCN2	1925	1933	+	TTGTCCACT
MA1022.1	PHYPADRAFT_38837	5.10083	0.846921	pTaCslF6	729	738	+	AGCAAAGCTT
MA0984.1	DOF5.7	5.1	0.863583	pTaCslF6	965	972	+	AAAGGAGA
MA1016.1	GATA15	5.09954	0.85619	pTaCslF6	544	552	+	CGAGATGAT
MA1001.1	ERF11	5.09832	0.81214	pTaCslF6	81	90	+	GAGCAGAAAA
MA1094.1	WRKY8	5.09714	0.824858	LCN2	1898	1906	+	AGTTCAGAG
MA0971.1	DREB1A	5.09571	0.806362	pTaCslF6	671	680	-	GTGTCTGTGG
MA1068.1	TGA2	5.09318	0.819624	pTaCslF6	797	804	+	TCGTCATT
MA0968.1	bZIP68	5.0898	0.831846	pTaCslF6	588	596	+	ACACGCGTA
MA1212.1	ATHB13	5.08624	0.805879	pTaCslF6	344	354	+	CAATTCATTAA
MA0990.1	EDT1	5.08355	0.800634	pTaCslF6	153	162	-	TAATTAACTT
MA0561.1	PIF4	5.08321	0.818747	pTaCslF6	872	879	-	CATGTGCA
MA1088.1	WRKY48	5.083	0.844371	LCN2	1489	1498	-	ACTGTCACCG
MA1079.1	WRKY21	5.0826	0.81426	pTaCslF6	48	57	+	CGGGTCAGGC
MA1176.1	MYB119	5.07992	0.809488	pTaCslF6	962	972	-	TCTCCTTTACG
MA0999.1	ERF098	5.07988	0.826264	pTaCslF6	56	63	-	AAGCCAGC
MA1094.1	WRKY8	5.07783	0.824299	LCN2	990	998	+	GGGTCATGA
MA0944.1	ARF8	5.07446	0.822689	pTaCslF6	192	200	-	TTTGTTTGT
MA1094.1	WRKY8	5.06972	0.824064	LCN2	504	512	-	TAGTAAAAA
MA0989.1	PHYPADRAFT_153324	5.069	0.85697	pTaCslF6	175	183	+	GAAAAAACA
MA1049.1	ERF094	5.06793	0.834456	pTaCslF6	478	485	+	AGCAGGCA
MA1081.1	WRKY25	5.06366	0.821182	pTaCslF6	616	623	+	CAGTCCAC
MA1212.1	ATHB13	5.06094	0.805427	pTaCslF6	157	167	+	TAATTAATAAA
MA0932.1	AHL12	5.0596	0.850091	pTaCslF6	278	285	+	ACTATATT
MA0932.1	AHL12	5.0596	0.850091	pTaCslF6	278	285	-	AATATAGT
MA1014.1	GATA11	5.05785	0.810451	pTaCslF6	912	919	-	TAGCTCTC
MA1037.1	MYB24	5.05723	0.839239	pTaCslF6	924	932	-	GAGGCAGGC
MA0986.1	DREB2C	5.0565	0.802507	pTaCslF6	668	675	+	AACCCACA
MA1094.1	WRKY8	5.05297	0.823579	LCN2	1606	1614	-	GGGTCACTG
MA1094.1	WRKY8	5.04483	0.823344	LCN2	1602	1610	+	CTGTCAGTG
MA0993.1	ERF7	5.04263	0.801562	pTaCslF6	116	125	-	TGCTGCCCTT
MA0955.1	POPTR_0002s00440g	5.04174	0.827406	pTaCslF6	989	995	+	AGGACGA
MA0973.1	CDF2	5.04023	0.807241	pTaCslF6	389	398	+	GATAAAATAA
MA0953.1	ATHB-6	5.03811	0.818324	LCN2	1983	1991	-	CAGATCATG
MA1011.1	PHYPADRAFT_72483	5.03375	0.838364	pTaCslF6	756	765	+	TTCTTGTGCC
MA1011.1	PHYPADRAFT_72483	5.03375	0.838364	pTaCslF6	756	765	-	GGCACAAGAA
MA1326.1	ZHD5	5.03143	0.809214	pTaCslF6	159	169	-	CTTTTATTAAT
MA1412.1	TSAR2	5.03004	0.851073	pTaCslF6	976	985	+	AGTGCGTGCA
MA0968.1	bZIP68	5.02918	0.829962	pTaCslF6	11	19	+	ATGCATGGC
MA0969.1	CMTA2	5.02907	0.833343	pTaCslF6	795	803	-	ATGACGAGT
MA0984.1	DOF5.7	5.02508	0.861349	pTaCslF6	175	182	+	GAAAAAAC
MA0121.1	ARR10	5.02469	0.814016	LCN2	760	767	-	AGCTACTC
MA0121.1	ARR10	5.02469	0.814016	LCN2	976	983	+	AGTTCCTG
MA0949.1	ARR2	5.01705	0.812036	LCN2	1879	1888	-	CAGAATCATG
MA1001.1	ERF11	5.01489	0.809298	pTaCslF6	883	892	-	AGGCAGCCTT
MA1177.1	MYB65	5.0114	0.810102	pTaCslF6	689	701	-	TATCCAACCAACG
MA1426.1	MYB124	5.00862	0.819018	pTaCslF6	245	254	+	CCCAGCTCCT
MA1036.1	MYB111	5.00759	0.824931	pTaCslF6	198	205	-	ATTAGTTT
MA1041.1	MYB55	5.00331	0.809669	pTaCslF6	689	696	-	AACCAACG
MA0945.1	ARR1	4.99724	0.818894	pTaCslF6	199	208	+	AACTAATCAT
MA1052.1	RAP2-6	4.99667	0.804212	pTaCslF6	529	536	-	GCACCGCA
MA1052.1	RAP2-6	4.99667	0.804212	pTaCslF6	534	541	-	GCACCGCA
MA0932.1	AHL12	4.99638	0.848577	pTaCslF6	389	396	+	GATAAAAT
MA0932.1	AHL12	4.99638	0.848577	pTaCslF6	389	396	-	ATTTTATC
MA1094.1	WRKY8	4.99593	0.821929	LCN2	197	205	+	GGTTCAAGC
MA1094.1	WRKY8	4.99593	0.821929	LCN2	423	431	+	GGTTCAAGC
MA1094.1	WRKY8	4.99593	0.821929	LCN2	729	737	+	GGTTCAAGC
MA1094.1	WRKY8	4.99225	0.821823	LCN2	1172	1180	-	TAGTCTAGA
MA1017.1	GATA8	4.99053	0.83793	pTaCslF6	8	16	+	CTGATGCAT
MA1016.1	GATA15	4.98884	0.852134	pTaCslF6	297	305	-	ATTGATTGT
MA1022.1	PHYPADRAFT_38837	4.98857	0.842452	pTaCslF6	404	413	+	GGAAATGCAA
MA0958.1	BHLH13	4.98755	0.811728	pTaCslF6	588	595	-	ACGCGTGT
MA1039.1	MYB4	4.98439	0.826625	pTaCslF6	914	921	-	GGTAGCTC
MA1375.1	ANL2	4.98142	0.803592	pTaCslF6	352	362	+	TAATTAATCAA
MA0972.1	CCA1	4.97067	0.806425	pTaCslF6	101	108	+	AAGAATCT
MA0956.1	BEE2	4.96873	0.837539	LCN2	62	71	+	CCCAAGTGAT
MA0956.1	BEE2	4.96873	0.837539	LCN2	62	71	-	ATCACTTGGG
MA1021.1	PHYPADRAFT_48267	4.96663	0.803382	pTaCslF6	467	474	-	CCATGTGA
MA1088.1	WRKY48	4.96234	0.840386	LCN2	1275	1284	+	GAGGTCCCCG
MA0121.1	ARR10	4.95988	0.811583	LCN2	286	293	+	AGAGACGG
MA1024.1	HAT1	4.95764	0.801394	pTaCslF6	344	353	+	CAATTCATTA
MA1091.1	WRKY62	4.95495	0.824112	LCN2	505	512	-	TAGTAAAA
MA1091.1	WRKY62	4.95495	0.824112	LCN2	1543	1550	-	TAGTCACA
MA0561.1	PIF4	4.95191	0.816008	pTaCslF6	874	881	+	CACATGCT
MA1059.1	SPL5	4.94944	0.807591	pTaCslF6	367	375	-	AAGTACTTC
MA1327.2	ATHB23	4.94616	0.803559	pTaCslF6	391	400	+	TAAAATAAAA
MA1024.1	HAT1	4.94488	0.801134	pTaCslF6	415	424	+	CTAATTATCA
MA1087.1	WRKY45	4.94265	0.807443	LCN2	1773	1780	-	AGTGGACC
MA1177.1	MYB65	4.94171	0.808832	pTaCslF6	663	675	+	ATTACAACCCACA
MA1022.1	PHYPADRAFT_38837	4.93996	0.840516	pTaCslF6	86	95	+	GAAAAGGCGC
MA0974.1	CDF3	4.93956	0.809084	pTaCslF6	880	888	+	CTAAAGGCT
MA0953.1	ATHB-6	4.93935	0.815278	LCN2	1110	1118	+	TTCATCATC
MA0953.1	ATHB-6	4.93661	0.815194	LCN2	1894	1902	-	GAACTCATG
MA1406.1	ATHB4	4.93304	0.837249	pTaCslF6	416	425	+	TAATTATCAC
MA0968.1	bZIP68	4.93228	0.826951	pTaCslF6	711	719	-	TCGCTTGTC
MA0121.1	ARR10	4.93139	0.810514	LCN2	125	132	-	AGACCCTG
MA0953.1	ATHB-6	4.9231	0.814777	LCN2	492	500	+	CTAATCTTT
MA0997.1	ERF069	4.91877	0.818274	pTaCslF6	118	126	+	GGGCAGCAA
MA0984.1	DOF5.7	4.9173	0.858136	pTaCslF6	397	404	+	AAAAACCG
MA0981.1	DOF1.8	4.91715	0.856122	pTaCslF6	104	113	-	TTGAAAGATT
MA0966.1	BIM3	4.91651	0.815293	pTaCslF6	554	563	+	TGCATATGCA
MA0966.1	BIM3	4.91651	0.815293	pTaCslF6	554	563	-	TGCATATGCA
MA0989.1	PHYPADRAFT_153324	4.91622	0.851477	pTaCslF6	389	397	+	GATAAAATA
MA0962.1	BHLH34	4.91474	0.821241	pTaCslF6	467	474	-	CCATGTGA
MA1372.1	STZ	4.90128	0.83431	pTaCslF6	863	873	+	CTCTCTCCCTG
MA0999.1	ERF098	4.89906	0.819031	pTaCslF6	884	891	+	AGGCTGCC
MA0944.1	ARF8	4.89282	0.817813	pTaCslF6	83	91	-	CTTTTCTGC
MA1061.1	SPT	4.891	0.810387	pTaCslF6	588	596	-	TACGCGTGT
MA0933.1	AHL20	4.883	0.820622	pTaCslF6	393	400	-	TTTTATTT
MA0983.1	DOF5.6	4.87969	0.856147	pTaCslF6	231	238	-	ATAAAGGT
MA0983.1	DOF5.6	4.87888	0.856118	pTaCslF6	86	93	+	GAAAAGGC
MA0973.1	CDF2	4.87755	0.803055	pTaCslF6	276	285	-	AATATAGTAC
MA0981.1	DOF1.8	4.87725	0.854478	pTaCslF6	122	131	+	AGCAAAGAAG
MA0997.1	ERF069	4.87568	0.816681	pTaCslF6	884	892	+	AGGCTGCCT
MA1030.1	P0510F09.23	4.87205	0.835896	pTaCslF6	130	139	+	AGCCCAAGCT
MA1326.1	ZHD5	4.86951	0.806041	pTaCslF6	413	423	+	AGCTAATTATC
MA0935.1	NAC025	4.86784	0.834806	pTaCslF6	785	792	+	CACGTACT
MA1077.1	WRKY18	4.86043	0.817079	pTaCslF6	67	76	-	CCAGTCCAAG
MA0997.1	ERF069	4.85735	0.816004	pTaCslF6	477	485	+	CAGCAGGCA
MA0931.1	ABI5	4.85401	0.802347	pTaCslF6	586	595	+	ATACACGCGT
MA1427.1	NAC028	4.8536	0.821053	pTaCslF6	898	906	+	ATTGCCTGA
MA0977.1	DOF2.5	4.85022	0.82809	pTaCslF6	277	284	-	ATATAGTA
MA1077.1	WRKY18	4.84788	0.816784	pTaCslF6	48	57	+	CGGGTCAGGC
MA0021.1	Dof3	4.84649	0.838947	pTaCslF6	100	105	+	AAAGAA
MA0021.1	Dof3	4.84649	0.838947	pTaCslF6	125	130	+	AAAGAA
MA1070.1	TGA7	4.84617	0.804322	pTaCslF6	462	471	-	TGTGATTTGT
MA1327.2	ATHB23	4.84516	0.801727	pTaCslF6	152	161	+	CAAGTTAATT
MA1388.1	AT3G24120	4.84067	0.845712	pTaCslF6	101	108	-	AGATTCTT
MA0944.1	ARF8	4.83852	0.816356	pTaCslF6	381	389	-	CTTTTCGCT
MA1094.1	WRKY8	4.83826	0.817367	LCN2	1321	1329	+	CAGTCCAGC
MA0932.1	AHL12	4.8354	0.844721	pTaCslF6	393	400	+	AAATAAAA
MA0932.1	AHL12	4.8354	0.844721	pTaCslF6	393	400	-	TTTTATTT
MA0973.1	CDF2	4.82885	0.801802	pTaCslF6	175	184	+	GAAAAAACAG
MA0989.1	PHYPADRAFT_153324	4.82726	0.848278	pTaCslF6	230	238	-	ATAAAGGTA
MA1408.1	FaEOBII	4.82607	0.807243	pTaCslF6	154	163	+	AGTTAATTAA
MA0984.1	DOF5.7	4.82358	0.855343	pTaCslF6	384	391	+	GAAAAGAT
MA0997.1	ERF069	4.82204	0.814699	pTaCslF6	942	950	-	AAGCCGAAC
MA0962.1	BHLH34	4.82183	0.819277	pTaCslF6	905	912	+	GAGCGTGG
MA1276.1	AT3G52440	4.82066	0.806889	pTaCslF6	751	761	-	CAAGAAGTGTC
MA1081.1	WRKY25	4.82061	0.81603	pTaCslF6	49	56	+	GGGTCAGG
MA0939.1	NAC080	4.81909	0.825822	pTaCslF6	875	882	+	ACATGCTA
MA1017.1	GATA8	4.81453	0.832331	pTaCslF6	316	324	-	ACGATTTCC
MA0982.1	DOF2.4	4.80995	0.858829	pTaCslF6	390	396	+	ATAAAAT
MA1206.1	ARF2	4.80439	0.831158	pTaCslF6	82	91	+	AGCAGAAAAG
MA1369.1	HDG1	4.80431	0.800375	pTaCslF6	339	349	+	CCAATCAATTC
MA0981.1	DOF1.8	4.80344	0.851436	pTaCslF6	284	293	-	GTTAATGTAA
MA0999.1	ERF098	4.80279	0.81518	pTaCslF6	991	998	-	CCGTCGTC
MA0999.1	ERF098	4.80215	0.815154	pTaCslF6	943	950	-	AAGCCGAA
MA0121.1	ARR10	4.80121	0.805627	LCN2	1881	1888	+	TGATTCTG
MA1094.1	WRKY8	4.80088	0.816285	LCN2	1083	1091	-	GAGTAAAAC
MA1408.1	FaEOBII	4.79871	0.806717	pTaCslF6	290	299	-	TGTTATGTTA
MA1036.1	MYB111	4.79089	0.820341	pTaCslF6	785	792	-	AGTACGTG
MA1275.1	AT1G47655	4.78951	0.807904	pTaCslF6	162	172	+	AATAAAAGAGA
MA1039.1	MYB4	4.78474	0.822112	pTaCslF6	198	205	-	ATTAGTTT
MA1036.1	MYB111	4.78357	0.820186	pTaCslF6	810	817	-	AGGAGGTG
MA0983.1	DOF5.6	4.77702	0.852375	pTaCslF6	106	113	-	TTGAAAGA
MA1057.1	SPL12	4.77642	0.813601	pTaCslF6	226	233	-	GGTACCAG
MA1092.1	WRKY63	4.77464	0.814903	LCN2	1772	1779	+	GGGTCCAC
MA1375.1	ANL2	4.77325	0.80035	pTaCslF6	339	349	-	GAATTGATTGG
MA1081.1	WRKY25	4.77129	0.814984	pTaCslF6	651	658	+	CGCTCAAA
MA1045.1	NAC043	4.76894	0.806854	pTaCslF6	365	374	+	ATGAAGTACT
MA0961.1	BHLH112	4.76861	0.810247	pTaCslF6	326	334	+	CCATCTTGC
MA1011.1	PHYPADRAFT_72483	4.76597	0.831672	pTaCslF6	554	563	+	TGCATATGCA
MA1011.1	PHYPADRAFT_72483	4.76597	0.831672	pTaCslF6	554	563	-	TGCATATGCA
MA0988.1	PHYPADRAFT_143875	4.76041	0.814944	pTaCslF6	587	596	+	TACACGCGTA
MA0988.1	PHYPADRAFT_143875	4.76041	0.814944	pTaCslF6	587	596	-	TACGCGTGTA
MA1022.1	PHYPADRAFT_38837	4.75692	0.833229	pTaCslF6	276	285	-	AATATAGTAC
MA0997.1	ERF069	4.75466	0.812209	pTaCslF6	118	126	-	TTGCTGCCC
MA0053.1	MNB1A	4.75073	0.827834	pTaCslF6	88	92	+	AAAGG
MA0053.1	MNB1A	4.75073	0.827834	pTaCslF6	232	236	-	AAAGG
MA0053.1	MNB1A	4.75073	0.827834	pTaCslF6	313	317	+	AAAGG
MA0053.1	MNB1A	4.75073	0.827834	pTaCslF6	857	861	-	AAAGG
MA0053.1	MNB1A	4.75073	0.827834	pTaCslF6	882	886	+	AAAGG
MA0053.1	MNB1A	4.75073	0.827834	pTaCslF6	965	969	+	AAAGG
MA1206.1	ARF2	4.74228	0.829784	pTaCslF6	668	677	+	AACCCACAGA
MA1016.1	GATA15	4.74047	0.843035	pTaCslF6	317	325	-	GACGATTTC
MA0982.1	DOF2.4	4.73877	0.855846	pTaCslF6	730	736	+	GCAAAGC
MA1275.1	AT1G47655	4.72899	0.806676	pTaCslF6	310	320	+	GGAAAAGGAAA
MA1022.1	PHYPADRAFT_38837	4.72365	0.831905	pTaCslF6	284	293	-	GTTAATGTAA
MA0944.1	ARF8	4.72235	0.813237	pTaCslF6	33	41	-	CCTGTAGCC
MA0939.1	NAC080	4.72228	0.823991	pTaCslF6	899	906	-	TCAGGCAA
MA0981.1	DOF1.8	4.71762	0.847899	pTaCslF6	276	285	-	AATATAGTAC
MA0944.1	ARF8	4.71593	0.813065	pTaCslF6	940	948	+	TTGTTCGGC
MA1181.1	MYB113	4.71185	0.811006	pTaCslF6	193	203	-	TAGTTTGTTTG
MA1016.1	GATA15	4.7102	0.841926	pTaCslF6	17	25	+	GGCGATGCT
MA0121.1	ARR10	4.70791	0.802125	LCN2	659	666	-	ATATTCTG
MA1391.1	MYB33	4.70786	0.816761	pTaCslF6	193	203	+	CAAACAAACTA
MA0984.1	DOF5.7	4.7068	0.851862	pTaCslF6	125	132	+	AAAGAAGC
MA1078.1	WRKY2	4.70493	0.825833	pTaCslF6	651	658	+	CGCTCAAA
MA0968.1	bZIP68	4.70121	0.81977	pTaCslF6	184	192	-	TTATGTGCC
MA0962.1	BHLH34	4.69693	0.816637	pTaCslF6	873	880	+	GCACATGC
MA0987.1	PHYPADRAFT_140773	4.69415	0.85214	pTaCslF6	389	398	+	GATAAAATAA
MA0974.1	CDF3	4.69333	0.802436	pTaCslF6	312	320	+	AAAAGGAAA
MA1177.1	MYB65	4.68911	0.804231	pTaCslF6	742	754	+	ACCCCTACCGACA
MA0044.1	HMG-1	4.6876	0.801034	pTaCslF6	86	94	-	CGCCTTTTC
MA0984.1	DOF5.7	4.68697	0.851271	pTaCslF6	310	317	+	GGAAAAGG
MA1017.1	GATA8	4.68499	0.828211	pTaCslF6	101	109	-	AAGATTCTT
MA1074.1	UNE10	4.68039	0.807034	pTaCslF6	45	52	-	ACCCGTGA
MA1058.1	SPL4	4.67754	0.825617	pTaCslF6	225	233	-	GGTACCAGG
MA1000.1	ERF105	4.67395	0.807497	pTaCslF6	478	485	-	TGCCTGCT
MA1000.1	ERF105	4.67395	0.807497	pTaCslF6	923	930	+	TGCCTGCC
MA0953.1	ATHB-6	4.67385	0.807091	LCN2	238	246	-	CCTATGATC
MA0044.1	HMG-1	4.67088	0.800463	pTaCslF6	946	954	+	GGCTTGTTC
MA0989.1	PHYPADRAFT_153324	4.6671	0.84252	pTaCslF6	105	113	-	TTGAAAGAT
MA1050.1	OsI_08196	4.65646	0.805311	pTaCslF6	41	48	+	GGACTCAC
MA0982.1	DOF2.4	4.65463	0.852319	pTaCslF6	106	112	-	TGAAAGA
MA0983.1	DOF5.6	4.65287	0.847813	pTaCslF6	389	396	+	GATAAAAT
MA0966.1	BIM3	4.65026	0.809073	pTaCslF6	976	985	+	AGTGCGTGCA
MA0966.1	BIM3	4.65026	0.809073	pTaCslF6	976	985	-	TGCACGCACT
MA0977.1	DOF2.5	4.63932	0.823541	pTaCslF6	390	397	+	ATAAAATA
MA0945.1	ARR1	4.63837	0.8087	pTaCslF6	387	396	-	ATTTTATCTT
MA1092.1	WRKY63	4.6378	0.811859	LCN2	533	540	+	TGGTCAGG
MA0944.1	ARF8	4.63284	0.810834	pTaCslF6	691	699	+	TTGGTTGGA
MA0989.1	PHYPADRAFT_153324	4.6311	0.841226	pTaCslF6	371	379	-	GCATAAGTA
MA1088.1	WRKY48	4.63067	0.829433	LCN2	504	513	-	CTAGTAAAAA
MA0974.1	CDF3	4.6291	0.800701	pTaCslF6	964	972	+	TAAAGGAGA
MA1027.1	KAN1	4.62392	0.811045	pTaCslF6	279	286	+	CTATATTA
[truncated: 492 more rows]

## Sheet: Brachypodium
Matrix ID	Name	Score	Relative score	Sequence ID	Start	End	Strand	Predicted sequence
[truncated: 2,528 more rows]

[truncated: 1 more sheets: Sheet1]
