# Supplementary material for: Identification of candidate MYB transcription factors that influence CslF6 expression in barley grain
Source: Front Plant Sci. 2022 Sep 8;13:883139. doi: 10.3389/fpls.2022.883139 (PMC9493323; doi:10.3389/fpls.2022.883139)
Supplement: Supplementary file 5 [file Table_3.XLSX]

## Sheet: Coexpr.Venn  (>10 f.score)
Table S3. TFBS predictions within promoter regions (1,000 bp upstream CDS) of HvCesA genes co-expressed (HvCesA1, HvCesA2 and HvCesA6) and not co-expressed (HvCesA4, HvCesA7 and HvCesA8) with HvCslF6 using JASPAR database (Available from: https://jaspar.genereg.net). Non-redundant TFBSs with a score ≥ 10 were used to generate the Venn diagram from Fig. 2C.
Gene	Number of TFBSs (non-redundant)	Predicted TFBSs
HvCslF6	47	PHL11, PHL12, MYB3, FHY3, NAC078, MYB111, ARF4, MYB46, PHL7, MYB4, ARALYDRAFT_493022, PEND, ARR2, SPL13, UIF1, NAC062, AT1G13300, At1g49010, AHL20, SPL9, SRM1, TSAR1, SPL3, HMG-I/Y, SPL14, MYB55, At5g58900, FAR1, AGL55, NTL9, CAMTA1, SPL11, SPL5, SPL15, SPL12, squamosa, bHLH18, ARF3, MYB59, FaEOBII, AT5G61620, BHLH34, EDT1, MYB56, BZR1, MNJ7.25, SPT
HvCesA1	29	AP3, RAV1(var.2), 37135, TCP16, ERF6, GATA8, GATA9, ERF018, OsI_08196, TCP15, TCP2, TCP20, TCP23, TSO1, AGL63, GT-2, TCP24, TCP21, At1g72010, TCP3, TCP17, TCP7, GATA20, AT1G76880, GT-4, SOL1, TCP8, TB1, ARF35
HvCesA2	19	bZIP910, PIF1, TGA1, NAC025, BZIP60, CDF2, AGL27, TGA5, TGA2, TGA6, TGA7, HHO6, RVE6, RVE5, AT1G47655, TGA4, TGA10, TGA9, HYH
HvCesA6	11	Gam1, abi4, ERF1B, CDC5, CRF2, ERF008, RVE1, AT3G10113, AT5G67000, ESE1, RAP211
HvCslF6 and HvCesA1	6	SGR5, ARALYDRAFT_897773, AT3G10580, KUA1, TCP19, AT5G56840
HvCslF6 and HvCesA2	13	MYR2, HHO5, ATHB15, dof4.5, HHO3, ATHB-7, HAT22, ATHB-12, AT3G24120, DAG2, ATHB7, AT3G52440, ATHB-5
HvCslF6 and HvCesA6	8	ERF4, ERF096, ERF105, ERF11, ERF112, ERF13, ERF094, ERF118
HvCesA1 and HvCesA2	4	AGL15, SVP, AP1, AT2G20110
HvCesA1 and HvCesA6	8	ERF4, ERF096, ERF105, ERF11, ERF112, ERF13, ERF094, ERF118
HvCesA2 and HvCesA6	77	MYC2, DYT1, ARF8, ATHB-16, ATHB-51, BHLH13, CCA1, DREB2C, ATHB-15, Os05g0497200, WRKY12, WRKY15, WRKY21, WRKY23, WRKY30, WRKY38, WRKY43, WRKY45, WRKY57, WRKY60, WRKY62, WRKY63, WRKY75, WRKY8, MYB105, MYB118, MYB52, MYB81, MYB119, MYB65, MYB3R1, ATHB20, ATHB18, ATHB13, ATHB40, ATHB53, RAP21, CBF4, RAP26, AT4G18450, ERF15, ERF017, DREB19, LEP, ERF087, DEAR5, AT1G22810, RAP212, DREB2, AT1G77640, ERF…
HvCesA1, HvCesA2 and HvCesA6	18	FLC, RAV1, CRF4, ERF3, HBI1, NAC92, RAP2-3, RAP2-6, ERF109, WRKY18, WRKY2, WRKY25, ABR1, AT2G33710, PUCHI, AT1G36060, AT-GTL1, DREB1B
HvCslF6, HvCesA1 and HvCesA2	3	ARF16, HAT1, SOC1
HvCslF6, HvCesA1 and HvCesA6	0
HvCslF6, HvCesA2 and HvCesA6	60	Adof1, AT2G28810, MGP, dof4.2, IDD4, IDD7, IDD2, IDD5, AT1G75490, RAMOSA1, ATHB23, ERF035, ERF037, TINY, FUS3, AT2G44940, DREB26, AT4G32800, AT3G45610, RAP210, RAP2-10, TSAR2, ARF1, ERF043, PHYPADRAFT_64121, AT3G16280, ERF039, AT1G44830, HAT2, AHL25, ERF5, AGL42, ERF027, AT1G01250, ERF015, AT4G28140, ERF021, RAP2-1, DREB1G, PHYPADRAFT_28324, DREB1A, ERF38, ESE3, CEJ1, AT4G16750, AHL12, ERF9, MYB1…
HvCslF6, HvCesA1, HvCesA2 and HvCesA6	19	AT5G02460 (DOF), OBP3, OBP1, COG1, ZHD1, OBP4, ATHB34, HDG1, AT3G57600 (AP2/ERF), PI, PHYPADRAFT_173530 (AP2/ERF), At5g05790 (MYB-RELATED), DEAR3, ANL2, ZHD5, ZHD6, PHYPADRAFT_182268 (AP2/ERF), ERF10, ERF104

## Sheet: Not coexpr. Venn (>10 f.score)
Gene	Number of TFBSs (non-redundant)	Predicted TFBSs
HvCslF6	57	ARALYDRAFT_493022, ARALYDRAFT_897773, ARF1, ARF3, AT1G14580, AT1G44830, AT1G75490, AT3G11280, AT5G05790, AT5G56840, AT5G58900, ATHB-12, ATHB7, ATHB-7, CAMTA1, CEJ1, DEAR3, DOF4.5, ERF104, ERF5, ERF9, ESE3, FAEOBII, FAR1, FHY3, FUS3, HAT5, HHO3, HHO5, IDD2, IDD4, IDD5, IDD7, JKD, MGP, MYB111, MYB113, MYB3, MYB46, MYB56, MYB59, NAC062, NTL9, NUC, PHL12, PHL7, PHYPADRAFT_64121, SGR5, SPL11, SPL12, S…
HvCesA4	27	ABF4, AG, ARF10, AT1G69570, AT1G76880, AT2G33710, AT5G47660, AT-GTL1, ATHB-51, BZIP52, CBF4, DREB1B, DREB2C, ERF087, GT-2, NAC029, NAC058, NAC080, NAC083, PUCHI, SEP3, TF, TCX2, TCX3, TGA10, TSO1, WRKY42, WRKY50
HvCesA7	32	SEP-03, ABF2, AP3, ARF18, ARF27, ARF29, AT1G19000, ATHB13, CDF3, ERF018, FLC, HHO2, HSFB2A, NAC043, PHL1, PHYPADRAFT_72483, REF6, SPL8, STZ, WRKY15, WRKY17, WRKY18, WRKY2, WRKY20, WRKY21, WRKY23, WRKY25, WRKY30, WRKY40, WRKY55, WRKY63, WRKY75
HvCesA8	35	ABI4, AT1G36060, AT1G77640, BZIP910, CRF2, CRF4, DOF2.5, E2FA, ERF017, ERF094, ERF096, ERF109, ERF118, ERF13, ERF1B, ERF2, ERF3, ERF4, GLYMA19G26560.1, GT-4, HYH, MYB3R1, MYB3R4, MYB65, MYB70, MYB77, NAC025, OJ1581_H09.2, RAP211, RAP2-3, RAP2-6, RAV1(VAR.2), STBRC1, TB1, TGA5.
HvCslF6 and HvCesA4	17	AT4G16750, AT4G28140, AT5G18450, CBF1, CBF2, DREB1A, DREB1G, DREB26, ERF021, ERF027, ID1, LEC2, MNJ7.25, MYB55, PHYPADRAFT_173530, PIF5, RAP210
HvCslF6 and HvCesA7	20	AGL42, AIB, ANL2, ARF4, ARF5, ARR2, AT1G13300, AT3G24120, ATHB15, ATHB34, BHLH18, EDT1, HAT22, HDG1, MYR2, NAC078, PEND, PHL11, UIF1, ZHD6.
HvCslF6 and HvCesA8	18	AT1G01250, AT1G49010, AT2G44940, AT3G16280, AT3G46070, AT3G57600, AT4G32800, ATHB-5, ERF019, ERF035, ERF037, ERF043, ERF10, RAP2-1, RAP2-10, RAX3, SPL9, TCP19.
HvCesA4 and HvCesA7	33	ABF1, ABI5, AGL15, AGL27, ANAC050, AP1, AT2G20110, AT2G38090, BEE2, BEH2, BEH3, BEH4, BHLH13, BHLH3, BHLH31, BHLH69, BIM2, BIM3, BZR2, DREB1C, GBF2, GT-A3, HBI1, MYC2, MYC3, MYC4, NAC028, PHYPADRAFT_143875, PHYPADRAFT_48267, PIF4, PIF7, SOL1, UNE10.
HvCesA4 and HvCesA8	5	RAP21, AT1G47655, BHLH77, CDF2, NAC92
HvCesA7 and HvCesA8	16	BHLH112, AGL3, AT3G09600, AT3G10113, ATHB-15, BHLH130, BHLH74, BHLH80, CCA1, EPR1, LCL1, LHY1, RVE1, RVE5, RVE6, RVE7.
HvCesA4, HvCesA7 and HvCesA8	2	ERF008, PIF1
HvCslF6, HvCesA4 and HvCesA7		ADOF1, AGL55, AHL12, ARF16, AT2G28810, AT3G45610, AT3G52440, AT5G02460, AT5G61620, AT5G66940, ATHB23, BHLH34, BZR1, COG1, DAG2, DOF4.2, HMG-I/Y, OBP1, OBP3, OBP4, PI, PIF3, SOC1, SPT, TSAR1
HvCslF6, HvCesA4 and HvCesA8	9	AT3G10580, ERF039, ERF38, MYB15, MYB4, PHYPADRAFT_182268, PHYPADRAFT_28324, RAMOSA1, TINY
HvCslF6, HvCesA7 and HvCesA8	9	AHL20, AHL25, AT2G40260, ERF015, HAT1, HAT2, KUA1, ZHD1, ZHD5
HvCslF6, HvCesA4, HvCesA7 and HvCesA8	1	SQUAMOSA

## Sheet: HvCslF6
Matrix ID	Name	Score	Relative score	Sequence ID	Start	End	Strand	Predicted sequence
MA1281.1	AT5G02460	20.3795	0.914021	pHvCslF6	188	208	+	GAAAAAGAAAAAAAAATACAG
MA1160.1	AT1G14580	19.4293	0.890738	pHvCslF6	186	205	-	TATTTTTTTTTCTTTTTCTT
MA1267.1	AT5G66940	19.3756	0.841777	pHvCslF6	182	210	-	GCCTGTATTTTTTTTTCTTTTTCTTAACT
MA1277.1	Adof1	19.2581	0.909381	pHvCslF6	183	203	+	GTTAAGAAAAAGAAAAAAAAA
MA1272.1	AT2G28810	19.1931	0.899604	pHvCslF6	188	208	-	CTGTATTTTTTTTTCTTTTTC
MA1158.1	MGP	18.7883	0.897272	pHvCslF6	186	205	+	AAGAAAAAGAAAAAAAAATA
MA1156.1	JKD	18.7638	0.896606	pHvCslF6	186	205	-	TATTTTTTTTTCTTTTTCTT
MA1273.1	dof4.2	18.0468	0.911476	pHvCslF6	184	202	+	TTAAGAAAAAGAAAAAAAA
MA1274.1	OBP3	18.0406	0.877065	pHvCslF6	186	206	-	GTATTTTTTTTTCTTTTTCTT
MA1371.1	IDD4	18.0118	0.909833	pHvCslF6	186	202	+	AAGAAAAAGAAAAAAAA
MA1278.1	OBP1	17.9119	0.903859	pHvCslF6	189	209	-	CCTGTATTTTTTTTTCTTTTT
MA1374.1	IDD7	17.5141	0.895296	pHvCslF6	186	203	+	AAGAAAAAGAAAAAAAAA
MA1274.1	OBP3	17.4783	0.870241	pHvCslF6	185	205	-	TATTTTTTTTTCTTTTTCTTA
MA1373.1	IDD2	17.3252	0.9212	pHvCslF6	186	200	+	AAGAAAAAGAAAAAA
MA1157.1	NUC	17.1757	0.87923	pHvCslF6	186	205	-	TATTTTTTTTTCTTTTTCTT
MA1168.1	MYR2	16.1881	0.981836	pHvCslF6	121	134	+	AAAAGAATCTTTCT
MA1163.1	PHL11	16.1403	0.960112	pHvCslF6	121	134	+	AAAAGAATCTTTCT
MA1370.1	IDD5	16.135	0.882477	pHvCslF6	186	201	-	TTTTTTTCTTTTTCTT
MA1250.1	AT1G75490	15.9083	0.926406	pHvCslF6	317	331	-	CCTCCTCCACCGATT
MA1416.1	RAMOSA1	15.8934	0.898129	pHvCslF6	876	889	-	CAGGGAGAGAGAAA
MA1327.2	ATHB23	15.7788	1	pHvCslF6	339	348	-	TTAATTAATT
MA1279.1	COG1	15.7497	0.858564	pHvCslF6	180	200	+	CAAGTTAAGAAAAAGAAAAAA
MA1159.1	SGR5	15.3871	0.897455	pHvCslF6	187	201	+	AGAAAAAGAAAAAAA
MA1274.1	OBP3	15.3281	0.844149	pHvCslF6	184	204	-	ATTTTTTTTTCTTTTTCTTAA
MA1329.2	ZHD1	15.3069	0.94206	pHvCslF6	339	351	-	CCATTAATTAATT
MA1274.1	OBP3	15.2441	0.84313	pHvCslF6	187	207	-	TGTATTTTTTTTTCTTTTTCT
MA1166.1	PHL12	15.163	0.912064	pHvCslF6	120	133	+	GAAAAGAATCTTTC
MA1329.2	ZHD1	15.0924	0.938243	pHvCslF6	338	350	+	CAATTAATTAATG
MA1281.1	AT5G02460	15.0885	0.850651	pHvCslF6	182	202	+	AGTTAAGAAAAAGAAAAAAAA
MA1223.1	ERF035	15.06	0.938859	pHvCslF6	764	777	-	AGAAGTGTCGGTAG
MA1230.1	ERF037	15.0046	0.94559	pHvCslF6	764	777	+	CTACCGACACTTCT
MA1281.1	AT5G02460	14.9521	0.849017	pHvCslF6	107	127	+	AGAAAAGGCGCAAGAAAAGAA
MA1274.1	OBP3	14.7641	0.837305	pHvCslF6	178	198	-	TTTTCTTTTTCTTAACTTGGT
MA1038.1	MYB3	14.7512	0.988566	pHvCslF6	522	532	+	TGGTAGGTAGG
MA1164.1	HHO5	14.7023	0.974606	pHvCslF6	124	134	-	AGAAAGATTCT
MA1274.1	OBP3	14.4811	0.83387	pHvCslF6	183	203	-	TTTTTTTTTCTTTTTCTTAAC
MA1220.1	TINY	14.3832	0.941629	pHvCslF6	762	776	+	CCCTACCGACACTTC
MA0565.2	FUS3	14.2169	0.978292	pHvCslF6	592	601	+	GTACATGCAT
MA1327.1	ATHB23	14.2101	0.854744	pHvCslF6	337	358	+	CCAATTAATTAATGGATTAGTA
MA1026.2	ATHB15	14.1985	0.903031	pHvCslF6	233	247	-	AGTGGTGATGATGAT
MA1229.1	AT2G44940	14.1436	0.935724	pHvCslF6	761	775	-	AAGTGTCGGTAGGGG
MA1280.1	OBP4	14.1268	0.926795	pHvCslF6	188	201	+	GAAAAAGAAAAAAA
MA1688.1	ARF16	14.1136	0.901773	pHvCslF6	719	732	+	AGCAAGACAAGCGA
MA1281.1	AT5G02460	14.0726	0.838484	pHvCslF6	860	880	-	AGAAAAGGAAGCAATGAATGA
MA1278.1	OBP1	14.0526	0.847377	pHvCslF6	859	879	+	TTCATTCATTGCTTCCTTTTC
MA1327.2	ATHB23	14.0043	0.967822	pHvCslF6	341	350	+	TTAATTAATG
MA1278.1	OBP1	13.9639	0.846079	pHvCslF6	108	128	-	ATTCTTTTCTTGCGCCTTTTC
MA1248.1	DREB26	13.7216	0.868168	pHvCslF6	318	337	-	GTCCCTCCTCCTCCACCGAT
MA1241.1	AT4G32800	13.581	0.905811	pHvCslF6	762	777	+	CCCTACCGACACTTCT
MA0557.1	FHY3	13.5221	0.950505	pHvCslF6	974	985	-	TGCACGCGCTCT
MA1270.1	AT3G45610	13.5171	0.852772	pHvCslF6	180	198	-	TTTTCTTTTTCTTAACTTG
MA1249.1	RAP210	13.4996	0.932593	pHvCslF6	761	775	-	AAGTGTCGGTAGGGG
MA1272.1	AT2G28810	13.4544	0.820792	pHvCslF6	107	127	-	TTCTTTTCTTGCGCCTTTTCT
MA1677.1	NAC078	13.4122	0.962434	pHvCslF6	449	460	-	CGCAAGAAAACT
MA0980.2	RAP2-10	13.3558	0.94666	pHvCslF6	764	775	+	CTACCGACACTT
MA1412.1	TSAR2	13.2832	0.970065	pHvCslF6	976	985	-	TGCACGCGCT
MA1036.1	MYB111	13.2721	1	pHvCslF6	523	530	+	GGTAGGTA
MA1054.1	ARALYDRAFT_897773	13.2638	0.947169	pHvCslF6	629	638	+	TTGGCACCAC
MA1269.1	dof4.5	13.0711	0.893262	pHvCslF6	119	132	+	AGAAAAGAATCTTT
MA1328.1	ATHB34	13.0617	0.907277	pHvCslF6	342	356	-	CTAATCCATTAATTA
MA1697.1	ARF4	13.0604	0.948508	pHvCslF6	953	964	-	TTACGACAAGGA
MA1040.1	MYB46	12.9701	0.986937	pHvCslF6	523	530	+	GGTAGGTA
MA1384.1	PHL7	12.9575	0.90003	pHvCslF6	121	133	+	AAAAGAATCTTTC
MA0942.1	ARF1	12.9102	0.989576	pHvCslF6	766	773	+	ACCGACAC
MA1038.1	MYB3	12.9026	0.950237	pHvCslF6	526	536	+	AGGTAGGTGAG
MA0996.1	ERF043	12.8991	0.968894	pHvCslF6	765	772	-	TGTCGGTA
MA1036.1	MYB111	12.8507	0.991072	pHvCslF6	527	534	+	GGTAGGTG
MA1412.1	TSAR2	12.8327	0.96357	pHvCslF6	976	985	+	AGCGCGTGCA
MA1010.1	PHYPADRAFT_64121	12.7897	0.947837	pHvCslF6	761	773	-	GTGTCGGTAGGGG
MA1253.1	AT3G16280	12.7144	0.906208	pHvCslF6	762	775	-	AAGTGTCGGTAGGG
MA0995.2	ERF039	12.7086	0.961167	pHvCslF6	764	774	+	CTACCGACACT
MA1039.1	MYB4	12.6546	1	pHvCslF6	527	534	+	GGTAGGTG
MA1222.1	AT1G44830	12.6403	0.87185	pHvCslF6	317	331	-	CCTCCTCCACCGATT
MA1677.1	NAC078	12.6367	0.947831	pHvCslF6	115	126	+	CGCAAGAAAAGA
MA1198.1	HAT2	12.636	0.942706	pHvCslF6	229	239	+	ACTAATCATCA
MA0562.1	PIF5	12.6343	0.977342	pHvCslF6	479	486	+	TCACATGG
MA1281.1	AT5G02460	12.578	0.820583	pHvCslF6	187	207	+	AGAAAAAGAAAAAAAAATACA
MA1329.1	ZHD1	12.5606	0.906162	pHvCslF6	227	241	+	AAACTAATCATCATC
MA1278.1	OBP1	12.526	0.825036	pHvCslF6	183	203	-	TTTTTTTTTCTTTTTCTTAAC
MA0934.1	AHL25	12.5169	1	pHvCslF6	339	346	+	AATTAATT
MA0934.1	AHL25	12.5169	1	pHvCslF6	339	346	-	AATTAATT
MA1097.1	ARALYDRAFT_493022	12.5116	0.961491	pHvCslF6	631	638	+	GGCACCAC
MA1386.1	HHO3	12.4254	0.944752	pHvCslF6	124	134	+	AGAATCTTTCT
MA0127.1	PEND	12.4149	0.946762	pHvCslF6	364	373	+	AATTCTTATG
MA1225.1	ERF5	12.3619	0.868191	pHvCslF6	320	334	-	CCTCCTCCTCCACCG
MA0949.1	ARR2	12.3567	0.961524	pHvCslF6	123	132	+	AAGAATCTTT
MA1369.1	HDG1	12.3472	0.921444	pHvCslF6	341	351	+	TTAATTAATGG
MA1274.1	OBP3	12.3459	0.80796	pHvCslF6	188	208	-	CTGTATTTTTTTTTCTTTTTC
MA1201.1	AGL42	12.3116	1	pHvCslF6	235	241	+	CATCATC
MA1321.1	SPL13	12.299	0.937405	pHvCslF6	25	35	+	CTTGTACGGTA
MA1040.1	MYB46	12.286	0.972999	pHvCslF6	527	534	+	GGTAGGTG
MA1413.1	UIF1	12.2823	0.981447	pHvCslF6	123	132	-	AAAGATTCTT
MA1676.1	NAC062	12.2696	0.807001	pHvCslF6	339	362	+	AATTAATTAATGGATTAGTAATAA
MA1227.2	ERF027	12.2661	0.916067	pHvCslF6	762	776	+	CCCTACCGACACTTC
MA0954.1	ATHB-7	12.2568	0.946165	pHvCslF6	136	145	+	TCAATCAAGG
MA1259.1	AT1G01250	12.2412	0.8922	pHvCslF6	763	777	-	AGAAGTGTCGGTAGG
MA0560.1	PIF3	12.227	0.940273	pHvCslF6	479	488	-	TCCCATGTGA
MA1387.1	AT1G13300	12.1985	0.868567	pHvCslF6	124	138	-	TGAGAGAAAGATTCT
MA1265.1	ERF015	12.1588	0.865349	pHvCslF6	764	783	+	CTACCGACACTTCTTGTGCA
MA1272.1	AT2G28810	12.1298	0.802601	pHvCslF6	182	202	-	TTTTTTTTCTTTTTCTTAACT
MA1327.1	ATHB23	12.1292	0.8281	pHvCslF6	220	241	-	GATGATGATTAGTTTGTTTGTT
MA1279.1	COG1	12.0471	0.80603	pHvCslF6	189	209	+	AAAAAGAAAAAAAAATACAGG
MA1676.1	NAC062	12.0412	0.80426	pHvCslF6	338	361	-	TATTACTAATCCATTAATTAATTG
MA1688.1	ARF16	12.0371	0.85644	pHvCslF6	115	128	+	CGCAAGAAAAGAAT
MA1026.2	ATHB15	12.0367	0.8727	pHvCslF6	230	244	-	GGTGATGATGATTAG
MA1186.1	At1g49010	12.0205	0.903118	pHvCslF6	556	570	-	CATATGCTTATCATA
MA1232.1	AT4G28140	12.0132	0.852157	pHvCslF6	318	337	+	ATCGGTGGAGGAGGAGGGAC
MA0933.1	AHL20	12.006	0.979338	pHvCslF6	339	346	+	AATTAATT
MA0933.1	AHL20	12.006	0.979338	pHvCslF6	339	346	-	AATTAATT
MA1233.1	ERF021	11.9922	0.835935	pHvCslF6	317	336	-	TCCCTCCTCCTCCACCGATT
MA1210.1	HAT22	11.9815	0.933079	pHvCslF6	229	238	+	ACTAATCATC
MA1281.1	AT5G02460	11.9625	0.813211	pHvCslF6	859	879	-	GAAAAGGAAGCAATGAATGAA
MA1269.1	dof4.5	11.9529	0.873663	pHvCslF6	122	135	-	GAGAAAGATTCTTT
MA0954.1	ATHB-7	11.9504	0.940054	pHvCslF6	311	320	+	ACAATCAATC
MA1024.1	HAT1	11.9391	0.943831	pHvCslF6	230	239	+	CTAATCATCA
MA1277.1	Adof1	11.9245	0.802186	pHvCslF6	865	885	-	GAGAGAGAAAAGGAAGCAATG
MA1039.1	MYB4	11.9201	0.983398	pHvCslF6	523	530	+	GGTAGGTA
MA1322.1	SPL9	11.7905	0.958666	pHvCslF6	25	35	+	CTTGTACGGTA
MA1679.1	RAP2-1	11.7822	0.888447	pHvCslF6	762	776	+	CCCTACCGACACTTC
MA1681.1	SRM1	11.7748	0.878304	pHvCslF6	555	568	+	ATATGATAAGCATA
MA1233.2	ERF021	11.7471	0.887545	pHvCslF6	761	775	+	CCCCTACCGACACTT
MA1242.1	AT3G57600	11.7173	0.895124	pHvCslF6	318	328	-	CCTCCACCGAT
MA1411.1	TSAR1	11.7159	0.945216	pHvCslF6	976	985	+	AGCGCGTGCA
MA0577.2	SPL3	11.6971	0.950966	pHvCslF6	27	34	-	ACCGTACA
MA1032.1	DREB1G	11.691	0.930136	pHvCslF6	764	773	+	CTACCGACAC
MA0045.1	HMG-I/Y	11.6527	0.894268	pHvCslF6	185	200	+	TAAGAAAAAGAAAAAA
MA1233.1	ERF021	11.6275	0.831351	pHvCslF6	831	850	+	CTCCTCCTCCCCCTCCCCCT
MA0586.2	SPL14	11.6163	0.912636	pHvCslF6	24	34	-	ACCGTACAAGC
MA1023.1	PHYPADRAFT_28324	11.5775	0.950749	pHvCslF6	765	772	-	TGTCGGTA
MA0950.1	ATHB-12	11.5762	0.961042	pHvCslF6	312	319	-	ATTGATTG
MA1227.1	ERF027	11.5749	0.873657	pHvCslF6	753	773	+	GCTTGAACCCCCTACCGACAC
MA1041.1	MYB55	11.5585	0.945932	pHvCslF6	522	529	-	ACCTACCA
MA0971.1	DREB1A	11.5489	0.94936	pHvCslF6	764	773	-	GTGTCGGTAG
MA1238.2	ERF38	11.5447	0.902674	pHvCslF6	763	775	+	CCTACCGACACTT
MA1236.1	ESE3	11.5235	0.838273	pHvCslF6	832	850	-	AGGGGGAGGGGGAGGAGGA
MA1273.1	dof4.2	11.5103	0.81525	pHvCslF6	866	884	-	AGAGAGAAAAGGAAGCAAT
MA1219.1	CEJ1	11.4975	0.864855	pHvCslF6	317	331	-	CCTCCTCCACCGATT
MA1237.1	AT4G16750	11.4776	0.888672	pHvCslF6	759	773	+	ACCCCCTACCGACAC
MA1278.1	OBP1	11.4731	0.809626	pHvCslF6	188	208	-	CTGTATTTTTTTTTCTTTTTC
MA1327.2	ATHB23	11.4714	0.921889	pHvCslF6	337	346	+	CCAATTAATT
MA1388.1	AT3G24120	11.4697	0.993938	pHvCslF6	124	131	+	AGAATCTT
MA0995.1	ERF039	11.3802	0.981159	pHvCslF6	764	773	-	GTGTCGGTAG
MA1192.1	At5g58900	11.3568	0.879431	pHvCslF6	555	569	+	ATATGATAAGCATAT
MA0559.1	PI	11.3549	0.857372	pHvCslF6	185	198	+	TAAGAAAAAGAAAA
MA1007.1	PHYPADRAFT_173530	11.3357	0.946893	pHvCslF6	765	772	-	TGTCGGTA
MA0932.1	AHL12	11.3183	1	pHvCslF6	339	346	+	AATTAATT
MA0932.1	AHL12	11.3183	1	pHvCslF6	339	346	-	AATTAATT
MA1382.1	FAR1	11.3011	0.874152	pHvCslF6	973	987	-	AATGCACGCGCTCTC
MA1236.1	ESE3	11.2968	0.835322	pHvCslF6	829	847	-	GGGAGGGGGAGGAGGAGGT
MA0127.1	PEND	11.2324	0.914811	pHvCslF6	402	411	-	GATTCTTATT
MA1202.1	AGL55	11.2098	1	pHvCslF6	240	245	+	TCACCA
MA1046.1	NTL9	11.194	0.886912	pHvCslF6	340	348	-	TTAATTAAT
MA1046.1	NTL9	11.194	0.886912	pHvCslF6	341	349	+	TTAATTAAT
MA1271.1	DAG2	11.1785	0.914138	pHvCslF6	188	198	+	GAAAAAGAAAA
MA1197.1	CAMTA1	11.1535	0.897613	pHvCslF6	974	985	+	AGAGCGCGTGCA
MA1257.1	ERF9	11.1411	0.809041	pHvCslF6	830	850	-	AGGGGGAGGGGGAGGAGGAGG
MA1056.1	SPL11	11.1273	0.909001	pHvCslF6	436	447	+	CTGCGTACGTAC
MA1059.1	SPL5	11.1254	0.999559	pHvCslF6	26	34	+	TTGTACGGT
MA1270.1	AT3G45610	11.1043	0.815565	pHvCslF6	189	207	-	TGTATTTTTTTTTCTTTTT
MA1181.1	MYB113	11.0889	0.923781	pHvCslF6	218	228	-	TTGTTTGTTAT
MA1329.1	ZHD1	11.0754	0.881338	pHvCslF6	337	351	-	CCATTAATTAATTGG
MA1424.1	ERF019	11.0691	0.88138	pHvCslF6	762	776	+	CCCTACCGACACTTC
MA1196.1	At5g05790	11.0539	0.869322	pHvCslF6	553	567	-	ATGCTTATCATATGC
MA1376.1	DEAR3	11.0453	0.878504	pHvCslF6	630	646	-	ATATGTAGGTGGTGCCA
MA1375.1	ANL2	11.0373	0.897906	pHvCslF6	341	351	-	CCATTAATTAA
MA1226.1	AT5G18450	11.035	0.854985	pHvCslF6	321	335	+	GGTGGAGGAGGAGGG
MA1329.1	ZHD1	11.0205	0.880419	pHvCslF6	338	352	+	CAATTAATTAATGGA
MA1326.1	ZHD5	11.0147	0.926465	pHvCslF6	339	349	+	AATTAATTAAT
MA1281.1	AT5G02460	11.0044	0.801736	pHvCslF6	189	209	+	AAAAAGAAAAAAAAATACAGG
MA1385.1	AT2G40260	11.0011	0.868695	pHvCslF6	121	135	-	GAGAAAGATTCTTTT
MA1238.1	ERF38	10.9975	0.876727	pHvCslF6	758	772	-	TGTCGGTAGGGGGTT
MA1188.1	At3g11280	10.9804	0.873775	pHvCslF6	554	567	-	ATGCTTATCATATG
MA0008.2	HAT5	10.9727	0.8509	pHvCslF6	859	870	+	TTCATTCATTGC
MA1281.1	AT5G02460	10.957	0.801169	pHvCslF6	186	206	+	AAGAAAAAGAAAAAAAAATAC
MA1059.2	SPL5	10.9286	0.877965	pHvCslF6	24	35	+	GCTTGTACGGTA
MA1041.1	MYB55	10.9025	0.932296	pHvCslF6	526	533	-	ACCTACCT
MA1217.1	CBF2	10.8958	0.886191	pHvCslF6	761	775	+	CCCCTACCGACACTT
MA0576.1	RAX3	10.8823	0.826094	pHvCslF6	523	535	+	GGTAGGTAGGTGA
MA1241.1	AT4G32800	10.8586	0.863165	pHvCslF6	633	648	+	CACCACCTACATATAA
MA1326.1	ZHD5	10.8272	0.922791	pHvCslF6	229	239	-	TGATGATTAGT
MA1330.1	ZHD6	10.8143	0.867334	pHvCslF6	338	352	-	TCCATTAATTAATTG
MA1388.1	AT3G24120	10.8097	0.97918	pHvCslF6	501	508	+	GGAATATG
MA1381.1	AT3G46070	10.7945	0.888633	pHvCslF6	872	886	+	TCCTTTTCTCTCTCC
MA1679.1	RAP2-1	10.7708	0.870837	pHvCslF6	633	647	+	CACCACCTACATATA
MA1697.1	ARF4	10.7615	0.897594	pHvCslF6	720	731	+	GCAAGACAAGCG
MA1222.1	AT1G44830	10.7365	0.844602	pHvCslF6	320	334	-	CCTCCTCCTCCACCG
MA0577.1	SPL3	10.7326	0.901483	pHvCslF6	22	37	-	AGTACCGTACAAGCCT
MA0574.1	MYB15	10.7043	0.82937	pHvCslF6	519	531	+	ACCTGGTAGGTAG
MA1194.1	AT3G10580	10.6965	0.860075	pHvCslF6	553	567	+	GCATATGATAAGCAT
MA1320.1	SPL15	10.6942	0.844051	pHvCslF6	23	36	+	GGCTTGTACGGTAC
MA1226.1	AT5G18450	10.6817	0.84991	pHvCslF6	829	843	-	GGGGGAGGAGGAGGT
MA1056.1	SPL11	10.6648	0.89903	pHvCslF6	24	35	+	GCTTGTACGGTA
MA1008.1	PHYPADRAFT_182268	10.6621	0.913324	pHvCslF6	764	773	-	GTGTCGGTAG
MA1226.1	AT5G18450	10.6542	0.849516	pHvCslF6	826	840	-	GGAGGAGGAGGTGCG
MA1057.1	SPL12	10.6415	1	pHvCslF6	27	34	+	TGTACGGT
MA0127.1	PEND	10.6359	0.898693	pHvCslF6	772	781	+	ACTTCTTGTG
MA0954.2	ATHB7	10.5562	0.84292	pHvCslF6	858	870	-	GCAATGAATGAAT
MA0082.1	squamosa	10.5547	0.87331	pHvCslF6	302	315	+	ACATATATAACAAT
MA1196.1	At5g05790	10.5348	0.86128	pHvCslF6	233	247	+	ATCATCATCACCACT
MA1398.1	KUA1	10.5216	0.863685	pHvCslF6	347	361	-	TATTACTAATCCATT
MA1330.1	ZHD6	10.5166	0.862428	pHvCslF6	337	351	+	CCAATTAATTAATGG
MA1361.1	bHLH18	10.5102	0.824498	pHvCslF6	478	494	-	TGCGTGTCCCATGTGAT
MA1198.1	HAT2	10.5065	0.903705	pHvCslF6	310	320	+	AACAATCAATC
MA1330.1	ZHD6	10.5022	0.862192	pHvCslF6	227	241	-	GATGATGATTAGTTT
MA1411.1	TSAR1	10.4999	0.928911	pHvCslF6	976	985	-	TGCACGCGCT
MA1270.1	AT3G45610	10.4661	0.805722	pHvCslF6	186	204	-	ATTTTTTTTTCTTTTTCTT
MA1009.1	ARF3	10.458	0.923034	pHvCslF6	765	772	-	TGTCGGTA
MA1042.1	MYB59	10.4421	0.935131	pHvCslF6	523	530	+	GGTAGGTA
MA1233.1	ERF021	10.4272	0.816262	pHvCslF6	828	847	+	CACCTCCTCCTCCCCCTCCC
MA1408.1	FaEOBII	10.4044	0.914544	pHvCslF6	522	531	+	TGGTAGGTAG
MA1413.1	UIF1	10.3996	0.944895	pHvCslF6	122	131	+	AAAGAATCTT
MA1198.1	HAT2	10.349	0.90082	pHvCslF6	339	349	-	ATTAATTAATT
MA1240.1	ERF10	10.3403	0.820394	pHvCslF6	318	338	-	GGTCCCTCCTCCTCCACCGAT
MA1369.1	HDG1	10.3161	0.888843	pHvCslF6	337	347	+	CCAATTAATTA
MA1276.1	AT3G52440	10.3114	0.913285	pHvCslF6	259	269	-	AATAAAGGTGC
MA1326.1	ZHD5	10.2873	0.912211	pHvCslF6	340	350	-	CATTAATTAAT
MA1189.1	AT5G61620	10.274	0.854185	pHvCslF6	345	359	+	TTAATGGATTAGTAA
MA1159.1	SGR5	10.262	0.829186	pHvCslF6	189	203	+	AAAAAGAAAAAAAAA
MA1328.1	ATHB34	10.2539	0.863055	pHvCslF6	415	429	+	AATGCAAGCTAATCA
MA0110.3	ATHB-5	10.2466	0.880047	pHvCslF6	855	866	+	TACATTCATTCA
MA1265.2	ERF015	10.2287	0.880811	pHvCslF6	763	774	+	CCTACCGACACT
MA1188.1	At3g11280	10.2222	0.86116	pHvCslF6	233	246	+	ATCATCATCACCAC
MA0581.1	LEC2	10.2109	0.90507	pHvCslF6	51	61	-	GCCATGCATCA
MA1398.2	KUA1	10.2082	0.881948	pHvCslF6	348	358	-	TACTAATCCAT
MA1327.1	ATHB23	10.206	0.803476	pHvCslF6	339	360	-	ATTACTAATCCATTAATTAATT
MA1239.1	ERF104	10.19	0.81311	pHvCslF6	828	846	+	CACCTCCTCCTCCCCCTCC
MA1063.1	TCP19	10.1886	0.903388	pHvCslF6	629	638	+	TTGGCACCAC
MA0120.1	id1	10.1807	0.930623	pHvCslF6	187	198	-	TTTTCTTTTTCT
MA0110.3	ATHB-5	10.161	0.878395	pHvCslF6	310	321	+	AACAATCAATCG
MA0554.1	SOC1	10.1609	0.837055	pHvCslF6	179	193	-	TTTTTCTTAACTTGG
MA0045.1	HMG-I/Y	10.1518	0.859882	pHvCslF6	197	212	+	AAAAAAATACAGGCAC
MA0962.1	BHLH34	10.1338	0.931567	pHvCslF6	977	984	+	GCGCGTGC
MA0990.1	EDT1	10.1317	0.917472	pHvCslF6	338	347	+	CAATTAATTA
MA1039.1	MYB4	10.13	0.942934	pHvCslF6	147	154	-	GGTTGTTG
MA1240.1	ERF10	10.1169	0.817446	pHvCslF6	826	846	+	CGCACCTCCTCCTCCCCCTCC
MA1174.1	MYB56	10.1144	0.858874	pHvCslF6	304	318	+	ATATATAACAATCAA
MA0943.1	ARF5	10.1108	0.934697	pHvCslF6	766	773	+	ACCGACAC
MA0959.1	AIB	10.1034	0.909098	pHvCslF6	977	984	+	GCGCGTGC
MA0959.1	AIB	10.1034	0.909098	pHvCslF6	977	984	-	GCACGCGC
MA1424.1	ERF019	10.0819	0.865506	pHvCslF6	633	647	+	CACCACCTACATATA
MA0990.1	EDT1	10.079	0.916252	pHvCslF6	342	351	+	TAATTAATGG
MA1224.1	CBF1	10.078	0.885854	pHvCslF6	763	774	+	CCTACCGACACT
MA0550.1	BZR1	10.0568	0.881647	pHvCslF6	583	596	+	CATACACGCGTACA
MA1365.1	MNJ7.25	10.0512	0.835089	pHvCslF6	191	205	-	TATTTTTTTTTCTTT
MA0576.1	RAX3	10.0483	0.811699	pHvCslF6	165	177	-	GGGGGGTTTGTGA
MA1056.1	SPL11	10.0463	0.885696	pHvCslF6	440	451	-	ACTAGTACGTAC
MA1195.1	AT5G56840	10.0275	0.844813	pHvCslF6	345	359	-	TTACTAATCCATTAA
MA1259.1	AT1G01250	10.0175	0.85597	pHvCslF6	634	648	-	TTATATGTAGGTGGT
MA0110.3	ATHB-5	10.0155	0.875587	pHvCslF6	859	870	+	TTCATTCATTGC
MA0950.1	ATHB-12	10.0152	0.920182	pHvCslF6	137	144	-	CTTGATTG
MA1061.1	SPT	10.0039	0.929981	pHvCslF6	801	809	+	CCCACGTAC
MA0955.1	POPTR_0002s00440g	9.9985	0.980866	pHvCslF6	27	33	+	TGTACGG
MA1400.1	At1g19000	9.98626	0.846405	pHvCslF6	346	359	+	TAATGGATTAGTAA
MA0581.1	LEC2	9.98279	0.900152	pHvCslF6	593	603	+	TACATGCATTG
MA0582.1	RAV1	9.98136	0.893559	pHvCslF6	100	111	+	GAGCAGCAGAAA
MA1223.1	ERF035	9.9806	0.856222	pHvCslF6	635	648	-	TTATATGTAGGTGG
MA1218.1	CBF4	9.97591	0.876269	pHvCslF6	763	775	-	AAGTGTCGGTAGG
MA1245.1	AT2G33710	9.96276	0.838629	pHvCslF6	320	334	-	CCTCCTCCTCCACCG
MA0950.1	ATHB-12	9.95895	0.91871	pHvCslF6	862	869	+	ATTCATTG
MA0045.1	HMG-I/Y	9.92369	0.854657	pHvCslF6	189	204	+	AAAAAGAAAAAAAAAT
MA1289.1	TCP3	9.9145	0.858065	pHvCslF6	628	640	+	CTTGGCACCACCT
MA1670.1	DREB1C	9.9089	0.864637	pHvCslF6	762	776	+	CCCTACCGACACTTC
MA1209.1	ATHB20	9.90543	0.863288	pHvCslF6	341	351	-	CCATTAATTAA
MA1416.1	RAMOSA1	9.8789	0.834238	pHvCslF6	878	891	-	GGCAGGGAGAGAGA
MA1198.1	HAT2	9.86244	0.891908	pHvCslF6	340	350	+	ATTAATTAATG
MA1198.1	HAT2	9.84216	0.891537	pHvCslF6	336	346	+	ACCAATTAATT
MA1389.1	PHL1	9.82701	0.824161	pHvCslF6	121	135	-	GAGAAAGATTCTTTT
MA1322.1	SPL9	9.8097	0.914879	pHvCslF6	394	404	+	CCTGTACTAAT
MA1221.1	RAP26	9.80316	0.831599	pHvCslF6	320	334	+	CGGTGGAGGAGGAGG
MA1263.1	AT1G36060	9.79542	0.859733	pHvCslF6	761	774	-	AGTGTCGGTAGGGG
MA1258.1	DREB2	9.79066	0.825148	pHvCslF6	758	778	-	AAGAAGTGTCGGTAGGGGGTT
MA0945.1	ARR1	9.77318	0.954551	pHvCslF6	122	131	+	AAAGAATCTT
MA0969.1	CMTA2	9.77266	0.962628	pHvCslF6	974	982	+	AGAGCGCGT
MA1044.1	NAC92	9.77234	0.920346	pHvCslF6	718	729	+	CAGCAAGACAAG
MA1413.1	UIF1	9.74983	0.93228	pHvCslF6	404	413	+	TAAGAATCGG
MA1376.1	DEAR3	9.74863	0.858646	pHvCslF6	759	775	-	AAGTGTCGGTAGGGGGT
MA1360.1	bHLH74	9.73788	0.800977	pHvCslF6	797	817	-	CGAGTAAAGTACGTGGGGGAT
MA0561.1	PIF4	9.7352	0.915789	pHvCslF6	480	487	+	CACATGGG
MA1684.1	Foxn1	9.69471	0.9923	pHvCslF6	512	517	+	GGAAGC
MA1684.1	Foxn1	9.69471	0.9923	pHvCslF6	869	874	-	GGAAGC
MA0127.1	PEND	9.69166	0.87318	pHvCslF6	358	367	-	AATTGTTATT
MA1213.1	ZHD3	9.68714	0.848748	pHvCslF6	334	347	+	GGACCAATTAATTA
MA1258.1	DREB2	9.68628	0.823636	pHvCslF6	629	649	-	TTTATATGTAGGTGGTGCCAA
MA1286.1	TCP24	9.6453	0.85406	pHvCslF6	330	341	+	GGAGGGACCAAT
MA1167.1	EFM	9.63121	0.881125	pHvCslF6	124	134	+	AGAATCTTTCT
MA1397.1	At1g74840	9.6218	0.884904	pHvCslF6	347	357	+	AATGGATTAGT
MA0963.1	BHLH78	9.61093	0.875	pHvCslF6	977	984	+	GCGCGTGC
MA0963.1	BHLH78	9.61093	0.875	pHvCslF6	977	984	-	GCACGCGC
MA0930.1	ABF3	9.61093	0.875	pHvCslF6	586	593	+	ACACGCGT
MA0930.1	ABF3	9.61093	0.875	pHvCslF6	586	593	-	ACGCGTGT
MA1260.1	AT1G77640	9.61045	0.812279	pHvCslF6	634	654	-	GTGCGTTTATATGTAGGTGGT
MA1240.1	ERF10	9.60848	0.810737	pHvCslF6	832	852	+	TCCTCCTCCCCCTCCCCCTCG
MA1253.1	AT3G16280	9.60411	0.844727	pHvCslF6	633	646	-	ATATGTAGGTGGTG
MA1038.1	MYB3	9.59728	0.881706	pHvCslF6	634	644	-	ATGTAGGTGGT
MA1286.1	TCP24	9.59249	0.853088	pHvCslF6	628	639	+	CTTGGCACCACC
MA0577.1	SPL3	9.58533	0.876514	pHvCslF6	383	398	+	ATATACGTACTCCTGT
MA1250.1	AT1G75490	9.57963	0.830213	pHvCslF6	320	334	-	CCTCCTCCTCCACCG
MA1359.1	bHLH31	9.578	0.825297	pHvCslF6	473	493	+	CACAAATCACATGGGACACGC
MA1367.1	AT1G76870	9.53116	0.853893	pHvCslF6	34	47	+	TACTCAAACCAGCT
MA1239.1	ERF104	9.52672	0.804245	pHvCslF6	318	336	-	TCCCTCCTCCTCCACCGAT
MA1375.1	ANL2	9.52169	0.874302	pHvCslF6	860	870	+	TCATTCATTGC
MA1203.1	AGL63	9.51944	0.818856	pHvCslF6	925	939	-	GTCCAACAATGGCAG
MA0579.1	CDC5	9.51878	0.864056	pHvCslF6	730	740	-	TGCTCAGCTCG
MA0110.1	ATHB-5	9.51023	0.870763	pHvCslF6	337	345	+	CCAATTAAT
MA1220.1	TINY	9.50369	0.859313	pHvCslF6	633	647	+	CACCACCTACATATA
MA1328.1	ATHB34	9.49696	0.851135	pHvCslF6	338	352	-	TCCATTAATTAATTG
MA0045.1	HMG-I/Y	9.49678	0.844876	pHvCslF6	187	202	+	AGAAAAAGAAAAAAAA
MA0976.2	CRF4	9.494	0.846993	pHvCslF6	320	331	-	CCTCCTCCACCG
MA1369.1	HDG1	9.47091	0.875278	pHvCslF6	860	870	-	GCAATGAATGA
MA1056.1	SPL11	9.47087	0.873291	pHvCslF6	385	396	-	AGGAGTACGTAT
MA0977.1	DOF2.5	9.45878	0.927501	pHvCslF6	109	116	+	AAAAGGCG
MA1216.1	RAP21	9.45085	0.858227	pHvCslF6	761	773	-	GTGTCGGTAGGGG
MA1230.1	ERF037	9.4389	0.852822	pHvCslF6	635	648	+	CCACCTACATATAA
MA1375.1	ANL2	9.43822	0.873002	pHvCslF6	337	347	-	TAATTAATTGG
MA0045.1	HMG-I/Y	9.42794	0.843299	pHvCslF6	186	201	+	AAGAAAAAGAAAAAAA
MA0045.1	HMG-I/Y	9.41797	0.843071	pHvCslF6	867	882	-	AGAGAAAAGGAAGCAA
MA1669.1	DREB1B	9.39879	0.854384	pHvCslF6	763	776	+	CCTACCGACACTTC
MA1251.1	DEAR5	9.39871	0.844796	pHvCslF6	627	645	+	GCTTGGCACCACCTACATA
MA1329.2	ZHD1	9.39214	0.83683	pHvCslF6	334	346	+	GGACCAATTAATT
MA1024.1	HAT1	9.38811	0.891785	pHvCslF6	311	320	+	ACAATCAATC
MA1065.1	TCP20	9.38543	0.897344	pHvCslF6	631	640	+	GGCACCACCT
MA1025.1	HBI1	9.3777	0.874258	pHvCslF6	976	987	-	AATGCACGCGCT
MA1215.1	ATHB53	9.37228	0.863185	pHvCslF6	341	351	-	CCATTAATTAA
MA0559.1	PI	9.36815	0.826857	pHvCslF6	869	882	-	AGAGAAAAGGAAGC
MA1196.1	At5g05790	9.36617	0.843174	pHvCslF6	227	241	+	AAACTAATCATCATC
MA1428.1	TCP8	9.36325	0.911984	pHvCslF6	630	638	+	TGGCACCAC
MA1264.1	ESE1	9.36234	0.831916	pHvCslF6	320	334	+	CGGTGGAGGAGGAGG
MA0578.1	SPL8	9.35987	0.867616	pHvCslF6	383	398	+	ATATACGTACTCCTGT
MA1280.1	OBP4	9.35145	0.842391	pHvCslF6	867	880	-	AGAAAAGGAAGCAA
MA1233.1	ERF021	9.33649	0.802552	pHvCslF6	248	267	+	CATCGCCCCCGGCACCTTTA
MA1037.1	MYB24	9.3204	0.952403	pHvCslF6	525	533	+	TAGGTAGGT
MA0008.1	HAT5	9.31943	0.890035	pHvCslF6	338	345	+	CAATTAAT
MA1238.2	ERF38	9.30099	0.863013	pHvCslF6	634	646	+	ACCACCTACATAT
MA1265.2	ERF015	9.29919	0.864077	pHvCslF6	634	645	+	ACCACCTACATA
MA1373.1	IDD2	9.28631	0.804538	pHvCslF6	189	203	+	AAAAAGAAAAAAAAA
MA0045.1	HMG-I/Y	9.28401	0.840002	pHvCslF6	191	206	+	AAAGAAAAAAAAATAC
MA0954.1	ATHB-7	9.2554	0.886305	pHvCslF6	230	239	+	CTAATCATCA
MA1389.1	PHL1	9.25286	0.815536	pHvCslF6	378	392	+	CAAAAATATACGTAC
MA0577.1	SPL3	9.24437	0.869094	pHvCslF6	438	453	+	GCGTACGTACTAGTTT
MA0045.1	HMG-I/Y	9.23456	0.838869	pHvCslF6	188	203	+	GAAAAAGAAAAAAAAA
MA1226.1	AT5G18450	9.21816	0.828891	pHvCslF6	835	849	-	GGGGGAGGGGGAGGA
MA1024.1	HAT1	9.21755	0.888305	pHvCslF6	136	145	+	TCAATCAAGG
MA0563.1	2003-09-01	9.21379	0.866292	pHvCslF6	927	937	+	GCCATTGTTGG
MA1216.1	RAP21	9.1981	0.853942	pHvCslF6	632	644	-	ATGTAGGTGGTGC
MA0940.1	AP1	9.1876	0.847625	pHvCslF6	187	199	+	AGAAAAAGAAAAA
MA1061.1	SPT	9.18055	0.910723	pHvCslF6	479	487	-	CCCATGTGA
MA1060.1	SPL7	9.17767	0.908854	pHvCslF6	437	444	-	CGTACGCA
MA1299.1	WRKY17	9.17223	0.803953	pHvCslF6	961	974	+	GTAAAGGCAAAGGA
MA1386.1	HHO3	9.16779	0.880443	pHvCslF6	501	511	+	GGAATATGAGT
MA0559.1	PI	9.16711	0.823769	pHvCslF6	186	199	+	AAGAAAAAGAAAAA
MA1296.1	WRKY46	9.15339	0.826677	pHvCslF6	962	972	-	CTTTGCCTTTA
MA1271.1	DAG2	9.13958	0.874154	pHvCslF6	259	269	-	AATAAAGGTGC
MA1096.1	ARALYDRAFT_496250	9.13806	0.877046	pHvCslF6	333	340	+	GGGACCAA
MA1211.1	ATHB18	9.12209	0.885178	pHvCslF6	230	240	+	CTAATCATCAT
MA0559.1	PI	9.10874	0.822873	pHvCslF6	188	201	+	GAAAAAGAAAAAAA
MA1206.1	ARF2	9.10781	0.92633	pHvCslF6	220	229	+	AACAAACAAA
MA0944.1	ARF8	9.08529	0.93036	pHvCslF6	766	774	-	AGTGTCGGT
MA1388.1	AT3G24120	9.07846	0.940469	pHvCslF6	264	271	-	AGAATAAA
MA1369.1	HDG1	9.07426	0.868911	pHvCslF6	338	348	-	TTAATTAATTG
MA0986.1	DREB2C	9.06789	0.888574	pHvCslF6	765	772	+	TACCGACA
MA0962.1	BHLH34	9.06625	0.909	pHvCslF6	586	593	-	ACGCGTGT
MA1229.1	AT2G44940	9.05587	0.850385	pHvCslF6	632	646	-	ATATGTAGGTGGTGC
MA1260.1	AT1G77640	9.0548	0.80429	pHvCslF6	763	783	-	TGCACAAGAAGTGTCGGTAGG
MA1328.1	ATHB34	9.04835	0.844069	pHvCslF6	222	236	+	CAAACAAACTAATCA
MA1364.1	PIF7	9.04475	0.806973	pHvCslF6	479	493	-	GCGTGTCCCATGTGA
MA1181.1	MYB113	9.04338	0.887607	pHvCslF6	308	318	-	TTGATTGTTAT
MA0563.1	2003-09-01	9.03456	0.862672	pHvCslF6	377	387	-	TATATTTTTGC
MA0574.1	MYB15	9.02327	0.802319	pHvCslF6	760	772	-	TGTCGGTAGGGGG
MA0579.1	CDC5	9.00963	0.852906	pHvCslF6	244	254	+	CACTCATCGCC
MA1067.1	TCP5	9.0042	0.881838	pHvCslF6	333	340	+	GGGACCAA
MA0564.1	ABI3	9.00365	0.856181	pHvCslF6	54	62	-	CGCCATGCA
MA0977.1	DOF2.5	9.00147	0.917636	pHvCslF6	807	814	-	GTAAAGTA
MA1390.1	HHO2	8.99401	0.821864	pHvCslF6	125	137	-	GAGAGAAAGATTC
MA1096.1	ARALYDRAFT_496250	8.99352	0.874318	pHvCslF6	631	638	+	GGCACCAC
MA0553.1	SMZ	8.99135	0.882075	pHvCslF6	990	997	-	CGTCGTCC
MA1276.1	AT3G52440	8.97987	0.887484	pHvCslF6	960	970	+	CGTAAAGGCAA
MA0990.1	EDT1	8.97124	0.890614	pHvCslF6	342	351	-	CCATTAATTA
MA1265.1	ERF015	8.94195	0.818829	pHvCslF6	635	654	+	CCACCTACATATAAACGCAC
MA1312.1	WRKY47	8.93627	0.826799	pHvCslF6	964	977	-	CTCTCCTTTGCCTT
MA1236.1	ESE3	8.93378	0.804566	pHvCslF6	314	332	+	ATCAATCGGTGGAGGAGGA
MA0110.2	ATHB-5	8.90598	0.817379	pHvCslF6	334	346	+	GGACCAATTAATT
MA1004.1	ERF13	8.89303	0.911145	pHvCslF6	993	1000	-	GGCCGTCG
MA0110.3	ATHB-5	8.88853	0.853835	pHvCslF6	336	347	+	ACCAATTAATTA
MA1322.1	SPL9	8.88461	0.894428	pHvCslF6	803	813	+	CACGTACTTTA
MA0974.1	CDF3	8.87646	0.915387	pHvCslF6	806	814	-	GTAAAGTAC
MA1372.1	STZ	8.87346	0.911942	pHvCslF6	765	775	+	TACCGACACTT
MA1159.1	SGR5	8.86861	0.810625	pHvCslF6	181	195	+	AAGTTAAGAAAAAGA
MA1276.1	AT3G52440	8.8674	0.885305	pHvCslF6	188	198	+	GAAAAAGAAAA
MA0938.1	NAC058	8.8381	0.918306	pHvCslF6	751	758	-	TCAAGCAA
MA1064.1	TCP2	8.83514	0.892647	pHvCslF6	331	340	+	GAGGGACCAA
MA1064.1	TCP2	8.83514	0.892647	pHvCslF6	331	340	-	TTGGTCCCTC
MA1058.1	SPL4	8.83418	0.982507	pHvCslF6	27	35	+	TGTACGGTA
MA1276.1	AT3G52440	8.82476	0.884479	pHvCslF6	870	880	-	AGAAAAGGAAG
MA1212.1	ATHB13	8.82359	0.872652	pHvCslF6	341	351	-	CCATTAATTAA
MA1174.1	MYB56	8.82166	0.838003	pHvCslF6	341	355	+	TTAATTAATGGATTA
MA1275.1	AT1G47655	8.82032	0.889714	pHvCslF6	806	816	-	GAGTAAAGTAC
MA1238.1	ERF38	8.81751	0.841303	pHvCslF6	629	643	-	TGTAGGTGGTGCCAA
MA0970.1	CMTA3	8.8161	0.952303	pHvCslF6	588	596	+	ACGCGTACA
MA1322.1	SPL9	8.81396	0.892867	pHvCslF6	437	447	+	TGCGTACGTAC
MA0553.1	SMZ	8.80962	0.877934	pHvCslF6	906	913	+	CCTCGGCC
MA0110.2	ATHB-5	8.80213	0.815199	pHvCslF6	924	936	+	CCTGCCATTGTTG
MA0045.1	HMG-I/Y	8.79886	0.828887	pHvCslF6	219	234	+	TAACAAACAAACTAAT
MA1064.1	TCP2	8.78905	0.891517	pHvCslF6	629	638	+	TTGGCACCAC
MA1064.1	TCP2	8.78905	0.891517	pHvCslF6	629	638	-	GTGGTGCCAA
MA1059.1	SPL5	8.78303	0.926751	pHvCslF6	441	449	-	TAGTACGTA
MA0973.1	CDF2	8.78127	0.903497	pHvCslF6	806	815	-	AGTAAAGTAC
MA1236.1	ESE3	8.7749	0.802498	pHvCslF6	317	335	+	AATCGGTGGAGGAGGAGGG
MA0581.1	LEC2	8.77038	0.874014	pHvCslF6	605	615	-	TGTATGCAAAT
MA1210.1	HAT22	8.77007	0.858105	pHvCslF6	310	319	+	AACAATCAAT
MA0020.1	Dof2	8.76013	1	pHvCslF6	747	752	-	AAAGCA
MA1159.1	SGR5	8.75654	0.809132	pHvCslF6	190	204	+	AAAAGAAAAAAAAAT
MA1290.1	TCP17	8.75288	0.800368	pHvCslF6	628	638	-	GTGGTGCCAAG
MA1269.1	dof4.5	8.74659	0.817462	pHvCslF6	188	201	+	GAAAAAGAAAAAAA
MA1019.1	Glyma19g26560.1	8.73366	0.868008	pHvCslF6	630	638	+	TGGCACCAC
MA1367.1	AT1G76870	8.7247	0.838845	pHvCslF6	445	458	-	CAAGAAAACTAGTA
MA0973.1	CDF2	8.72207	0.901974	pHvCslF6	188	197	+	GAAAAAGAAA
MA1408.1	FaEOBII	8.71255	0.882	pHvCslF6	526	535	+	AGGTAGGTGA
MA1372.1	STZ	8.71225	0.908791	pHvCslF6	238	248	+	CATCACCACTC
MA1381.1	AT3G46070	8.70583	0.849113	pHvCslF6	874	888	+	CTTTTCTCTCTCCCT
MA1039.1	MYB4	8.6975	0.910555	pHvCslF6	636	643	-	TGTAGGTG
MA1027.1	KAN1	8.68863	0.949276	pHvCslF6	502	509	-	TCATATTC
MA0940.1	AP1	8.68072	0.839519	pHvCslF6	191	203	+	AAAGAAAAAAAAA
MA1426.1	MYB124	8.68049	0.915896	pHvCslF6	975	984	-	GCACGCGCTC
MA1391.1	MYB33	8.66256	0.88965	pHvCslF6	218	228	+	ATAACAAACAA
MA0973.1	CDF2	8.66214	0.900432	pHvCslF6	871	880	-	AGAAAAGGAA
MA1197.1	CAMTA1	8.65886	0.852935	pHvCslF6	585	596	-	TGTACGCGTGTA
MA1159.1	SGR5	8.65179	0.807737	pHvCslF6	185	199	+	TAAGAAAAAGAAAAA
MA1060.1	SPL7	8.65133	0.893342	pHvCslF6	439	446	+	CGTACGTA
MA0957.1	BHLH3	8.64767	0.878061	pHvCslF6	977	984	+	GCGCGTGC
MA0957.1	BHLH3	8.64767	0.878061	pHvCslF6	977	984	-	GCACGCGC
MA0082.1	squamosa	8.64607	0.833998	pHvCslF6	924	937	-	CCAACAATGGCAGG
MA0990.1	EDT1	8.64128	0.882977	pHvCslF6	860	869	-	CAATGAATGA
MA0933.1	AHL20	8.63532	0.904232	pHvCslF6	197	204	+	AAAAAAAT
MA0940.1	AP1	8.61811	0.838518	pHvCslF6	870	882	-	AGAGAAAAGGAAG
MA1416.1	RAMOSA1	8.60978	0.820756	pHvCslF6	874	887	-	GGGAGAGAGAAAAG
MA1228.1	AT4G18450	8.60666	0.803782	pHvCslF6	829	845	-	GAGGGGGAGGAGGAGGT
MA1168.1	MYR2	8.60613	0.854691	pHvCslF6	120	133	-	GAAAGATTCTTTTC
MA0933.1	AHL20	8.60272	0.903506	pHvCslF6	343	350	-	CATTAATT
MA1243.1	DREB19	8.60153	0.835649	pHvCslF6	630	646	+	TGGCACCACCTACATAT
MA1067.1	TCP5	8.59056	0.874015	pHvCslF6	631	638	+	GGCACCAC
MA1366.1	AT1G76880	8.58659	0.815707	pHvCslF6	191	206	+	AAAGAAAAAAAAATAC
MA0559.1	PI	8.57236	0.814634	pHvCslF6	187	200	+	AGAAAAAGAAAAAA
MA0020.1	Dof2	8.57116	0.990707	pHvCslF6	898	903	+	AAAGCC
MA0001.1	AGL3	8.56528	0.866031	pHvCslF6	928	937	-	CCAACAATGG
MA1321.1	SPL13	8.56288	0.863494	pHvCslF6	437	447	+	TGCGTACGTAC
MA1165.1	HHO6	8.54615	0.837924	pHvCslF6	125	135	-	GAGAAAGATTC
MA0553.1	SMZ	8.5365	0.87171	pHvCslF6	802	809	+	CCACGTAC
MA1166.1	PHL12	8.53125	0.802737	pHvCslF6	121	134	-	AGAAAGATTCTTTT
MA1037.1	MYB24	8.52567	0.931307	pHvCslF6	521	529	+	CTGGTAGGT
MA0954.2	ATHB7	8.52387	0.809802	pHvCslF6	134	146	-	CCCTTGATTGAGA
MA1266.1	RAP211	8.52357	0.836031	pHvCslF6	247	261	+	TCATCGCCCCCGGCA
MA1026.1	ATHB-15	8.52014	0.893064	pHvCslF6	232	239	-	TGATGATT
MA1252.1	PUCHI	8.51874	0.831604	pHvCslF6	317	331	-	CCTCCTCCACCGATT
MA1221.1	RAP26	8.50437	0.81273	pHvCslF6	317	331	+	AATCGGTGGAGGAGG
MA1059.1	SPL5	8.50227	0.918024	pHvCslF6	386	394	-	GAGTACGTA
MA0583.1	RAV1(var.2)	8.49347	0.858443	pHvCslF6	914	925	+	ATTGCCTGAGCC
MA0978.1	DREB1E	8.48881	0.877637	pHvCslF6	852	859	-	ATGTAGGC
MA1057.1	SPL12	8.48594	0.931494	pHvCslF6	386	393	-	AGTACGTA
MA1057.1	SPL12	8.48594	0.931494	pHvCslF6	441	448	-	AGTACGTA
MA0566.1	MYC2	8.48345	0.880747	pHvCslF6	977	984	+	GCGCGTGC
MA0566.1	MYC2	8.48345	0.880747	pHvCslF6	977	984	-	GCACGCGC
MA0970.1	CMTA3	8.48344	0.943487	pHvCslF6	585	593	-	ACGCGTGTA
MA1693.1	ARF34	8.48187	0.835626	pHvCslF6	84	96	-	CCCAGCCAGCGTG
MA1228.1	AT4G18450	8.47274	0.801959	pHvCslF6	319	335	+	TCGGTGGAGGAGGAGGG
MA0008.1	HAT5	8.47143	0.863303	pHvCslF6	363	370	+	CAATTCTT
MA1316.1	WRKY71	8.46895	0.823452	pHvCslF6	962	972	+	TAAAGGCAAAG
MA0940.1	AP1	8.46213	0.836023	pHvCslF6	185	197	+	TAAGAAAAAGAAA
MA1174.1	MYB56	8.46205	0.832198	pHvCslF6	355	369	+	AGTAATAACAATTCT
MA1253.1	AT3G16280	8.46158	0.822143	pHvCslF6	314	327	+	ATCAATCGGTGGAG
MA1251.1	DEAR5	8.45636	0.830471	pHvCslF6	756	774	+	TGAACCCCCTACCGACACT
MA1209.1	ATHB20	8.44548	0.835297	pHvCslF6	362	372	-	ATAAGAATTGT
MA0120.1	id1	8.44236	0.881426	pHvCslF6	115	126	-	TCTTTTCTTGCG
MA1414.1	E2FA	8.43651	0.871145	pHvCslF6	628	637	-	TGGTGCCAAG
MA1226.1	AT5G18450	8.43474	0.817639	pHvCslF6	832	846	-	GGAGGGGGAGGAGGA
MA0946.1	ARR11	8.43113	0.880048	pHvCslF6	382	389	+	AATATACG
MA1243.1	DREB19	8.43108	0.833094	pHvCslF6	759	775	+	ACCCCCTACCGACACTT
MA1301.1	WRKY33	8.41667	0.839689	pHvCslF6	962	972	+	TAAAGGCAAAG
MA0082.1	squamosa	8.41549	0.829249	pHvCslF6	179	192	+	CCAAGTTAAGAAAA
MA0549.1	BZR2	8.40551	0.861344	pHvCslF6	800	810	-	AGTACGTGGGG
MA0974.2	CDF3	8.40014	0.839178	pHvCslF6	769	780	-	ACAAGAAGTGTC
MA0969.1	CMTA2	8.39561	0.925097	pHvCslF6	588	596	-	TGTACGCGT
MA0034.1	Gam1	8.39295	0.887622	pHvCslF6	703	712	-	TCCAACCAAC
MA0970.1	CMTA3	8.3619	0.940265	pHvCslF6	977	985	+	GCGCGTGCA
MA0020.1	Dof2	8.35366	0.98001	pHvCslF6	742	747	-	AAAGCT
MA1188.1	At3g11280	8.35285	0.830053	pHvCslF6	227	240	+	AAACTAATCATCAT
MA1165.1	HHO6	8.3477	0.834165	pHvCslF6	407	417	-	ATTTCCGATTC
MA1662.1	AT3G10030	8.34383	0.832826	pHvCslF6	343	355	+	AATTAATGGATTA
MA1381.1	AT3G46070	8.34284	0.842245	pHvCslF6	237	251	+	TCATCACCACTCATC
MA1696.1	ARF39	8.34168	0.831624	pHvCslF6	945	956	-	AGGAGAACAGGT
MA1385.1	AT2G40260	8.34105	0.827335	pHvCslF6	190	204	-	ATTTTTTTTTCTTTT
MA1225.1	ERF5	8.33389	0.814044	pHvCslF6	247	261	+	TCATCGCCCCCGGCA
MA1227.1	ERF027	8.32208	0.824084	pHvCslF6	839	859	+	CCCCCTCCCCCTCGCCTACAT
MA0984.1	DOF5.7	8.31388	0.959383	pHvCslF6	109	116	+	AAAAGGCG
MA1383.1	KAN2	8.30957	0.802964	pHvCslF6	122	136	-	AGAGAAAGATTCTTT
MA0969.1	CMTA2	8.29957	0.922479	pHvCslF6	585	593	+	TACACGCGT
MA0034.1	Gam1	8.29546	0.884641	pHvCslF6	145	154	+	GGCAACAACC
MA1206.1	ARF2	8.29503	0.908355	pHvCslF6	765	774	+	TACCGACACT
MA1383.1	KAN2	8.28389	0.802537	pHvCslF6	499	513	-	CCACTCATATTCCTG
MA0110.2	ATHB-5	8.28354	0.804312	pHvCslF6	857	869	+	CATTCATTCATTG
MA1271.1	DAG2	8.28309	0.857358	pHvCslF6	870	880	-	AGAAAAGGAAG
MA0586.2	SPL14	8.27781	0.846558	pHvCslF6	441	451	+	TACGTACTAGT
MA0120.1	id1	8.261	0.876293	pHvCslF6	950	961	+	TTCTCCTTGTCG
MA1035.1	TCP4	8.26015	0.873598	pHvCslF6	333	340	+	GGGACCAA
MA1380.1	AT2G20110	8.25904	0.820438	pHvCslF6	668	682	-	TTGTAAATTGTGTTT
MA1035.1	TCP4	8.25728	0.873545	pHvCslF6	631	638	+	GGCACCAC
MA1059.1	SPL5	8.24864	0.91014	pHvCslF6	438	446	+	GCGTACGTA
MA1695.1	ARF36	8.24619	0.810125	pHvCslF6	481	494	+	ACATGGGACACGCA
MA0044.1	HMG-1	8.23335	0.9222	pHvCslF6	155	163	-	CTTGTGCTT
MA1009.1	ARF3	8.23309	0.874626	pHvCslF6	957	964	+	TGTCGTAA
MA0569.1	MYC4	8.22264	0.869889	pHvCslF6	977	984	-	GCACGCGC
MA1225.1	ERF5	8.21484	0.812444	pHvCslF6	317	331	-	CCTCCTCCACCGATT
MA0110.3	ATHB-5	8.20811	0.840703	pHvCslF6	229	240	+	ACTAATCATCAT
MA0950.1	ATHB-12	8.20233	0.87273	pHvCslF6	231	238	-	GATGATTA
MA1384.1	PHL7	8.20063	0.827375	pHvCslF6	380	392	-	GTACGTATATTTT
MA1213.1	ZHD3	8.19746	0.824371	pHvCslF6	341	354	-	AATCCATTAATTAA
MA1044.1	NAC92	8.19061	0.881972	pHvCslF6	416	427	+	ATGCAAGCTAAT
MA0934.1	AHL25	8.18746	0.905429	pHvCslF6	197	204	+	AAAAAAAT
MA0934.1	AHL25	8.18746	0.905429	pHvCslF6	197	204	-	ATTTTTTT
MA0936.1	T11I18.17	8.1852	0.899967	pHvCslF6	488	495	+	ACACGCAG
MA0954.2	ATHB7	8.15838	0.803846	pHvCslF6	309	321	-	CGATTGATTGTTA
MA0952.1	ATHB-51	8.14719	0.882456	pHvCslF6	343	350	+	AATTAATG
MA0577.1	SPL3	8.14351	0.845134	pHvCslF6	27	42	+	TGTACGGTACTCAAAC
MA0940.1	AP1	8.13771	0.830835	pHvCslF6	302	314	+	ACATATATAACAA
MA1159.1	SGR5	8.13321	0.800829	pHvCslF6	217	231	+	CATAACAAACAAACT
MA0008.1	HAT5	8.1304	0.852552	pHvCslF6	340	347	-	TAATTAAT
MA0008.1	HAT5	8.1304	0.852552	pHvCslF6	342	349	+	TAATTAAT
MA0021.1	Dof3	8.12874	0.978498	pHvCslF6	747	752	-	AAAGCA
MA0021.1	Dof3	8.12874	0.978498	pHvCslF6	898	903	+	AAAGCC
MA0985.1	DRE1C	8.12156	0.871975	pHvCslF6	637	644	-	ATGTAGGT
MA0985.1	DRE1C	8.12156	0.871975	pHvCslF6	766	773	-	GTGTCGGT
MA0985.1	DRE1C	8.12156	0.871975	pHvCslF6	852	859	-	ATGTAGGC
MA1322.1	SPL9	8.12041	0.877535	pHvCslF6	440	450	-	CTAGTACGTAC
MA1000.2	ERF105	8.11924	0.822259	pHvCslF6	248	262	-	GTGCCGGGGGCGATG
MA0053.1	MNB1A	8.11462	1	pHvCslF6	743	747	-	AAAGC
MA0053.1	MNB1A	8.11462	1	pHvCslF6	748	752	-	AAAGC
MA0053.1	MNB1A	8.11462	1	pHvCslF6	898	902	+	AAAGC
MA1369.1	HDG1	8.10428	0.853342	pHvCslF6	342	352	-	TCCATTAATTA
MA1058.1	SPL4	8.1	0.954796	pHvCslF6	439	447	+	CGTACGTAC
MA0974.1	CDF3	8.09202	0.894205	pHvCslF6	871	879	-	GAAAAGGAA
MA1209.1	ATHB20	8.09173	0.828514	pHvCslF6	338	348	+	CAATTAATTAA
MA1237.1	AT4G16750	8.08895	0.83125	pHvCslF6	630	644	+	TGGCACCACCTACAT
MA0579.1	CDC5	8.08429	0.832642	pHvCslF6	5	15	+	GCCACAGCGGA
MA1329.1	ZHD1	8.07764	0.83123	pHvCslF6	345	359	-	TTACTAATCCATTAA
MA0974.2	CDF3	8.07697	0.83299	pHvCslF6	187	198	+	AGAAAAAGAAAA
MA1694.1	ARF35	8.06906	0.834728	pHvCslF6	953	966	-	CTTTACGACAAGGA
MA0064.1	PBF	8.06214	1	pHvCslF6	743	747	-	AAAGC
MA0064.1	PBF	8.06214	1	pHvCslF6	748	752	-	AAAGC
MA0064.1	PBF	8.06214	1	pHvCslF6	898	902	+	AAAGC
MA1326.1	ZHD5	8.05958	0.868555	pHvCslF6	422	432	-	CTCTGATTAGC
MA1076.1	WRKY15	8.05953	0.887597	pHvCslF6	939	948	-	AGGTCCAAGG
MA0950.1	ATHB-12	8.05717	0.868931	pHvCslF6	338	345	-	ATTAATTG
MA1427.1	NAC028	8.05265	0.883244	pHvCslF6	750	758	+	TTTGCTTGA
MA0127.1	PEND	8.04949	0.828809	pHvCslF6	217	226	-	GTTTGTTATG
MA0944.1	ARF8	8.04519	0.902439	pHvCslF6	955	963	+	CTTGTCGTA
MA1238.1	ERF38	8.04378	0.82873	pHvCslF6	317	331	+	AATCGGTGGAGGAGG
MA1309.1	WRKY3	8.0436	0.828504	pHvCslF6	962	972	+	TAAAGGCAAAG
MA1044.1	NAC92	8.02956	0.878066	pHvCslF6	114	125	+	GCGCAAGAAAAG
MA1044.1	NAC92	8.02956	0.878066	pHvCslF6	450	461	-	GCGCAAGAAAAC
MA0579.1	CDC5	8.02373	0.831316	pHvCslF6	714	724	+	AGCTCAGCAAG
MA0974.1	CDF3	8.0182	0.892212	pHvCslF6	109	117	+	AAAAGGCGC
MA0989.1	PHYPADRAFT_153324	8.01474	0.96288	pHvCslF6	807	815	-	AGTAAAGTA
MA0121.1	ARR10	8.00847	0.926011	pHvCslF6	123	130	-	AGATTCTT
MA1323.1	GATA19	8.00735	0.847478	pHvCslF6	425	435	-	TAGCTCTGATT
MA1208.1	GT-2	7.99065	0.824776	pHvCslF6	188	201	-	TTTTTTTCTTTTTC
MA0974.1	CDF3	7.9813	0.891216	pHvCslF6	189	197	+	AAAAAGAAA
MA1325.1	GATA14	7.97742	0.802157	pHvCslF6	423	437	-	AGTAGCTCTGATTAG
MA1385.1	AT2G40260	7.97659	0.821668	pHvCslF6	358	372	+	AATAACAATTCTTAT
MA0587.1	TCP16	7.97543	0.818788	pHvCslF6	629	638	-	GTGGTGCCAA
MA1163.1	PHL11	7.97124	0.830993	pHvCslF6	379	392	-	GTACGTATATTTTT
MA0954.2	ATHB7	7.96297	0.800661	pHvCslF6	860	872	+	TCATTCATTGCTT
MA0954.1	ATHB-7	7.96163	0.860501	pHvCslF6	860	869	+	TCATTCATTG
MA1000.2	ERF105	7.9612	0.820021	pHvCslF6	319	333	+	TCGGTGGAGGAGGAG
MA0966.1	BIM3	7.9593	0.886375	pHvCslF6	801	810	+	CCCACGTACT
MA0966.1	BIM3	7.9593	0.886375	pHvCslF6	801	810	-	AGTACGTGGG
MA1289.1	TCP3	7.95393	0.825678	pHvCslF6	330	342	+	GGAGGGACCAATT
MA1031.1	OJ1581_H09.2	7.9464	0.866239	pHvCslF6	331	340	+	GAGGGACCAA
MA1031.1	OJ1581_H09.2	7.9464	0.866239	pHvCslF6	331	340	-	TTGGTCCCTC
MA1000.1	ERF105	7.94462	0.873665	pHvCslF6	548	555	+	TGCGGGCA
MA1263.1	AT1G36060	7.94357	0.828166	pHvCslF6	632	645	-	TATGTAGGTGGTGC
MA1222.1	AT1G44830	7.93104	0.804449	pHvCslF6	830	844	+	CCTCCTCCTCCCCCT
MA1321.1	SPL13	7.92959	0.850966	pHvCslF6	394	404	+	CCTGTACTAAT
MA1057.1	SPL12	7.92628	0.913708	pHvCslF6	439	446	+	CGTACGTA
MA1298.1	WRKY29	7.92204	0.827139	pHvCslF6	962	972	+	TAAAGGCAAAG
MA0565.1	FUS3	7.92069	0.836757	pHvCslF6	977	985	-	TGCACGCGC
MA0973.1	CDF2	7.91604	0.881235	pHvCslF6	108	117	+	GAAAAGGCGC
MA1275.1	AT1G47655	7.91113	0.871261	pHvCslF6	187	197	+	AGAAAAAGAAA
MA0964.1	BIM1	7.90567	0.90775	pHvCslF6	477	486	-	CCATGTGATT
MA1321.1	SPL13	7.90533	0.850486	pHvCslF6	440	450	-	CTAGTACGTAC
MA1164.1	HHO5	7.90246	0.841681	pHvCslF6	120	130	+	GAAAAGAATCT
MA0983.1	DOF5.6	7.89168	0.966829	pHvCslF6	808	815	-	AGTAAAGT
MA1219.1	CEJ1	7.8879	0.806549	pHvCslF6	629	643	+	TTGGCACCACCTACA
MA1187.1	LCL1	7.88141	0.8276	pHvCslF6	379	388	-	GTATATTTTT
MA0986.1	DREB2C	7.88072	0.863103	pHvCslF6	636	643	+	CACCTACA
MA1056.1	SPL11	7.87927	0.838978	pHvCslF6	436	447	-	GTACGTACGCAG
MA0008.1	HAT5	7.87886	0.844623	pHvCslF6	361	368	-	GAATTGTT
MA0564.1	ABI3	7.87229	0.822762	pHvCslF6	607	615	+	TTGCATACA
MA1224.1	CBF1	7.86245	0.843038	pHvCslF6	634	645	+	ACCACCTACATA
MA1217.1	CBF2	7.86178	0.833532	pHvCslF6	847	861	+	CCCTCGCCTACATTC
MA1194.1	AT3G10580	7.85335	0.810947	pHvCslF6	227	241	-	GATGATGATTAGTTT
MA0123.1	abi4	7.85037	0.856162	pHvCslF6	535	544	-	CACCGCACCT
MA0021.1	Dof3	7.84342	0.966367	pHvCslF6	807	812	-	AAAGTA
MA1040.1	MYB46	7.83881	0.882397	pHvCslF6	219	226	-	GTTTGTTA
MA1304.1	WRKY59	7.83836	0.819497	pHvCslF6	961	972	+	GTAAAGGCAAAG
MA1252.1	PUCHI	7.83697	0.821667	pHvCslF6	320	334	-	CCTCCTCCTCCACCG
MA0120.1	id1	7.83622	0.864271	pHvCslF6	189	200	-	TTTTTTCTTTTT
MA0123.1	abi4	7.82161	0.855375	pHvCslF6	545	554	+	CGGTGCGGGC
MA1234.1	ERF017	7.82157	0.822681	pHvCslF6	761	774	-	AGTGTCGGTAGGGG
MA0934.1	AHL25	7.8192	0.897385	pHvCslF6	343	350	+	AATTAATG
MA0934.1	AHL25	7.8192	0.897385	pHvCslF6	343	350	-	CATTAATT
MA0586.2	SPL14	7.80603	0.83722	pHvCslF6	436	446	-	TACGTACGCAG
MA0577.1	SPL3	7.80404	0.837746	pHvCslF6	434	449	-	TAGTACGTACGCAGTA
MA0984.1	DOF5.7	7.79862	0.944024	pHvCslF6	260	267	-	TAAAGGTG
MA0958.1	BHLH13	7.79756	0.869229	pHvCslF6	977	984	-	GCACGCGC
MA1031.1	OJ1581_H09.2	7.79485	0.862556	pHvCslF6	629	638	+	TTGGCACCAC
MA1031.1	OJ1581_H09.2	7.79485	0.862556	pHvCslF6	629	638	-	GTGGTGCCAA
MA1222.1	AT1G44830	7.78955	0.802424	pHvCslF6	247	261	+	TCATCGCCCCCGGCA
MA1169.1	MYB105	7.78848	0.828762	pHvCslF6	346	358	-	TACTAATCCATTA
MA1255.1	AT1G22810	7.78747	0.804733	pHvCslF6	832	846	-	GGAGGGGGAGGAGGA
MA1055.1	SPL1	7.78583	0.853678	pHvCslF6	26	33	+	TTGTACGG
MA1055.1	SPL1	7.78583	0.853678	pHvCslF6	26	33	-	CCGTACAA
MA1255.1	AT1G22810	7.77539	0.804553	pHvCslF6	318	332	+	ATCGGTGGAGGAGGA
MA1329.1	ZHD1	7.77428	0.826159	pHvCslF6	420	434	+	AAGCTAATCAGAGCT
MA1213.1	ZHD3	7.76781	0.817341	pHvCslF6	359	372	+	ATAACAATTCTTAT
MA0556.1	AP3	7.76557	0.800149	pHvCslF6	925	939	-	GTCCAACAATGGCAG
MA0964.1	BIM1	7.76417	0.903402	pHvCslF6	74	83	-	GCCCGTGAGT
MA1245.1	AT2G33710	7.75977	0.807203	pHvCslF6	317	331	-	CCTCCTCCACCGATT
MA1695.1	ARF36	7.75459	0.802832	pHvCslF6	944	957	-	AAGGAGAACAGGTC
MA1061.1	SPT	7.75286	0.877329	pHvCslF6	976	984	+	AGCGCGTGC
MA1217.1	CBF2	7.75261	0.831638	pHvCslF6	632	646	+	GCACCACCTACATAT
MA1659.1	ABF4	7.75123	0.848449	pHvCslF6	800	811	+	CCCCACGTACTT
MA0944.1	ARF8	7.74071	0.894265	pHvCslF6	930	938	+	ATTGTTGGA
MA0569.1	MYC4	7.73696	0.857076	pHvCslF6	977	984	+	GCGCGTGC
MA0953.1	ATHB-6	7.72966	0.901319	pHvCslF6	230	238	+	CTAATCATC
MA1247.1	ERF087	7.72826	0.80212	pHvCslF6	320	334	+	CGGTGGAGGAGGAGG
MA1167.1	EFM	7.72618	0.845718	pHvCslF6	501	511	+	GGAATATGAGT
MA1058.1	SPL4	7.72428	0.940615	pHvCslF6	385	393	-	AGTACGTAT
MA0578.1	SPL8	7.7237	0.835412	pHvCslF6	434	449	+	TACTGCGTACGTACTA
MA1226.1	AT5G18450	7.72142	0.807394	pHvCslF6	318	332	+	ATCGGTGGAGGAGGA
MA1211.1	ATHB18	7.71748	0.859663	pHvCslF6	341	351	+	TTAATTAATGG
MA0983.1	DOF5.6	7.71281	0.960256	pHvCslF6	262	269	-	AATAAAGG
MA1202.1	AGL55	7.71029	0.889091	pHvCslF6	176	181	+	CCACCA
MA1183.1	RVE6	7.70432	0.819451	pHvCslF6	378	388	-	GTATATTTTTG
MA1330.1	ZHD6	7.70182	0.816055	pHvCslF6	420	434	-	AGCTCTGATTAGCTT
MA0557.1	FHY3	7.69763	0.818098	pHvCslF6	650	661	+	CGCACCCGCACA
MA1008.1	PHYPADRAFT_182268	7.69686	0.853287	pHvCslF6	635	644	-	ATGTAGGTGG
MA0578.1	SPL8	7.6957	0.834861	pHvCslF6	27	42	+	TGTACGGTACTCAAAC
MA0978.1	DREB1E	7.69399	0.862717	pHvCslF6	766	773	-	GTGTCGGT
MA1382.1	FAR1	7.68866	0.815049	pHvCslF6	73	87	+	GACTCACGGGCCACG
MA1210.1	HAT22	7.68256	0.832716	pHvCslF6	859	868	+	TTCATTCATT
MA0990.1	EDT1	7.6807	0.860744	pHvCslF6	338	347	-	TAATTAATTG
MA0958.1	BHLH13	7.66955	0.866609	pHvCslF6	977	984	+	GCGCGTGC
MA0120.1	id1	7.6664	0.859465	pHvCslF6	960	971	-	TTTGCCTTTACG
MA1011.1	PHYPADRAFT_72483	7.66369	0.904082	pHvCslF6	478	487	+	ATCACATGGG
MA1011.1	PHYPADRAFT_72483	7.66369	0.904082	pHvCslF6	478	487	-	CCCATGTGAT
MA1039.1	MYB4	7.66308	0.887173	pHvCslF6	219	226	-	GTTTGTTA
MA1196.1	At5g05790	7.66229	0.816777	pHvCslF6	230	244	+	CTAATCATCATCACC
MA1065.1	TCP20	7.66128	0.855849	pHvCslF6	329	338	-	GGTCCCTCCT
MA1264.1	ESE1	7.65906	0.807976	pHvCslF6	247	261	-	TGCCGGGGGCGATGA
MA1311.1	WRKY28	7.65341	0.808996	pHvCslF6	962	974	-	TCCTTTGCCTTTA
MA1026.1	ATHB-15	7.65156	0.86934	pHvCslF6	340	347	-	TAATTAAT
MA1026.1	ATHB-15	7.65156	0.86934	pHvCslF6	342	349	+	TAATTAAT
MA0966.1	BIM3	7.6462	0.879061	pHvCslF6	976	985	+	AGCGCGTGCA
MA0966.1	BIM3	7.6462	0.879061	pHvCslF6	976	985	-	TGCACGCGCT
MA0110.1	ATHB-5	7.64488	0.819063	pHvCslF6	862	870	-	GCAATGAAT
MA0969.1	CMTA2	7.64345	0.904597	pHvCslF6	488	496	-	CCTGCGTGT
MA1225.1	ERF5	7.64139	0.804735	pHvCslF6	830	844	+	CCTCCTCCTCCCCCT
MA1057.1	SPL12	7.63857	0.904564	pHvCslF6	803	810	-	AGTACGTG
MA0956.1	BEE2	7.63807	0.910376	pHvCslF6	801	810	+	CCCACGTACT
MA0956.1	BEE2	7.63807	0.910376	pHvCslF6	801	810	-	AGTACGTGGG
MA0044.1	HMG-1	7.63579	0.90178	pHvCslF6	988	996	-	GTCGTCCTC
MA1168.1	MYR2	7.63299	0.838372	pHvCslF6	498	511	+	GCAGGAATATGAGT
MA0110.3	ATHB-5	7.63178	0.829579	pHvCslF6	341	352	-	TCCATTAATTAA
MA1194.1	AT3G10580	7.63092	0.807104	pHvCslF6	182	196	+	AGTTAAGAAAAAGAA
MA1275.1	AT1G47655	7.62886	0.865532	pHvCslF6	871	881	-	GAGAAAAGGAA
MA1163.1	PHL11	7.62724	0.825556	pHvCslF6	120	133	-	GAAAGATTCTTTTC
MA0996.1	ERF043	7.62559	0.862759	pHvCslF6	636	643	-	TGTAGGTG
MA1058.1	SPL4	7.62471	0.936856	pHvCslF6	440	448	-	AGTACGTAC
MA1245.1	AT2G33710	7.62379	0.805264	pHvCslF6	247	261	+	TCATCGCCCCCGGCA
MA0989.1	PHYPADRAFT_153324	7.62319	0.948802	pHvCslF6	872	880	-	AGAAAAGGA
MA1330.1	ZHD6	7.61997	0.814706	pHvCslF6	284	298	-	AAGTGTAATGAGAGA
MA0129.1	TGA1A	7.61662	0.889705	pHvCslF6	957	963	-	TACGACA
MA1692.1	ARF29	7.6146	0.828719	pHvCslF6	953	967	-	CCTTTACGACAAGGA
MA0987.1	PHYPADRAFT_140773	7.61327	0.966558	pHvCslF6	871	880	-	AGAAAAGGAA
MA1226.1	AT5G18450	7.61095	0.805807	pHvCslF6	631	645	-	TATGTAGGTGGTGCC
MA1192.1	At5g58900	7.6058	0.816744	pHvCslF6	347	361	+	AATGGATTAGTAATA
MA1271.1	DAG2	7.60234	0.844008	pHvCslF6	960	970	+	CGTAAAGGCAA
MA1098.1	ARALYDRAFT_484486	7.60223	0.871283	pHvCslF6	631	638	+	GGCACCAC
MA1095.1	ARALYDRAFT_495258	7.60223	0.871283	pHvCslF6	631	638	+	GGCACCAC
MA1219.1	CEJ1	7.59821	0.80187	pHvCslF6	758	772	+	AACCCCCTACCGACA
MA0578.1	SPL8	7.59809	0.832939	pHvCslF6	379	394	-	GAGTACGTATATTTTT
MA1022.1	PHYPADRAFT_38837	7.59761	0.946319	pHvCslF6	806	815	-	AGTAAAGTAC
MA1391.1	MYB33	7.59714	0.870013	pHvCslF6	308	318	+	ATAACAATCAA
MA1414.1	E2FA	7.58397	0.851837	pHvCslF6	630	639	+	TGGCACCACC
MA0964.1	BIM1	7.58167	0.897795	pHvCslF6	977	986	+	GCGCGTGCAT
MA0989.1	PHYPADRAFT_153324	7.57989	0.947246	pHvCslF6	188	196	+	GAAAAAGAA
MA0973.1	CDF2	7.57752	0.872525	pHvCslF6	260	269	-	AATAAAGGTG
MA1362.1	bHLH77	7.5732	0.814698	pHvCslF6	971	985	+	AGGAGAGCGCGTGCA
MA0034.1	Gam1	7.56532	0.862315	pHvCslF6	991	1000	+	GACGACGGCC
MA1233.2	ERF021	7.56085	0.814694	pHvCslF6	632	646	+	GCACCACCTACATAT
MA0987.1	PHYPADRAFT_140773	7.56073	0.964498	pHvCslF6	188	197	+	GAAAAAGAAA
MA1398.2	KUA1	7.55935	0.826916	pHvCslF6	366	376	+	TTCTTATGCGA
MA0968.1	bZIP68	7.55829	0.908558	pHvCslF6	82	90	-	CAGCGTGGC
MA0008.1	HAT5	7.55389	0.834379	pHvCslF6	312	319	+	CAATCAAT
MA0953.1	ATHB-6	7.55343	0.895885	pHvCslF6	136	144	+	TCAATCAAG
MA1033.1	OJ1058_F05.8	7.54446	0.870507	pHvCslF6	586	593	+	ACACGCGT
MA1033.1	OJ1058_F05.8	7.54446	0.870507	pHvCslF6	586	593	-	ACGCGTGT
MA1034.1	Os05g0497200	7.54446	0.870507	pHvCslF6	251	258	+	CGCCCCCG
MA0553.1	SMZ	7.53702	0.848932	pHvCslF6	823	830	+	TCTCGCAC
MA0970.1	CMTA3	7.5328	0.918292	pHvCslF6	485	493	-	GCGTGTCCC
MA0974.1	CDF3	7.52867	0.878994	pHvCslF6	259	267	-	TAAAGGTGC
MA1190.1	RVE5	7.52861	0.815493	pHvCslF6	120	130	-	AGATTCTTTTC
MA1215.1	ATHB53	7.52532	0.832111	pHvCslF6	362	372	-	ATAAGAATTGT
MA1215.1	ATHB53	7.52326	0.832077	pHvCslF6	338	348	+	CAATTAATTAA
MA1685.1	ARF10	7.5203	0.82284	pHvCslF6	480	494	+	CACATGGGACACGCA
MA1198.1	HAT2	7.52006	0.849008	pHvCslF6	859	869	+	TTCATTCATTG
MA1677.1	NAC078	7.51372	0.851363	pHvCslF6	748	759	-	TTCAAGCAAAGC
MA0969.1	CMTA2	7.50066	0.900705	pHvCslF6	586	594	-	TACGCGTGT
MA1202.1	AGL55	7.49997	0.882426	pHvCslF6	632	637	+	GCACCA
MA0577.1	SPL3	7.49721	0.831068	pHvCslF6	379	394	-	GAGTACGTATATTTTT
MA0979.1	ERF008	7.49412	0.873074	pHvCslF6	537	544	-	CACCGCAC
MA0979.1	ERF008	7.49412	0.873074	pHvCslF6	542	549	-	CACCGCAC
MA0582.1	RAV1	7.49023	0.829167	pHvCslF6	928	939	-	GTCCAACAATGG
MA0983.1	DOF5.6	7.48646	0.951938	pHvCslF6	188	195	+	GAAAAAGA
MA0120.1	id1	7.48366	0.854293	pHvCslF6	192	203	-	TTTTTTTTTCTT
MA0987.1	PHYPADRAFT_140773	7.48362	0.961476	pHvCslF6	806	815	-	AGTAAAGTAC
MA1375.1	ANL2	7.48052	0.842513	pHvCslF6	338	348	+	CAATTAATTAA
MA1181.1	MYB113	7.47967	0.859954	pHvCslF6	359	369	-	AGAATTGTTAT
MA1694.1	ARF35	7.46967	0.823009	pHvCslF6	763	776	+	CCTACCGACACTTC
MA0565.1	FUS3	7.4688	0.825228	pHvCslF6	592	600	-	TGCATGTAC
MA1242.1	AT3G57600	7.46738	0.825121	pHvCslF6	321	331	-	CCTCCTCCACC
MA0583.1	RAV1(var.2)	7.46535	0.82787	pHvCslF6	478	489	+	ATCACATGGGAC
MA0940.1	AP1	7.46324	0.820048	pHvCslF6	195	207	+	AAAAAAAAATACA
MA0965.1	BIM2	7.45639	0.88504	pHvCslF6	478	487	+	ATCACATGGG
MA0965.1	BIM2	7.45639	0.88504	pHvCslF6	478	487	-	CCCATGTGAT
MA0987.1	PHYPADRAFT_140773	7.455	0.960354	pHvCslF6	260	269	-	AATAAAGGTG
MA0586.2	SPL14	7.44137	0.830002	pHvCslF6	386	396	+	TACGTACTCCT
MA0564.1	ABI3	7.43763	0.809923	pHvCslF6	592	600	+	GTACATGCA
MA1218.1	CBF4	7.43581	0.829148	pHvCslF6	634	646	-	ATATGTAGGTGGT
MA1036.1	MYB111	7.43386	0.876327	pHvCslF6	636	643	-	TGTAGGTG
MA1044.1	NAC92	7.43049	0.863532	pHvCslF6	749	760	-	GTTCAAGCAAAG
MA0953.1	ATHB-6	7.42983	0.892073	pHvCslF6	311	319	+	ACAATCAAT
MA0552.1	PIF1	7.42561	0.808771	pHvCslF6	76	89	-	AGCGTGGCCCGTGA
MA0938.1	NAC058	7.4202	0.873042	pHvCslF6	418	425	+	GCAAGCTA
MA0979.1	ERF008	7.41556	0.870771	pHvCslF6	251	258	+	CGCCCCCG
MA0981.1	DOF1.8	7.40912	0.958816	pHvCslF6	260	269	-	AATAAAGGTG
MA0557.1	FHY3	7.40501	0.811446	pHvCslF6	585	596	+	TACACGCGTACA
MA1677.1	NAC078	7.39959	0.849214	pHvCslF6	770	781	-	CACAAGAAGTGT
MA1375.1	ANL2	7.39792	0.841227	pHvCslF6	342	352	+	TAATTAATGGA
MA1014.1	GATA11	7.3971	0.857963	pHvCslF6	428	435	-	TAGCTCTG
MA0984.1	DOF5.7	7.39705	0.932054	pHvCslF6	17	24	+	CAAAGAGG
MA1022.1	PHYPADRAFT_38837	7.39566	0.938279	pHvCslF6	188	197	+	GAAAAAGAAA
MA0952.1	ATHB-51	7.39221	0.867134	pHvCslF6	338	345	-	ATTAATTG
MA0120.1	id1	7.39185	0.851694	pHvCslF6	191	202	-	TTTTTTTTCTTT
MA0938.1	NAC058	7.38858	0.872032	pHvCslF6	116	123	+	GCAAGAAA
MA0938.1	NAC058	7.38858	0.872032	pHvCslF6	452	459	-	GCAAGAAA
MA1071.1	DOF5.3	7.38855	1	pHvCslF6	188	194	+	GAAAAAG
MA0034.1	Gam1	7.388	0.856893	pHvCslF6	217	226	+	CATAACAAAC
MA1252.1	PUCHI	7.38729	0.815113	pHvCslF6	247	261	+	TCATCGCCCCCGGCA
MA1022.1	PHYPADRAFT_38837	7.38521	0.937863	pHvCslF6	871	880	-	AGAAAAGGAA
MA0956.1	BEE2	7.38443	0.903454	pHvCslF6	478	487	+	ATCACATGGG
MA0956.1	BEE2	7.38443	0.903454	pHvCslF6	478	487	-	CCCATGTGAT
MA1027.1	KAN1	7.37349	0.904552	pHvCslF6	858	865	+	ATTCATTC
MA1215.1	ATHB53	7.37316	0.829551	pHvCslF6	337	347	-	TAATTAATTGG
MA0940.1	AP1	7.37119	0.818576	pHvCslF6	179	191	+	CCAAGTTAAGAAA
MA1000.1	ERF105	7.37031	0.862046	pHvCslF6	254	261	-	TGCCGGGG
MA0981.1	DOF1.8	7.36888	0.957158	pHvCslF6	871	880	-	AGAAAAGGAA
MA0123.1	abi4	7.36777	0.842963	pHvCslF6	248	257	+	CATCGCCCCC
MA1041.1	MYB55	7.36598	0.858782	pHvCslF6	762	769	+	CCCTACCG
MA1410.1	StBRC1	7.36256	0.847128	pHvCslF6	79	88	+	CGGGCCACGC
MA0128.1	EmBP-1	7.35944	0.828153	pHvCslF6	479	486	+	TCACATGG
MA1372.1	STZ	7.35738	0.882312	pHvCslF6	428	438	+	CAGAGCTACTG
MA0931.1	ABI5	7.3516	0.853435	pHvCslF6	800	809	+	CCCCACGTAC
MA0953.1	ATHB-6	7.34941	0.889593	pHvCslF6	337	345	+	CCAATTAAT
MA1027.1	KAN1	7.34431	0.903559	pHvCslF6	263	270	+	CTTTATTC
MA0995.2	ERF039	7.34331	0.848495	pHvCslF6	850	860	+	TCGCCTACATT
MA1177.1	MYB65	7.34273	0.85257	pHvCslF6	305	317	+	TATATAACAATCA
MA0989.1	PHYPADRAFT_153324	7.33765	0.938536	pHvCslF6	261	269	-	AATAAAGGT
MA0988.1	PHYPADRAFT_143875	7.33365	0.877203	pHvCslF6	801	810	+	CCCACGTACT
MA0988.1	PHYPADRAFT_143875	7.33365	0.877203	pHvCslF6	801	810	-	AGTACGTGGG
MA1211.1	ATHB18	7.3306	0.852635	pHvCslF6	860	870	+	TCATTCATTGC
MA0110.1	ATHB-5	7.32776	0.810274	pHvCslF6	362	370	+	ACAATTCTT
MA0064.1	PBF	7.32517	0.960531	pHvCslF6	808	812	-	AAAGT
MA1209.1	ATHB20	7.32214	0.813759	pHvCslF6	337	347	-	TAATTAATTGG
MA0981.1	DOF1.8	7.32198	0.955225	pHvCslF6	188	197	+	GAAAAAGAAA
MA0120.1	id1	7.31738	0.849587	pHvCslF6	451	462	+	TTTTCTTGCGCG
MA1295.1	WRKY20	7.3115	0.836671	pHvCslF6	938	950	+	ACCTTGGACCTGT
MA0968.1	bZIP68	7.31027	0.900851	pHvCslF6	487	495	-	CTGCGTGTC
MA1175.1	MYB81	7.3056	0.871278	pHvCslF6	359	369	+	ATAACAATTCT
MA1211.1	ATHB18	7.30292	0.852133	pHvCslF6	362	372	+	ACAATTCTTAT
MA0568.1	MYC3	7.30131	0.874421	pHvCslF6	977	984	+	GCGCGTGC
MA0568.1	MYC3	7.30131	0.874421	pHvCslF6	977	984	-	GCACGCGC
MA0932.1	AHL12	7.3	0.903753	pHvCslF6	197	204	+	AAAAAAAT
MA0932.1	AHL12	7.3	0.903753	pHvCslF6	197	204	-	ATTTTTTT
MA0981.1	DOF1.8	7.29903	0.954279	pHvCslF6	806	815	-	AGTAAAGTAC
MA0971.1	DREB1A	7.27765	0.854713	pHvCslF6	850	859	-	ATGTAGGCGA
MA0948.1	ARR18	7.27745	0.824515	pHvCslF6	122	134	-	AGAAAGATTCTTT
MA1094.1	WRKY8	7.26897	0.887698	pHvCslF6	940	948	-	AGGTCCAAG
MA1085.2	WRKY40	7.26884	0.836761	pHvCslF6	963	972	+	AAAGGCAAAG
MA1295.1	WRKY20	7.26793	0.835905	pHvCslF6	962	974	-	TCCTTTGCCTTTA
MA1036.1	MYB111	7.26377	0.872724	pHvCslF6	147	154	-	GGTTGTTG
MA0932.1	AHL12	7.26236	0.902852	pHvCslF6	379	386	+	AAAAATAT
MA0932.1	AHL12	7.26236	0.902852	pHvCslF6	379	386	-	ATATTTTT
MA0990.1	EDT1	7.26221	0.851059	pHvCslF6	861	870	+	CATTCATTGC
MA1696.1	ARF39	7.26124	0.81196	pHvCslF6	482	493	+	CATGGGACACGC
MA0565.1	FUS3	7.25805	0.819851	pHvCslF6	889	897	-	AGCATGGGC
MA1048.1	ERF018	7.25781	0.86882	pHvCslF6	522	529	-	ACCTACCA
MA1168.1	MYR2	7.25756	0.832077	pHvCslF6	379	392	-	GTACGTATATTTTT
MA1691.1	ARF27	7.25691	0.804207	pHvCslF6	102	114	+	GCAGCAGAAAAGG
MA1398.2	KUA1	7.25628	0.82062	pHvCslF6	556	566	-	TGCTTATCATA
MA0127.1	PEND	7.25337	0.807298	pHvCslF6	195	204	-	ATTTTTTTTT
MA0993.1	ERF7	7.24971	0.873325	pHvCslF6	991	1000	-	GGCCGTCGTC
MA0983.1	DOF5.6	7.2464	0.943117	pHvCslF6	107	114	+	AGAAAAGG
MA0983.1	DOF5.6	7.2464	0.943117	pHvCslF6	873	880	-	AGAAAAGG
MA1013.1	GATA10	7.24088	0.856404	pHvCslF6	428	435	-	TAGCTCTG
MA1408.1	FaEOBII	7.2395	0.853666	pHvCslF6	218	227	-	TGTTTGTTAT
MA0082.1	squamosa	7.23344	0.804903	pHvCslF6	221	234	+	ACAAACAAACTAAT
MA0982.1	DOF2.4	7.23333	0.960401	pHvCslF6	808	814	-	GTAAAGT
MA1212.1	ATHB13	7.23126	0.844203	pHvCslF6	362	372	-	ATAAGAATTGT
MA1097.1	ARALYDRAFT_493022	7.2223	0.857218	pHvCslF6	333	340	+	GGGACCAA
MA1186.1	At1g49010	7.21899	0.825948	pHvCslF6	348	362	-	TTATTACTAATCCAT
MA1057.1	SPL12	7.21889	0.891226	pHvCslF6	30	37	-	AGTACCGT
MA0950.1	ATHB-12	7.21636	0.846922	pHvCslF6	857	864	-	AATGAATG
MA0950.1	ATHB-12	7.21636	0.846922	pHvCslF6	861	868	-	AATGAATG
MA1007.1	PHYPADRAFT_173530	7.21463	0.870694	pHvCslF6	636	643	-	TGTAGGTG
MA1059.1	SPL5	7.21251	0.877934	pHvCslF6	803	811	-	AAGTACGTG
MA0939.1	NAC080	7.21076	0.871049	pHvCslF6	488	495	+	ACACGCAG
MA1381.1	AT3G46070	7.20503	0.820716	pHvCslF6	287	301	+	CTCATTACACTTCTA
MA1343.1	bZIP52	7.19893	0.832968	pHvCslF6	416	429	+	ATGCAAGCTAATCA
MA1321.1	SPL13	7.19848	0.836503	pHvCslF6	385	395	-	GGAGTACGTAT
MA0123.1	abi4	7.1983	0.838328	pHvCslF6	540	549	-	CACCGCACCG
MA1288.1	At1g72010	7.19407	0.801873	pHvCslF6	329	341	+	AGGAGGGACCAAT
MA1026.2	ATHB15	7.19256	0.804732	pHvCslF6	226	240	+	CAAACTAATCATCAT
MA1399.1	At5g08520	7.1864	0.830166	pHvCslF6	345	357	+	TTAATGGATTAGT
MA0973.1	CDF2	7.1856	0.862441	pHvCslF6	259	268	-	ATAAAGGTGC
MA1186.1	At1g49010	7.18258	0.825363	pHvCslF6	230	244	+	CTAATCATCATCACC
MA0951.1	ATHB-16	7.18101	0.870614	pHvCslF6	360	367	+	TAACAATT
MA0951.1	ATHB-16	7.18101	0.870614	pHvCslF6	364	371	-	TAAGAATT
MA1405.1	SIZF2	7.18008	0.848707	pHvCslF6	765	774	+	TACCGACACT
MA0995.2	ERF039	7.17893	0.845043	pHvCslF6	635	645	+	CCACCTACATA
MA0977.1	DOF2.5	7.17736	0.878289	pHvCslF6	260	267	-	TAAAGGTG
MA1190.1	RVE5	7.17623	0.809475	pHvCslF6	378	388	-	GTATATTTTTG
MA1212.1	ATHB13	7.1762	0.843219	pHvCslF6	338	348	+	CAATTAATTAA
MA1011.1	PHYPADRAFT_72483	7.17152	0.891784	pHvCslF6	976	985	+	AGCGCGTGCA
MA1011.1	PHYPADRAFT_72483	7.17152	0.891784	pHvCslF6	976	985	-	TGCACGCGCT
MA0552.1	PIF1	7.1665	0.803285	pHvCslF6	70	83	+	AGGGACTCACGGGC
MA1249.1	RAP210	7.16343	0.822947	pHvCslF6	847	861	-	GAATGTAGGCGAGGG
MA1426.1	MYB124	7.16298	0.875858	pHvCslF6	456	465	-	CCCCGCGCAA
MA0989.1	PHYPADRAFT_153324	7.15727	0.932051	pHvCslF6	119	127	+	AGAAAAGAA
MA0971.1	DREB1A	7.15107	0.851908	pHvCslF6	635	644	-	ATGTAGGTGG
MA0583.1	RAV1(var.2)	7.14384	0.818309	pHvCslF6	390	401	+	TACTCCTGTACT
MA1365.2	AT5G47660	7.14342	0.848629	pHvCslF6	353	363	+	TTAGTAATAAC
MA0982.1	DOF2.4	7.14305	0.956617	pHvCslF6	189	195	+	AAAAAGA
MA1406.1	ATHB4	7.14011	0.871761	pHvCslF6	342	351	+	TAATTAATGG
MA1063.1	TCP19	7.13863	0.83731	pHvCslF6	70	79	+	AGGGACTCAC
MA0941.1	ABF2	7.12874	0.827622	pHvCslF6	381	393	+	AAATATACGTACT
MA1210.1	HAT22	7.12805	0.81977	pHvCslF6	855	864	+	TACATTCATT
MA0980.1	RAP2-10	7.12745	0.840659	pHvCslF6	538	545	-	GCACCGCA
MA0980.1	RAP2-10	7.12745	0.840659	pHvCslF6	543	550	-	GCACCGCA
MA0982.1	DOF2.4	7.12614	0.955909	pHvCslF6	262	268	-	ATAAAGG
MA1693.1	ARF34	7.1233	0.807002	pHvCslF6	685	697	+	CGCACACAGCTCC
MA0977.1	DOF2.5	7.12175	0.877089	pHvCslF6	261	268	-	ATAAAGGT
MA0044.1	HMG-1	7.11791	0.884083	pHvCslF6	609	617	-	GGTGTATGC
MA0941.1	ABF2	7.1178	0.827374	pHvCslF6	801	813	-	TAAAGTACGTGGG
MA0940.1	AP1	7.11734	0.814517	pHvCslF6	186	198	+	AAGAAAAAGAAAA
MA0120.1	id1	7.11248	0.843788	pHvCslF6	186	197	-	TTTCTTTTTCTT
MA1060.1	SPL7	7.10948	0.847903	pHvCslF6	388	395	+	CGTACTCC
MA1379.1	SOL1	7.10349	0.802829	pHvCslF6	668	682	+	AAACACAATTTACAA
MA0955.1	POPTR_0002s00440g	7.10287	0.891218	pHvCslF6	439	445	+	CGTACGT
MA1324.1	GATA20	7.10098	0.835423	pHvCslF6	426	433	+	ATCAGAGC
MA0987.1	PHYPADRAFT_140773	7.09936	0.946414	pHvCslF6	107	116	+	AGAAAAGGCG
MA0990.1	EDT1	7.09202	0.84712	pHvCslF6	791	800	+	CCATAAATCC
MA1023.1	PHYPADRAFT_28324	7.08574	0.862309	pHvCslF6	636	643	-	TGTAGGTG
MA1060.1	SPL7	7.07995	0.847032	pHvCslF6	27	34	+	TGTACGGT
MA0973.1	CDF2	7.07694	0.859645	pHvCslF6	119	128	+	AGAAAAGAAT
MA1021.1	PHYPADRAFT_48267	7.07319	0.849786	pHvCslF6	802	809	+	CCACGTAC
MA0096.1	bZIP910	7.07	0.851898	pHvCslF6	815	821	-	ATGACGA
MA1235.1	AIL7	7.06691	0.848825	pHvCslF6	31	41	+	CGGTACTCAAA
MA0983.1	DOF5.6	7.06639	0.936502	pHvCslF6	960	967	+	CGTAAAGG
MA0054.1	myb.Ph3	7.06413	0.847433	pHvCslF6	309	317	+	TAACAATCA
MA1311.2	WRKY28	7.06128	0.842649	pHvCslF6	142	152	+	AAGGGCAACAA
MA0974.1	CDF3	7.05846	0.866298	pHvCslF6	260	268	-	ATAAAGGTG
MA1071.1	DOF5.3	7.05293	0.985175	pHvCslF6	263	269	-	AATAAAG
MA0970.1	CMTA3	7.04901	0.90547	pHvCslF6	583	591	-	GCGTGTATG
MA1237.1	AT4G16750	7.04889	0.813625	pHvCslF6	845	859	+	CCCCCTCGCCTACAT
MA1330.1	ZHD6	7.0478	0.80528	pHvCslF6	353	367	-	AATTGTTATTACTAA
MA1322.1	SPL9	7.04746	0.853816	pHvCslF6	385	395	-	GGAGTACGTAT
MA1381.1	AT3G46070	7.04366	0.817663	pHvCslF6	130	144	+	TTTCTCTCAATCAAG
MA0974.2	CDF3	7.04021	0.813139	pHvCslF6	292	303	-	GTTAGAAGTGTA
MA0129.1	TGA1A	7.03485	0.867782	pHvCslF6	814	820	+	CTCGTCA
MA0005.1	AG	7.03306	0.843705	pHvCslF6	927	937	-	CCAACAATGGC
MA1671.1	ERF118	7.03287	0.834855	pHvCslF6	248	258	+	CATCGCCCCCG
MA0946.1	ARR11	7.0308	0.850634	pHvCslF6	124	131	-	AAGATTCT
MA1662.1	AT3G10030	7.02364	0.806354	pHvCslF6	297	309	+	TTCTAACATATAT
MA1689.1	ARF18	7.02155	0.811509	pHvCslF6	220	232	+	AACAAACAAACTA
MA0987.1	PHYPADRAFT_140773	7.01296	0.943028	pHvCslF6	119	128	+	AGAAAAGAAT
MA1410.1	StBRC1	7.0076	0.83917	pHvCslF6	630	639	+	TGGCACCACC
MA1164.1	HHO5	7.00694	0.824175	pHvCslF6	379	389	+	AAAAATATACG
MA1088.1	WRKY48	6.99951	0.907664	pHvCslF6	940	949	-	CAGGTCCAAG
MA1416.1	RAMOSA1	6.99607	0.803614	pHvCslF6	128	141	-	GATTGAGAGAAAGA
MA1076.1	WRKY15	6.99324	0.857474	pHvCslF6	932	941	-	AGGTCCAACA
MA1022.1	PHYPADRAFT_38837	6.98976	0.92212	pHvCslF6	260	269	-	AATAAAGGTG
MA0984.1	DOF5.7	6.98654	0.919817	pHvCslF6	108	115	+	GAAAAGGC
MA0990.1	EDT1	6.98282	0.844592	pHvCslF6	856	865	-	GAATGAATGT
MA1659.1	ABF4	6.98269	0.832332	pHvCslF6	477	488	-	TCCCATGTGATT
MA1044.1	NAC92	6.98037	0.852611	pHvCslF6	723	734	+	AGACAAGCGAGC
MA1005.1	ERF3	6.97639	0.854706	pHvCslF6	993	1000	-	GGCCGTCG
MA0987.1	PHYPADRAFT_140773	6.9702	0.941352	pHvCslF6	960	969	+	CGTAAAGGCA
MA1398.1	KUA1	6.9656	0.808038	pHvCslF6	555	569	-	ATATGCTTATCATAT
MA0557.1	FHY3	6.96402	0.801421	pHvCslF6	75	86	+	CTCACGGGCCAC
MA0123.1	abi4	6.95617	0.831707	pHvCslF6	540	549	+	CGGTGCGGTG
MA0565.1	FUS3	6.95557	0.812133	pHvCslF6	608	616	+	TGCATACAC
MA1008.1	PHYPADRAFT_182268	6.95384	0.838243	pHvCslF6	526	535	+	AGGTAGGTGA
MA1058.1	SPL4	6.94683	0.91127	pHvCslF6	802	810	-	AGTACGTGG
MA1427.1	NAC028	6.94557	0.861722	pHvCslF6	512	520	-	GTTGCTTCC
MA0577.2	SPL3	6.9448	0.828645	pHvCslF6	437	444	+	TGCGTACG
MA0577.2	SPL3	6.9448	0.828645	pHvCslF6	439	446	-	TACGTACG
MA0980.1	RAP2-10	6.94473	0.836628	pHvCslF6	827	834	+	GCACCTCC
MA0582.1	RAV1	6.93563	0.814831	pHvCslF6	636	647	+	CACCTACATATA
MA1030.1	P0510F09.23	6.93455	0.889045	pHvCslF6	139	148	-	TGCCCTTGAT
MA1085.1	WRKY40	6.93062	0.919024	pHvCslF6	934	941	-	AGGTCCAA
MA1085.1	WRKY40	6.93062	0.919024	pHvCslF6	941	948	-	AGGTCCAA
MA1206.1	ARF2	6.92631	0.878085	pHvCslF6	930	939	-	GTCCAACAAT
MA1231.1	ERF15	6.92495	0.809275	pHvCslF6	319	333	-	CTCCTCCTCCACCGA
MA0984.1	DOF5.7	6.92073	0.917855	pHvCslF6	198	205	+	AAAAAATA
MA0965.1	BIM2	6.9186	0.872952	pHvCslF6	976	985	+	AGCGCGTGCA
MA0965.1	BIM2	6.9186	0.872952	pHvCslF6	976	985	-	TGCACGCGCT
MA1328.1	ATHB34	6.91454	0.810463	pHvCslF6	350	364	-	TGTTATTACTAATCC
MA1322.1	SPL9	6.91396	0.850865	pHvCslF6	588	598	-	CATGTACGCGT
MA1322.1	SPL9	6.91092	0.850798	pHvCslF6	441	451	+	TACGTACTAGT
MA1261.1	AT5G67000	6.90798	0.814636	pHvCslF6	3	17	+	AGGCCACAGCGGAGC
MA0944.1	ARF8	6.90693	0.871882	pHvCslF6	852	860	-	AATGTAGGC
MA0568.1	MYC3	6.90308	0.863227	pHvCslF6	479	486	+	TCACATGG
MA0568.1	MYC3	6.90308	0.863227	pHvCslF6	479	486	-	CCATGTGA
MA0565.2	FUS3	6.89967	0.839083	pHvCslF6	601	610	-	GCAAATGCAA
MA0983.1	DOF5.6	6.89894	0.930348	pHvCslF6	895	902	+	GCTAAAGC
MA1025.1	HBI1	6.8986	0.821548	pHvCslF6	478	489	-	GTCCCATGTGAT
MA1692.1	ARF29	6.89713	0.814095	pHvCslF6	762	776	+	CCCTACCGACACTTC
MA0973.1	CDF2	6.8936	0.854928	pHvCslF6	197	206	+	AAAAAAATAC
MA0941.1	ABF2	6.89325	0.822278	pHvCslF6	798	810	+	TCCCCCACGTACT
MA1237.1	AT4G16750	6.89201	0.810967	pHvCslF6	316	330	-	CTCCTCCACCGATTG
MA0020.1	Dof2	6.89089	0.908069	pHvCslF6	122	127	+	AAAGAA
MA0020.1	Dof2	6.89089	0.908069	pHvCslF6	191	196	+	AAAGAA
MA1388.1	AT3G24120	6.8905	0.891546	pHvCslF6	406	413	+	AGAATCGG
MA0953.1	ATHB-6	6.8773	0.875036	pHvCslF6	862	870	-	GCAATGAAT
MA0938.1	NAC058	6.87723	0.855708	pHvCslF6	488	495	+	ACACGCAG
MA0933.1	AHL20	6.87474	0.865002	pHvCslF6	343	350	+	AATTAATG
MA0932.1	AHL12	6.8671	0.893384	pHvCslF6	198	205	+	AAAAAATA
MA0932.1	AHL12	6.8671	0.893384	pHvCslF6	198	205	-	TATTTTTT
MA1211.1	ATHB18	6.86635	0.844202	pHvCslF6	338	348	-	TTAATTAATTG
MA1036.1	MYB111	6.8659	0.864296	pHvCslF6	219	226	-	GTTTGTTA
MA0562.1	PIF5	6.8625	0.854543	pHvCslF6	76	83	+	TCACGGGC
MA1661.1	AT-GTL1	6.8576	0.813431	pHvCslF6	192	203	+	AAGAAAAAAAAA
MA1167.1	EFM	6.85594	0.829544	pHvCslF6	380	390	+	AAAATATACGT
MA0965.1	BIM2	6.85454	0.871513	pHvCslF6	801	810	+	CCCACGTACT
MA0965.1	BIM2	6.85454	0.871513	pHvCslF6	801	810	-	AGTACGTGGG
MA0984.1	DOF5.7	6.85221	0.915813	pHvCslF6	126	133	-	GAAAGATT
MA1074.1	UNE10	6.84862	0.852703	pHvCslF6	802	809	+	CCACGTAC
MA1677.1	NAC078	6.84831	0.838833	pHvCslF6	818	829	-	TGCGAGAAATGA
MA1344.1	bZIP28	6.84694	0.809215	pHvCslF6	811	825	-	AGAAATGACGAGTAA
MA0569.1	MYC4	6.84196	0.833463	pHvCslF6	802	809	+	CCACGTAC
MA1392.1	MYB98	6.84035	0.822865	pHvCslF6	27	41	-	TTTGAGTACCGTACA
MA0568.1	MYC3	6.83954	0.861442	pHvCslF6	564	571	+	GCATATGG
MA0568.1	MYC3	6.83954	0.861442	pHvCslF6	564	571	-	CCATATGC
MA1058.1	SPL4	6.83356	0.906995	pHvCslF6	393	401	-	AGTACAGGA
MA1224.1	CBF1	6.83165	0.823118	pHvCslF6	849	860	+	CTCGCCTACATT
MA0120.1	id1	6.83096	0.83582	pHvCslF6	875	886	+	TTTTCTCTCTCC
MA1393.1	MYB70	6.8258	0.811978	pHvCslF6	300	313	+	TAACATATATAACA
MA0984.1	DOF5.7	6.82179	0.914906	pHvCslF6	188	195	+	GAAAAAGA
MA1669.1	DREB1B	6.81969	0.806388	pHvCslF6	849	862	+	CTCGCCTACATTCA
MA1406.1	ATHB4	6.81665	0.866703	pHvCslF6	860	869	-	CAATGAATGA
MA1198.1	HAT2	6.80845	0.835975	pHvCslF6	347	357	-	ACTAATCCATT
MA0128.1	EmBP-1	6.80836	0.809066	pHvCslF6	802	809	-	GTACGTGG
MA1079.1	WRKY21	6.80792	0.859223	pHvCslF6	940	949	-	CAGGTCCAAG
MA0989.1	PHYPADRAFT_153324	6.80312	0.919318	pHvCslF6	107	115	+	AGAAAAGGC
MA1071.1	DOF5.3	6.80052	0.974025	pHvCslF6	107	113	+	AGAAAAG
MA1071.1	DOF5.3	6.80052	0.974025	pHvCslF6	119	125	+	AGAAAAG
MA1071.1	DOF5.3	6.80052	0.974025	pHvCslF6	874	880	-	AGAAAAG
MA1027.1	KAN1	6.79812	0.884985	pHvCslF6	553	560	-	TCATATGC
MA0951.1	ATHB-16	6.79634	0.863497	pHvCslF6	231	238	+	TAATCATC
MA1037.1	MYB24	6.79517	0.885372	pHvCslF6	637	645	-	TATGTAGGT
MA1027.1	KAN1	6.78712	0.88461	pHvCslF6	125	132	-	AAAGATTC
MA0981.1	DOF1.8	6.78647	0.933157	pHvCslF6	107	116	+	AGAAAAGGCG
MA0053.1	MNB1A	6.78578	0.931989	pHvCslF6	18	22	+	AAAGA
MA0053.1	MNB1A	6.78578	0.931989	pHvCslF6	122	126	+	AAAGA
MA0053.1	MNB1A	6.78578	0.931989	pHvCslF6	128	132	-	AAAGA
MA0053.1	MNB1A	6.78578	0.931989	pHvCslF6	191	195	+	AAAGA
MA0053.1	MNB1A	6.78578	0.931989	pHvCslF6	808	812	-	AAAGT
MA0581.1	LEC2	6.78549	0.831222	pHvCslF6	623	633	-	GCCAAGCACTT
MA1425.1	HYH	6.7845	0.822479	pHvCslF6	800	811	-	AAGTACGTGGGG
MA1045.1	NAC043	6.78058	0.847726	pHvCslF6	384	393	-	AGTACGTATA
MA0983.1	DOF5.6	6.7802	0.925985	pHvCslF6	119	126	+	AGAAAAGA
MA1410.1	StBRC1	6.77948	0.834056	pHvCslF6	330	339	-	TGGTCCCTCC
MA1059.1	SPL5	6.77941	0.864472	pHvCslF6	30	38	-	GAGTACCGT
MA0968.1	bZIP68	6.77822	0.884316	pHvCslF6	585	593	-	ACGCGTGTA
MA1388.1	AT3G24120	6.77692	0.889007	pHvCslF6	563	570	+	AGCATATG
MA1326.1	ZHD5	6.77505	0.843383	pHvCslF6	474	484	-	ATGTGATTTGT
MA1689.1	ARF18	6.77408	0.806503	pHvCslF6	952	964	-	TTACGACAAGGAG
MA1428.1	TCP8	6.77317	0.846973	pHvCslF6	483	491	-	GTGTCCCAT
MA1186.1	At1g49010	6.76948	0.818724	pHvCslF6	224	238	+	AACAAACTAATCATC
MA1044.1	NAC92	6.76092	0.847287	pHvCslF6	811	822	+	TTACTCGTCATT
MA0968.1	bZIP68	6.76078	0.883774	pHvCslF6	801	809	-	GTACGTGGG
MA1062.1	TCP15	6.74778	0.832736	pHvCslF6	631	638	+	GGCACCAC
MA0994.1	ERF8	6.74647	0.836314	pHvCslF6	991	1000	-	GGCCGTCGTC
MA0567.1	ERF1B	6.74415	0.824402	pHvCslF6	251	258	+	CGCCCCCG
MA0549.1	BZR2	6.73765	0.826168	pHvCslF6	585	595	+	TACACGCGTAC
MA0955.1	POPTR_0002s00440g	6.7315	0.87972	pHvCslF6	438	444	-	CGTACGC
MA0577.2	SPL3	6.72999	0.823116	pHvCslF6	386	393	+	TACGTACT
MA0577.2	SPL3	6.72999	0.823116	pHvCslF6	441	448	+	TACGTACT
MA1187.1	LCL1	6.72237	0.807882	pHvCslF6	121	130	-	AGATTCTTTT
MA1372.1	STZ	6.7223	0.8699	pHvCslF6	508	518	-	TGCTTCCACTC
MA1196.1	At5g05790	6.72213	0.802212	pHvCslF6	127	141	+	ATCTTTCTCTCAATC
MA0120.1	id1	6.72132	0.832717	pHvCslF6	188	199	-	TTTTTCTTTTTC
MA1088.1	WRKY48	6.72006	0.898435	pHvCslF6	933	942	-	AAGGTCCAAC
MA1056.1	SPL11	6.71907	0.813966	pHvCslF6	802	813	-	TAAAGTACGTGG
MA0955.1	POPTR_0002s00440g	6.71204	0.879118	pHvCslF6	387	393	-	AGTACGT
MA0955.1	POPTR_0002s00440g	6.71204	0.879118	pHvCslF6	442	448	-	AGTACGT
MA0955.1	POPTR_0002s00440g	6.71204	0.879118	pHvCslF6	804	810	-	AGTACGT
MA0021.1	Dof3	6.70193	0.917835	pHvCslF6	110	115	+	AAAGGC
MA0021.1	Dof3	6.70193	0.917835	pHvCslF6	872	877	-	AAAGGA
MA0021.1	Dof3	6.70193	0.917835	pHvCslF6	963	968	+	AAAGGC
MA0021.1	Dof3	6.70193	0.917835	pHvCslF6	969	974	+	AAAGGA
MA0561.1	PIF4	6.70178	0.852511	pHvCslF6	77	84	+	CACGGGCC
MA1058.1	SPL4	6.69644	0.901819	pHvCslF6	436	444	-	CGTACGCAG
MA0964.1	BIM1	6.69454	0.870537	pHvCslF6	800	809	-	GTACGTGGGG
MA1426.1	MYB124	6.69369	0.863477	pHvCslF6	586	595	-	GTACGCGTGT
MA0984.1	DOF5.7	6.6933	0.911076	pHvCslF6	872	879	-	GAAAAGGA
MA1291.1	TCP7	6.69309	0.802722	pHvCslF6	331	341	+	GAGGGACCAAT
MA1004.1	ERF13	6.69273	0.860585	pHvCslF6	251	258	+	CGCCCCCG
MA1406.1	ATHB4	6.69039	0.864728	pHvCslF6	861	870	+	CATTCATTGC
MA0982.1	DOF2.4	6.68901	0.937587	pHvCslF6	108	114	+	GAAAAGG
MA0982.1	DOF2.4	6.68901	0.937587	pHvCslF6	873	879	-	GAAAAGG
MA1201.1	AGL42	6.68719	0.842118	pHvCslF6	232	238	+	AATCATC
MA1201.1	AGL42	6.68719	0.842118	pHvCslF6	238	244	+	CATCACC
MA1025.1	HBI1	6.68633	0.817034	pHvCslF6	799	810	+	CCCCCACGTACT
MA0940.1	AP1	6.68568	0.807613	pHvCslF6	925	937	-	CCAACAATGGCAG
MA0981.1	DOF1.8	6.68536	0.92899	pHvCslF6	960	969	+	CGTAAAGGCA
MA1669.1	DREB1B	6.68432	0.803869	pHvCslF6	634	647	+	ACCACCTACATATA
MA0565.1	FUS3	6.68394	0.805203	pHvCslF6	978	986	+	CGCGTGCAT
MA1026.1	ATHB-15	6.68006	0.842806	pHvCslF6	364	371	-	TAAGAATT
MA1211.1	ATHB18	6.67614	0.840747	pHvCslF6	337	347	+	CCAATTAATTA
MA1026.1	ATHB-15	6.65894	0.842229	pHvCslF6	235	242	-	TGATGATG
MA1206.1	ARF2	6.65744	0.872139	pHvCslF6	704	713	-	ATCCAACCAA
MA0981.1	DOF1.8	6.65286	0.927651	pHvCslF6	119	128	+	AGAAAAGAAT
MA1414.1	E2FA	6.65151	0.830718	pHvCslF6	110	119	-	TTGCGCCTTT
MA0008.1	HAT5	6.64986	0.80588	pHvCslF6	857	864	+	CATTCATT
MA0008.1	HAT5	6.64986	0.80588	pHvCslF6	861	868	+	CATTCATT
MA0001.1	AGL3	6.6467	0.821389	pHvCslF6	791	800	+	CCATAAATCC
MA1381.1	AT3G46070	6.6464	0.810146	pHvCslF6	126	140	+	AATCTTTCTCTCAAT
MA0952.1	ATHB-51	6.64476	0.851964	pHvCslF6	363	370	-	AAGAATTG
MA0955.1	POPTR_0002s00440g	6.64243	0.876963	pHvCslF6	31	37	-	AGTACCG
MA1381.1	AT3G46070	6.63941	0.810014	pHvCslF6	878	892	+	TCTCTCTCCCTGCCC
MA1022.1	PHYPADRAFT_38837	6.6321	0.907881	pHvCslF6	119	128	+	AGAAAAGAAT
MA0565.2	FUS3	6.62935	0.833941	pHvCslF6	854	863	+	CTACATTCAT
MA1057.1	SPL12	6.62673	0.872406	pHvCslF6	396	403	+	TGTACTAA
MA1238.1	ERF38	6.62542	0.805682	pHvCslF6	844	858	-	TGTAGGCGAGGGGGA
MA1048.1	ERF018	6.61916	0.856239	pHvCslF6	577	584	+	GCCGAGCA
MA1058.1	SPL4	6.61655	0.898804	pHvCslF6	24	32	-	CGTACAAGC
MA0984.1	DOF5.7	6.61371	0.908704	pHvCslF6	121	128	+	AAAAGAAT
MA1275.1	AT1G47655	6.60921	0.844837	pHvCslF6	960	970	+	CGTAAAGGCAA
MA1415.1	REF6	6.60857	0.814154	pHvCslF6	424	434	+	TAATCAGAGCT
MA1188.1	At3g11280	6.6085	0.801027	pHvCslF6	127	140	+	ATCTTTCTCTCAAT
MA1027.1	KAN1	6.60573	0.878442	pHvCslF6	854	861	+	CTACATTC
MA0978.1	DREB1E	6.60299	0.842238	pHvCslF6	637	644	-	ATGTAGGT
MA0979.1	ERF008	6.59956	0.84684	pHvCslF6	660	667	+	CACCGCTC
MA1059.1	SPL5	6.5972	0.858809	pHvCslF6	394	402	-	TAGTACAGG
MA0953.1	ATHB-6	6.59346	0.866284	pHvCslF6	400	408	+	CTAATAAGA
MA1004.1	ERF13	6.59085	0.858244	pHvCslF6	254	261	+	CCCCGGCA
MA0581.1	LEC2	6.59011	0.82701	pHvCslF6	204	214	+	TACAGGCACTT
MA0942.1	ARF1	6.58877	0.854879	pHvCslF6	637	644	+	ACCTACAT
MA0967.1	BZIP60	6.58795	0.818037	pHvCslF6	957	964	+	TGTCGTAA
MA0967.1	BZIP60	6.58795	0.818037	pHvCslF6	957	964	-	TTACGACA
MA1044.1	NAC92	6.58599	0.843044	pHvCslF6	20	31	-	GTACAAGCCTCT
MA1036.1	MYB111	6.58508	0.858347	pHvCslF6	761	768	-	GGTAGGGG
MA0953.1	ATHB-6	6.58477	0.866016	pHvCslF6	343	351	-	CCATTAATT
MA0992.2	ERF4	6.57823	0.813375	pHvCslF6	988	999	-	GCCGTCGTCCTC
MA1032.1	DREB1G	6.57113	0.828814	pHvCslF6	850	859	+	TCGCCTACAT
MA1426.1	MYB124	6.56365	0.860046	pHvCslF6	973	982	-	ACGCGCTCTC
MA0953.1	ATHB-6	6.55732	0.865169	pHvCslF6	860	868	+	TCATTCATT
MA1185.1	LHY1	6.55514	0.815321	pHvCslF6	379	388	-	GTATATTTTT
MA0983.1	DOF5.6	6.54994	0.917524	pHvCslF6	645	652	+	ATAAACGC
MA1343.1	bZIP52	6.54815	0.822233	pHvCslF6	783	796	+	ATCCCAGCCCATAA
MA1071.1	DOF5.3	6.54739	0.962844	pHvCslF6	809	815	-	AGTAAAG
MA1071.1	DOF5.3	6.54739	0.962844	pHvCslF6	960	966	+	CGTAAAG
MA1427.1	NAC028	6.54072	0.853852	pHvCslF6	866	874	+	ATTGCTTCC
MA1212.1	ATHB13	6.53777	0.831813	pHvCslF6	337	347	-	TAATTAATTGG
MA1071.1	DOF5.3	6.5351	0.962301	pHvCslF6	895	901	+	GCTAAAG
MA0941.1	ABF2	6.52607	0.813944	pHvCslF6	582	594	+	GCATACACGCGTA
MA0044.1	HMG-1	6.52494	0.86382	pHvCslF6	582	590	-	CGTGTATGC
MA1022.1	PHYPADRAFT_38837	6.5236	0.903562	pHvCslF6	107	116	+	AGAAAAGGCG
MA0987.1	PHYPADRAFT_140773	6.52008	0.923709	pHvCslF6	895	904	+	GCTAAAGCCT
MA0946.1	ARR11	6.51491	0.839797	pHvCslF6	405	412	+	AAGAATCG
MA0966.1	BIM3	6.51419	0.852616	pHvCslF6	478	487	+	ATCACATGGG
MA0966.1	BIM3	6.51419	0.852616	pHvCslF6	478	487	-	CCCATGTGAT
MA1040.1	MYB46	6.5135	0.855396	pHvCslF6	147	154	-	GGTTGTTG
MA1094.1	WRKY8	6.51147	0.865781	pHvCslF6	933	941	-	AGGTCCAAC
MA0565.2	FUS3	6.51075	0.831684	pHvCslF6	203	212	+	ATACAGGCAC
MA0988.1	PHYPADRAFT_143875	6.50575	0.857172	pHvCslF6	976	985	+	AGCGCGTGCA
MA0988.1	PHYPADRAFT_143875	6.50575	0.857172	pHvCslF6	976	985	-	TGCACGCGCT
MA1231.1	ERF15	6.50362	0.8033	pHvCslF6	322	336	-	TCCCTCCTCCTCCAC
MA0588.1	TGA1	6.50184	0.812798	pHvCslF6	232	242	-	TGATGATGATT
MA1001.2	ERF11	6.5018	0.810868	pHvCslF6	988	999	-	GCCGTCGTCCTC
MA0974.1	CDF3	6.49855	0.851179	pHvCslF6	120	128	+	GAAAAGAAT
MA0020.1	Dof2	6.49265	0.888483	pHvCslF6	807	812	-	AAAGTA
MA0020.1	Dof2	6.49265	0.888483	pHvCslF6	872	877	-	AAAGGA
MA0020.1	Dof2	6.49265	0.888483	pHvCslF6	969	974	+	AAAGGA
MA0123.1	abi4	6.48976	0.818951	pHvCslF6	571	580	-	CGGCCCAGCC
MA0964.1	BIM1	6.48669	0.864151	pHvCslF6	479	488	+	TCACATGGGA
MA0964.1	BIM1	6.48497	0.864098	pHvCslF6	584	593	-	ACGCGTGTAT
MA0020.1	Dof2	6.48443	0.888079	pHvCslF6	127	132	-	AAAGAT
MA1057.1	SPL12	6.47706	0.86765	pHvCslF6	589	596	-	TGTACGCG
MA0578.1	SPL8	6.47599	0.810853	pHvCslF6	438	453	+	GCGTACGTACTAGTTT
MA1058.1	SPL4	6.47597	0.893498	pHvCslF6	588	596	-	TGTACGCGT
MA1057.1	SPL12	6.4719	0.867486	pHvCslF6	437	444	-	CGTACGCA
MA1058.1	SPL4	6.47108	0.893313	pHvCslF6	29	37	-	AGTACCGTA
MA1026.1	ATHB-15	6.46801	0.837014	pHvCslF6	231	238	+	TAATCATC
MA1670.1	DREB1C	6.46721	0.804623	pHvCslF6	848	862	+	CCTCGCCTACATTCA
MA0989.1	PHYPADRAFT_153324	6.46711	0.907237	pHvCslF6	895	903	+	GCTAAAGCC
MA0979.1	ERF008	6.46143	0.84279	pHvCslF6	614	621	+	CACCGAAG
MA0980.2	RAP2-10	6.46136	0.818038	pHvCslF6	635	646	+	CCACCTACATAT
MA1164.1	HHO5	6.45853	0.813454	pHvCslF6	402	412	+	AATAAGAATCG
MA1406.1	ATHB4	6.45722	0.861082	pHvCslF6	230	239	-	TGATGATTAG
MA0956.1	BEE2	6.45617	0.878125	pHvCslF6	976	985	+	AGCGCGTGCA
MA0956.1	BEE2	6.45617	0.878125	pHvCslF6	976	985	-	TGCACGCGCT
MA1409.1	OsRR22	6.45337	0.826836	pHvCslF6	122	131	-	AAGATTCTTT
MA0982.1	DOF2.4	6.4521	0.927657	pHvCslF6	120	126	+	GAAAAGA
MA0938.1	NAC058	6.45026	0.842078	pHvCslF6	512	519	+	GGAAGCAA
MA0938.1	NAC058	6.45026	0.842078	pHvCslF6	867	874	-	GGAAGCAA
MA0936.1	T11I18.17	6.44968	0.841469	pHvCslF6	751	758	-	TCAAGCAA
MA1388.1	AT3G24120	6.44822	0.881657	pHvCslF6	552	559	+	GGCATATG
MA1089.1	WRKY57	6.44564	0.822791	pHvCslF6	933	942	-	AAGGTCCAAC
MA1171.1	MYB52	6.43776	0.808194	pHvCslF6	257	267	+	CGGCACCTTTA
MA0582.1	RAV1	6.43575	0.80191	pHvCslF6	144	155	+	GGGCAACAACCA
MA1309.1	WRKY3	6.43563	0.80014	pHvCslF6	141	151	+	CAAGGGCAACA
MA0982.1	DOF2.4	6.43519	0.926949	pHvCslF6	961	967	+	GTAAAGG
MA0953.1	ATHB-6	6.43289	0.861332	pHvCslF6	340	348	-	TTAATTAAT
MA0953.1	ATHB-6	6.43289	0.861332	pHvCslF6	341	349	+	TTAATTAAT
MA0977.1	DOF2.5	6.4306	0.86218	pHvCslF6	771	778	-	AAGAAGTG
MA0588.1	TGA1	6.4306	0.810899	pHvCslF6	235	245	-	TGGTGATGATG
MA1057.1	SPL12	6.42965	0.866143	pHvCslF6	384	391	+	TATACGTA
MA0984.1	DOF5.7	6.4253	0.903087	pHvCslF6	261	268	-	ATAAAGGT
MA0582.1	RAV1	6.4241	0.801609	pHvCslF6	718	729	+	CAGCAAGACAAG
MA0582.1	RAV1	6.42382	0.801602	pHvCslF6	3	14	+	AGGCCACAGCGG
MA1037.1	MYB24	6.42294	0.875491	pHvCslF6	852	860	-	AATGTAGGC
MA1058.1	SPL4	6.422	0.891461	pHvCslF6	805	813	+	CGTACTTTA
MA0944.1	ARF8	6.41753	0.858744	pHvCslF6	637	645	-	TATGTAGGT
MA1399.1	At5g08520	6.40839	0.817379	pHvCslF6	553	565	+	GCATATGATAAGC
MA0932.1	AHL12	6.40644	0.882351	pHvCslF6	343	350	+	AATTAATG
MA0932.1	AHL12	6.40644	0.882351	pHvCslF6	343	350	-	CATTAATT
MA1276.1	AT3G52440	6.40108	0.837513	pHvCslF6	805	815	-	AGTAAAGTACG
MA0953.1	ATHB-6	6.39849	0.860272	pHvCslF6	423	431	+	CTAATCAGA
MA0955.1	POPTR_0002s00440g	6.39489	0.869299	pHvCslF6	590	596	-	TGTACGC
MA1022.1	PHYPADRAFT_38837	6.39373	0.898392	pHvCslF6	960	969	+	CGTAAAGGCA
MA0984.1	DOF5.7	6.39348	0.902139	pHvCslF6	190	197	+	AAAAGAAA
MA1413.1	UIF1	6.39116	0.867073	pHvCslF6	257	266	-	AAAGGTGCCG
MA0553.1	SMZ	6.37932	0.822548	pHvCslF6	939	946	+	CCTTGGAC
MA1006.1	ERF6	6.37841	0.830341	pHvCslF6	253	262	-	GTGCCGGGGG
MA0962.1	BHLH34	6.37801	0.852173	pHvCslF6	802	809	-	GTACGTGG
MA1218.1	CBF4	6.37634	0.809494	pHvCslF6	849	861	-	GAATGTAGGCGAG
MA1677.1	NAC078	6.37027	0.829831	pHvCslF6	719	730	+	AGCAAGACAAGC
MA1677.1	NAC078	6.36422	0.829717	pHvCslF6	189	200	+	AAAAAGAAAAAA
MA0569.1	MYC4	6.36186	0.820797	pHvCslF6	586	593	+	ACACGCGT
MA0120.1	id1	6.35971	0.822483	pHvCslF6	182	193	-	TTTTTCTTAACT
MA1331.1	BEH4	6.35533	0.81662	pHvCslF6	585	595	+	TACACGCGTAC
MA1061.1	SPT	6.35116	0.844542	pHvCslF6	564	572	-	CCCATATGC
MA1058.1	SPL4	6.34917	0.888712	pHvCslF6	591	599	+	CGTACATGC
MA0937.1	NAC055	6.34309	0.828325	pHvCslF6	385	392	+	ATACGTAC
MA1010.1	PHYPADRAFT_64121	6.34278	0.804646	pHvCslF6	632	644	-	ATGTAGGTGGTGC
MA0955.1	POPTR_0002s00440g	6.34271	0.867684	pHvCslF6	762	768	-	GGTAGGG
MA1381.1	AT3G46070	6.34179	0.804383	pHvCslF6	41	55	+	ACCAGCTCACTGATG
MA0953.1	ATHB-6	6.33639	0.858357	pHvCslF6	505	513	-	CCACTCATA
MA0005.1	AG	6.33632	0.825258	pHvCslF6	179	189	+	CCAAGTTAAGA
MA1413.1	UIF1	6.33536	0.865989	pHvCslF6	381	390	+	AAATATACGT
MA1049.1	ERF094	6.33519	0.85996	pHvCslF6	251	258	+	CGCCCCCG
MA0577.1	SPL3	6.33484	0.80577	pHvCslF6	645	660	+	ATAAACGCACCCGCAC
MA1039.1	MYB4	6.33196	0.857085	pHvCslF6	694	701	-	GGTTGGAG
MA0989.1	PHYPADRAFT_153324	6.32681	0.902193	pHvCslF6	960	968	+	CGTAAAGGC
MA1210.1	HAT22	6.32514	0.801025	pHvCslF6	135	144	+	CTCAATCAAG
MA1064.1	TCP2	6.32473	0.83114	pHvCslF6	933	942	+	GTTGGACCTT
MA1064.1	TCP2	6.32473	0.83114	pHvCslF6	933	942	-	AAGGTCCAAC
MA0937.1	NAC055	6.32021	0.827814	pHvCslF6	613	620	+	ACACCGAA
MA0980.2	RAP2-10	6.31627	0.815332	pHvCslF6	850	861	+	TCGCCTACATTC
MA0966.1	BIM3	6.31385	0.847936	pHvCslF6	439	448	+	CGTACGTACT
MA0966.1	BIM3	6.31385	0.847936	pHvCslF6	439	448	-	AGTACGTACG
MA1229.1	AT2G44940	6.30752	0.804285	pHvCslF6	314	328	+	ATCAATCGGTGGAGG
MA0020.1	Dof2	6.30369	0.87919	pHvCslF6	110	115	+	AAAGGC
MA0020.1	Dof2	6.30369	0.87919	pHvCslF6	963	968	+	AAAGGC
MA1210.1	HAT22	6.30235	0.800493	pHvCslF6	422	431	+	GCTAATCAGA
MA0934.1	AHL25	6.30221	0.864248	pHvCslF6	379	386	+	AAAAATAT
MA0934.1	AHL25	6.30221	0.864248	pHvCslF6	379	386	-	ATATTTTT
MA0581.1	LEC2	6.30214	0.820801	pHvCslF6	777	787	-	GGGATGCACAA
MA1000.1	ERF105	6.30096	0.840412	pHvCslF6	993	1000	-	GGCCGTCG
MA0974.1	CDF3	6.29487	0.84568	pHvCslF6	108	116	+	GAAAAGGCG
MA0044.1	HMG-1	6.29385	0.855923	pHvCslF6	414	422	-	CTTGCATTT
MA1027.1	KAN1	6.2856	0.867555	pHvCslF6	216	223	-	TGTTATGC
MA1206.1	ARF2	6.28236	0.863844	pHvCslF6	665	674	+	CTCAAACACA
MA1238.1	ERF38	6.2819	0.8001	pHvCslF6	247	261	-	TGCCGGGGGCGATGA
MA1231.1	ERF15	6.279	0.800115	pHvCslF6	831	845	+	CTCCTCCTCCCCCTC
MA1061.1	SPT	6.27693	0.842805	pHvCslF6	478	486	+	ATCACATGG
MA0977.1	DOF2.5	6.27439	0.858811	pHvCslF6	872	879	-	GAAAAGGA
MA1016.1	GATA15	6.26559	0.898911	pHvCslF6	230	238	-	GATGATTAG
MA0578.1	SPL8	6.26533	0.806707	pHvCslF6	434	449	-	TAGTACGTACGCAGTA
MA0984.1	DOF5.7	6.265	0.898309	pHvCslF6	871	878	-	AAAAGGAA
MA1026.1	ATHB-15	6.2631	0.831417	pHvCslF6	360	367	+	TAACAATT
MA1042.1	MYB59	6.26292	0.839508	pHvCslF6	527	534	+	GGTAGGTG
MA0940.1	AP1	6.26071	0.800817	pHvCslF6	189	201	+	AAAAAGAAAAAAA
MA1019.1	Glyma19g26560.1	6.25901	0.811454	pHvCslF6	331	339	-	TGGTCCCTC
MA1086.1	WRKY43	6.25616	0.829617	pHvCslF6	939	948	-	AGGTCCAAGG
MA0005.1	AG	6.25208	0.823027	pHvCslF6	928	938	+	CCATTGTTGGA
MA1329.1	ZHD1	6.24816	0.80065	pHvCslF6	284	298	+	TCTCTCATTACACTT
MA0984.1	DOF5.7	6.24768	0.897793	pHvCslF6	962	969	+	TAAAGGCA
MA0957.1	BHLH3	6.2476	0.820691	pHvCslF6	586	593	+	ACACGCGT
MA0957.1	BHLH3	6.2476	0.820691	pHvCslF6	586	593	-	ACGCGTGT
MA1058.1	SPL4	6.24584	0.884812	pHvCslF6	443	451	+	CGTACTAGT
MA0952.1	ATHB-51	6.24449	0.843841	pHvCslF6	929	936	+	CATTGTTG
MA0001.1	AGL3	6.23353	0.811776	pHvCslF6	928	937	+	CCATTGTTGG
MA1301.1	WRKY33	6.23072	0.801291	pHvCslF6	141	151	+	CAAGGGCAACA
MA1085.2	WRKY40	6.22286	0.810602	pHvCslF6	180	189	+	CAAGTTAAGA
MA0954.1	ATHB-7	6.21806	0.825727	pHvCslF6	856	865	+	ACATTCATTC
MA1376.1	DEAR3	6.21638	0.804548	pHvCslF6	845	861	-	GAATGTAGGCGAGGGGG
MA1661.1	AT-GTL1	6.2126	0.801408	pHvCslF6	191	202	+	AAAGAAAAAAAA
MA1415.1	REF6	6.21231	0.807465	pHvCslF6	735	745	+	TGAGCAGAGCT
MA0034.1	Gam1	6.21157	0.82092	pHvCslF6	910	919	-	GGCAATGGCC
MA0120.1	id1	6.21093	0.818272	pHvCslF6	372	383	-	TTTTTGCTCGCA
MA0982.1	DOF2.4	6.2036	0.917242	pHvCslF6	896	902	+	CTAAAGC
MA1045.1	NAC043	6.20219	0.835974	pHvCslF6	439	448	-	AGTACGTACG
MA1011.1	PHYPADRAFT_72483	6.20021	0.867512	pHvCslF6	552	561	+	GGCATATGAT
MA1011.1	PHYPADRAFT_72483	6.20021	0.867512	pHvCslF6	552	561	-	ATCATATGCC
MA0968.1	bZIP68	6.19837	0.866297	pHvCslF6	769	777	-	AGAAGTGTC
MA1198.1	HAT2	6.19828	0.824799	pHvCslF6	504	514	-	TCCACTCATAT
MA0995.1	ERF039	6.19753	0.837042	pHvCslF6	316	325	+	CAATCGGTGG
MA1027.1	KAN1	6.19537	0.864487	pHvCslF6	564	571	-	CCATATGC
MA1059.1	SPL5	6.19508	0.84631	pHvCslF6	589	597	-	ATGTACGCG
MA0979.1	ERF008	6.19234	0.834898	pHvCslF6	248	255	+	CATCGCCC
MA0935.1	NAC025	6.18947	0.861048	pHvCslF6	384	391	-	TACGTATA
MA0933.1	AHL20	6.18699	0.849677	pHvCslF6	379	386	+	AAAAATAT
MA1089.1	WRKY57	6.18543	0.815665	pHvCslF6	940	949	-	CAGGTCCAAG
MA1164.1	HHO5	6.18537	0.808115	pHvCslF6	501	511	-	ACTCATATTCC
MA1186.1	At1g49010	6.18529	0.809335	pHvCslF6	362	376	+	ACAATTCTTATGCGA
MA1057.1	SPL12	6.18448	0.858351	pHvCslF6	394	401	-	AGTACAGG
MA0120.1	id1	6.18445	0.817522	pHvCslF6	869	880	+	GCTTCCTTTTCT
MA1227.2	ERF027	6.18353	0.807739	pHvCslF6	633	647	+	CACCACCTACATATA
MA1011.1	PHYPADRAFT_72483	6.1796	0.866997	pHvCslF6	801	810	+	CCCACGTACT
MA1011.1	PHYPADRAFT_72483	6.1796	0.866997	pHvCslF6	801	810	-	AGTACGTGGG
MA1276.1	AT3G52440	6.17662	0.833164	pHvCslF6	107	117	+	AGAAAAGGCGC
MA1016.1	GATA15	6.16853	0.895355	pHvCslF6	233	241	-	GATGATGAT
MA0563.1	2003-09-01	6.16222	0.804653	pHvCslF6	772	782	+	ACTTCTTGTGC
MA1677.1	NAC078	6.16023	0.825876	pHvCslF6	178	189	+	ACCAAGTTAAGA
MA0941.1	ABF2	6.15812	0.805593	pHvCslF6	478	490	-	TGTCCCATGTGAT
MA1332.1	BEH2	6.15737	0.808033	pHvCslF6	585	595	-	GTACGCGTGTA
MA1025.1	HBI1	6.15654	0.80577	pHvCslF6	974	985	+	AGAGCGCGTGCA
MA0560.1	PIF3	6.15069	0.819994	pHvCslF6	76	85	-	TGGCCCGTGA
MA1024.1	HAT1	6.14913	0.825703	pHvCslF6	860	869	+	TCATTCATTG
MA1677.1	NAC078	6.14724	0.825631	pHvCslF6	183	194	+	GTTAAGAAAAAG
MA0968.1	bZIP68	6.14583	0.864664	pHvCslF6	479	487	+	TCACATGGG
MA1027.1	KAN1	6.14506	0.862776	pHvCslF6	381	388	+	AAATATAC
MA0120.1	id1	6.13626	0.816159	pHvCslF6	193	204	-	ATTTTTTTTTCT
MA0120.1	id1	6.13254	0.816053	pHvCslF6	871	882	+	TTCCTTTTCTCT
MA1040.1	MYB46	6.13222	0.847628	pHvCslF6	636	643	-	TGTAGGTG
MA1075.1	WRKY12	6.13057	0.814445	pHvCslF6	940	947	+	CTTGGACC
MA0120.1	id1	6.12907	0.815955	pHvCslF6	877	888	+	TTCTCTCTCCCT
MA1040.1	MYB46	6.1265	0.847512	pHvCslF6	532	539	+	GTGAGGTG
MA1079.1	WRKY21	6.12096	0.84132	pHvCslF6	933	942	-	AAGGTCCAAC
MA0933.1	AHL20	6.11904	0.848163	pHvCslF6	197	204	-	ATTTTTTT
MA0566.1	MYC2	6.1146	0.817503	pHvCslF6	586	593	+	ACACGCGT
MA0566.1	MYC2	6.1146	0.817503	pHvCslF6	586	593	-	ACGCGTGT
MA1061.1	SPT	6.11156	0.838937	pHvCslF6	802	810	-	AGTACGTGG
MA1058.1	SPL4	6.11124	0.879731	pHvCslF6	396	404	+	TGTACTAAT
MA1245.2	AT2G33710	6.10777	0.816097	pHvCslF6	319	329	-	TCCTCCACCGA
MA1023.1	PHYPADRAFT_28324	6.10776	0.843054	pHvCslF6	527	534	+	GGTAGGTG
MA0981.1	DOF1.8	6.10564	0.905099	pHvCslF6	895	904	+	GCTAAAGCCT
MA1037.1	MYB24	6.10541	0.867062	pHvCslF6	224	232	-	TAGTTTGTT
MA0581.1	LEC2	6.10334	0.816515	pHvCslF6	152	162	+	ACCAAGCACAA
MA1413.1	UIF1	6.10154	0.86145	pHvCslF6	500	509	-	TCATATTCCT
MA1058.1	SPL4	6.10117	0.879351	pHvCslF6	384	392	+	TATACGTAC
MA0936.1	T11I18.17	6.10073	0.829708	pHvCslF6	957	964	-	TTACGACA
MA1021.1	PHYPADRAFT_48267	6.10034	0.828356	pHvCslF6	76	83	+	TCACGGGC
MA1016.1	GATA15	6.09633	0.89271	pHvCslF6	423	431	-	TCTGATTAG
MA0568.1	MYC3	6.09475	0.840507	pHvCslF6	802	809	+	CCACGTAC
MA0568.1	MYC3	6.09475	0.840507	pHvCslF6	802	809	-	GTACGTGG
MA1408.1	FaEOBII	6.0947	0.831645	pHvCslF6	222	231	-	AGTTTGTTTG
MA0563.1	2003-09-01	6.09216	0.803238	pHvCslF6	195	205	-	TATTTTTTTTT
MA1059.1	SPL5	6.09097	0.843074	pHvCslF6	383	391	+	ATATACGTA
MA0987.1	PHYPADRAFT_140773	6.08929	0.906824	pHvCslF6	126	135	-	GAGAAAGATT
MA0020.1	Dof2	6.08619	0.868493	pHvCslF6	261	266	-	AAAGGT
MA0977.1	DOF2.5	6.08601	0.854747	pHvCslF6	189	196	+	AAAAAGAA
MA1084.1	WRKY38	6.08439	0.805793	pHvCslF6	144	151	-	TGTTGCCC
MA1227.2	ERF027	6.07551	0.805815	pHvCslF6	848	862	+	CCTCGCCTACATTCA
MA0996.1	ERF043	6.07234	0.831497	pHvCslF6	851	858	-	TGTAGGCG
MA1059.1	SPL5	6.07173	0.842476	pHvCslF6	437	445	-	ACGTACGCA
MA0034.1	Gam1	6.07102	0.816622	pHvCslF6	148	157	+	AACAACCAAG
MA1007.1	PHYPADRAFT_173530	6.06975	0.849525	pHvCslF6	527	534	+	GGTAGGTG
MA0954.1	ATHB-7	6.06913	0.822756	pHvCslF6	337	346	+	CCAATTAATT
MA1358.1	bHLH130	6.06789	0.801857	pHvCslF6	515	525	+	AGCAACCTGGT
MA0034.1	Gam1	6.0625	0.816362	pHvCslF6	762	771	+	CCCTACCGAC
MA0938.1	NAC058	6.05837	0.829568	pHvCslF6	720	727	+	GCAAGACA
MA0578.1	SPL8	6.05725	0.802612	pHvCslF6	391	406	+	ACTCCTGTACTAATAA
MA0986.1	DREB2C	6.05684	0.82397	pHvCslF6	58	65	-	CATCGCCA
MA1016.1	GATA15	6.05453	0.891178	pHvCslF6	236	244	-	GGTGATGAT
MA1408.1	FaEOBII	6.04714	0.83073	pHvCslF6	226	235	-	GATTAGTTTG
MA0568.1	MYC3	6.04513	0.839112	pHvCslF6	586	593	+	ACACGCGT
MA0568.1	MYC3	6.04513	0.839112	pHvCslF6	586	593	-	ACGCGTGT
MA1212.1	ATHB13	6.0451	0.823011	pHvCslF6	230	240	+	CTAATCATCAT
MA1235.1	AIL7	6.04501	0.828958	pHvCslF6	147	157	+	CAACAACCAAG
MA1019.1	Glyma19g26560.1	6.03814	0.806406	pHvCslF6	483	491	-	GTGTCCCAT
MA1392.1	MYB98	6.03515	0.810749	pHvCslF6	402	416	+	AATAAGAATCGGAAA
MA0988.1	PHYPADRAFT_143875	6.03401	0.845758	pHvCslF6	478	487	+	ATCACATGGG
MA0988.1	PHYPADRAFT_143875	6.03401	0.845758	pHvCslF6	478	487	-	CCCATGTGAT
MA1175.1	MYB81	6.03389	0.847535	pHvCslF6	218	228	+	ATAACAAACAA
MA0974.1	CDF3	6.01996	0.838257	pHvCslF6	961	969	+	GTAAAGGCA
MA0987.1	PHYPADRAFT_140773	6.01567	0.903938	pHvCslF6	746	755	-	AGCAAAGCAA
MA1331.1	BEH4	6.01446	0.810912	pHvCslF6	584	594	-	TACGCGTGTAT
MA0129.1	TGA1A	6.01139	0.829215	pHvCslF6	533	539	-	CACCTCA
MA0938.1	NAC058	6.01084	0.82805	pHvCslF6	22	29	-	ACAAGCCT
MA1186.1	At1g49010	6.01079	0.80653	pHvCslF6	180	194	-	CTTTTTCTTAACTTG
MA1206.1	ARF2	6.00184	0.85764	pHvCslF6	144	153	+	GGGCAACAAC
MA0986.1	DREB2C	5.99916	0.822733	pHvCslF6	317	324	-	CACCGATT
MA1066.1	TCP23	5.99816	0.808349	pHvCslF6	631	638	+	GGCACCAC
MA1071.1	DOF5.3	5.9966	0.938514	pHvCslF6	129	135	-	GAGAAAG
MA1097.1	ARALYDRAFT_493022	5.99538	0.833031	pHvCslF6	468	475	+	GGCATCAC
MA1406.1	ATHB4	5.99328	0.853828	pHvCslF6	554	563	-	TTATCATATG
MA1011.1	PHYPADRAFT_72483	5.99075	0.862278	pHvCslF6	585	594	+	TACACGCGTA
MA1011.1	PHYPADRAFT_72483	5.99075	0.862278	pHvCslF6	585	594	-	TACGCGTGTA
MA1016.1	GATA15	5.98799	0.88874	pHvCslF6	468	476	-	TGTGATGCC
MA0947.1	ARR14	5.98724	0.846909	pHvCslF6	406	413	+	AGAATCGG
MA0566.1	MYC2	5.98437	0.814026	pHvCslF6	564	571	+	GCATATGG
MA0566.1	MYC2	5.98437	0.814026	pHvCslF6	564	571	-	CCATATGC
MA1022.1	PHYPADRAFT_38837	5.97963	0.881906	pHvCslF6	895	904	+	GCTAAAGCCT
MA0979.1	ERF008	5.96361	0.82819	pHvCslF6	633	640	+	CACCACCT
MA0994.1	ERF8	5.96129	0.811448	pHvCslF6	851	860	+	CGCCTACATT
MA0561.1	PIF4	5.96088	0.837055	pHvCslF6	801	808	-	TACGTGGG
MA1016.1	GATA15	5.95883	0.887672	pHvCslF6	475	483	-	TGTGATTTG
MA0054.1	myb.Ph3	5.95512	0.816057	pHvCslF6	300	308	+	TAACATATA
MA1015.1	GATA12	5.95508	0.863422	pHvCslF6	794	801	+	TAAATCCC
MA1015.1	GATA12	5.95508	0.863422	pHvCslF6	794	801	-	GGGATTTA
MA1206.1	ARF2	5.95381	0.856578	pHvCslF6	955	964	-	TTACGACAAG
MA1071.1	DOF5.3	5.95341	0.936607	pHvCslF6	645	651	+	ATAAACG
MA0563.1	2003-09-01	5.94989	0.800364	pHvCslF6	105	115	-	GCCTTTTCTGC
MA1037.1	MYB24	5.94414	0.862782	pHvCslF6	228	236	-	TGATTAGTT
MA0984.1	DOF5.7	5.92726	0.888242	pHvCslF6	197	204	+	AAAAAAAT
MA1021.1	PHYPADRAFT_48267	5.92647	0.824526	pHvCslF6	479	486	+	TCACATGG
MA1202.1	AGL55	5.92633	0.832552	pHvCslF6	58	63	-	TCGCCA
MA1202.1	AGL55	5.92633	0.832552	pHvCslF6	165	170	+	TCACAA
MA1202.1	AGL55	5.92633	0.832552	pHvCslF6	234	239	+	TCATCA
MA1202.1	AGL55	5.92633	0.832552	pHvCslF6	237	242	+	TCATCA
MA1202.1	AGL55	5.92633	0.832552	pHvCslF6	472	477	+	TCACAA
MA1202.1	AGL55	5.92633	0.832552	pHvCslF6	530	535	-	TCACCT
MA1202.1	AGL55	5.92633	0.832552	pHvCslF6	717	722	+	TCAGCA
MA1063.1	TCP19	5.91856	0.810876	pHvCslF6	483	492	-	CGTGTCCCAT
MA0020.1	Dof2	5.91646	0.860146	pHvCslF6	18	23	+	AAAGAG
MA1394.2	MYB73	5.91609	0.803098	pHvCslF6	308	319	+	ATAACAATCAAT
MA0989.1	PHYPADRAFT_153324	5.89894	0.886809	pHvCslF6	412	420	+	GGAAATGCA
MA0953.1	ATHB-6	5.89861	0.844857	pHvCslF6	856	864	+	ACATTCATT
MA0932.1	AHL12	5.89563	0.870116	pHvCslF6	381	388	+	AAATATAC
MA0932.1	AHL12	5.89563	0.870116	pHvCslF6	381	388	-	GTATATTT
MA1054.1	ARALYDRAFT_897773	5.8956	0.814448	pHvCslF6	331	340	+	GAGGGACCAA
MA0970.1	CMTA3	5.89504	0.874885	pHvCslF6	810	818	-	ACGAGTAAA
MA1427.1	NAC028	5.89494	0.841297	pHvCslF6	488	496	-	CCTGCGTGT
MA1430.1	TB1	5.89392	0.81701	pHvCslF6	329	338	-	GGTCCCTCCT
MA0932.1	AHL12	5.89259	0.870043	pHvCslF6	380	387	+	AAAATATA
MA0932.1	AHL12	5.89259	0.870043	pHvCslF6	380	387	-	TATATTTT
MA1212.1	ATHB13	5.88815	0.820207	pHvCslF6	359	369	+	ATAACAATTCT
MA1659.1	ABF4	5.88272	0.809264	pHvCslF6	291	302	+	TTACACTTCTAA
MA1065.1	TCP20	5.88234	0.813034	pHvCslF6	931	940	-	GGTCCAACAA
MA1022.1	PHYPADRAFT_38837	5.88131	0.877992	pHvCslF6	645	654	+	ATAAACGCAC
MA0044.1	HMG-1	5.87969	0.84177	pHvCslF6	949	957	+	GTTCTCCTT
MA1027.1	KAN1	5.8786	0.853714	pHvCslF6	367	374	+	TCTTATGC
MA1005.2	ERF3	5.87837	0.814328	pHvCslF6	319	329	-	TCCTCCACCGA
MA0569.1	MYC4	5.87617	0.807983	pHvCslF6	586	593	-	ACGCGTGT
MA0953.1	ATHB-6	5.87579	0.844154	pHvCslF6	356	364	+	GTAATAACA
MA0938.1	NAC058	5.87226	0.823626	pHvCslF6	915	922	-	TCAGGCAA
MA1041.1	MYB55	5.8722	0.827731	pHvCslF6	148	155	+	AACAACCA
MA1074.1	UNE10	5.87217	0.832136	pHvCslF6	479	486	-	CCATGTGA
MA1084.1	WRKY38	5.87079	0.800526	pHvCslF6	940	947	+	CTTGGACC
MA0956.1	BEE2	5.86742	0.862061	pHvCslF6	591	600	+	CGTACATGCA
MA0956.1	BEE2	5.86742	0.862061	pHvCslF6	591	600	-	TGCATGTACG
MA1201.1	AGL42	5.86583	0.819062	pHvCslF6	49	55	-	CATCAGT
MA1201.1	AGL42	5.86583	0.819062	pHvCslF6	816	822	+	CGTCATT
MA0987.1	PHYPADRAFT_140773	5.8648	0.898025	pHvCslF6	966	975	+	GGCAAAGGAG
MA1332.1	BEH2	5.86289	0.803187	pHvCslF6	584	594	+	ATACACGCGTA
MA0569.1	MYC4	5.86233	0.807618	pHvCslF6	76	83	+	TCACGGGC
MA1070.1	TGA7	5.85532	0.825245	pHvCslF6	467	476	-	TGTGATGCCC
MA0123.1	abi4	5.85158	0.801498	pHvCslF6	251	260	+	CGCCCCCGGC
MA0936.1	T11I18.17	5.8466	0.821142	pHvCslF6	456	463	-	CCGCGCAA
MA1271.1	DAG2	5.84503	0.809547	pHvCslF6	107	117	+	AGAAAAGGCGC
MA0954.1	ATHB-7	5.8421	0.818228	pHvCslF6	504	513	-	CCACTCATAT
MA0953.1	ATHB-6	5.84045	0.843064	pHvCslF6	556	564	-	CTTATCATA
MA0565.2	FUS3	5.83204	0.818772	pHvCslF6	412	421	+	GGAAATGCAA
MA0044.1	HMG-1	5.83028	0.840082	pHvCslF6	721	729	-	CTTGTCTTG
MA0972.1	CCA1	5.82868	0.822568	pHvCslF6	381	388	+	AAATATAC
MA0034.1	Gam1	5.8228	0.809032	pHvCslF6	307	316	+	TATAACAATC
MA1175.1	MYB81	5.8186	0.843516	pHvCslF6	308	318	+	ATAACAATCAA
MA1198.1	HAT2	5.81613	0.8178	pHvCslF6	135	145	+	CTCAATCAAGG
MA0989.1	PHYPADRAFT_153324	5.81475	0.883783	pHvCslF6	645	653	+	ATAAACGCA
MA0964.1	BIM1	5.81461	0.843501	pHvCslF6	553	562	+	GCATATGATA
MA1041.1	MYB55	5.80496	0.826333	pHvCslF6	701	708	-	ACCAACGG
MA0001.1	AGL3	5.79948	0.801676	pHvCslF6	377	386	+	GCAAAAATAT
MA0566.1	MYC2	5.79895	0.809076	pHvCslF6	157	164	+	GCACAAGC
MA0566.1	MYC2	5.79895	0.809076	pHvCslF6	157	164	-	GCTTGTGC
MA0986.1	DREB2C	5.79845	0.818426	pHvCslF6	851	858	+	CGCCTACA
MA0562.1	PIF5	5.79754	0.831885	pHvCslF6	553	560	-	TCATATGC
MA0955.1	POPTR_0002s00440g	5.79647	0.850772	pHvCslF6	395	401	-	AGTACAG
MA0995.1	ERF039	5.79465	0.825839	pHvCslF6	613	622	-	CCTTCGGTGT
MA1083.1	WRKY30	5.78683	0.814219	pHvCslF6	938	947	-	GGTCCAAGGT
MA0044.1	HMG-1	5.78041	0.838378	pHvCslF6	25	33	+	CTTGTACGG
MA0965.1	BIM2	5.78006	0.847363	pHvCslF6	552	561	+	GGCATATGAT
MA0965.1	BIM2	5.78006	0.847363	pHvCslF6	552	561	-	ATCATATGCC
MA1043.1	NAC083	5.77821	0.824235	pHvCslF6	385	394	+	ATACGTACTC
MA1414.1	E2FA	5.77805	0.810937	pHvCslF6	78	87	+	ACGGGCCACG
MA0973.1	CDF2	5.77222	0.826075	pHvCslF6	961	970	+	GTAAAGGCAA
MA1322.1	SPL9	5.77174	0.825615	pHvCslF6	30	40	+	ACGGTACTCAA
MA0974.1	CDF3	5.7716	0.831551	pHvCslF6	896	904	+	CTAAAGCCT
MA1176.1	MYB119	5.77124	0.821564	pHvCslF6	960	970	-	TTGCCTTTACG
MA1064.1	TCP2	5.76768	0.817492	pHvCslF6	483	492	+	ATGGGACACG
MA1064.1	TCP2	5.76768	0.817492	pHvCslF6	483	492	-	CGTGTCCCAT
MA1016.1	GATA15	5.76683	0.880638	pHvCslF6	246	254	-	GGCGATGAG
MA0973.1	CDF2	5.76425	0.82587	pHvCslF6	107	116	+	AGAAAAGGCG
MA0949.1	ARR2	5.76249	0.827219	pHvCslF6	404	413	-	CCGATTCTTA
MA1406.1	ATHB4	5.76131	0.8502	pHvCslF6	231	240	+	TAATCATCAT
MA1016.1	GATA15	5.75498	0.880203	pHvCslF6	136	144	-	CTTGATTGA
MA0973.1	CDF2	5.75441	0.825617	pHvCslF6	770	779	-	CAAGAAGTGT
MA0968.1	bZIP68	5.75402	0.852488	pHvCslF6	5	13	-	CGCTGTGGC
MA1176.1	MYB119	5.74869	0.82117	pHvCslF6	27	37	+	TGTACGGTACT
MA1053.1	ERF109	5.74646	0.82798	pHvCslF6	538	545	-	GCACCGCA
MA1053.1	ERF109	5.74646	0.82798	pHvCslF6	543	550	-	GCACCGCA
MA0938.1	NAC058	5.74464	0.819552	pHvCslF6	746	753	-	CAAAGCAA
MA0064.1	PBF	5.74021	0.875645	pHvCslF6	18	22	+	AAAGA
MA0064.1	PBF	5.74021	0.875645	pHvCslF6	110	114	+	AAAGG
MA0064.1	PBF	5.74021	0.875645	pHvCslF6	122	126	+	AAAGA
MA0064.1	PBF	5.74021	0.875645	pHvCslF6	128	132	-	AAAGA
MA0064.1	PBF	5.74021	0.875645	pHvCslF6	191	195	+	AAAGA
MA0064.1	PBF	5.74021	0.875645	pHvCslF6	262	266	-	AAAGG
MA0064.1	PBF	5.74021	0.875645	pHvCslF6	873	877	-	AAAGG
MA0064.1	PBF	5.74021	0.875645	pHvCslF6	963	967	+	AAAGG
MA0064.1	PBF	5.74021	0.875645	pHvCslF6	969	973	+	AAAGG
MA0945.1	ARR1	5.736	0.839878	pHvCslF6	405	414	-	TCCGATTCTT
MA1428.1	TCP8	5.7336	0.82088	pHvCslF6	331	339	-	TGGTCCCTC
MA1065.1	TCP20	5.7303	0.809375	pHvCslF6	571	580	-	CGGCCCAGCC
MA1372.1	STZ	5.72857	0.850479	pHvCslF6	665	675	+	CTCAAACACAA
MA1026.1	ATHB-15	5.72711	0.816777	pHvCslF6	338	345	+	CAATTAAT
MA0995.1	ERF039	5.72407	0.823876	pHvCslF6	253	262	-	GTGCCGGGGG
MA0096.1	bZIP910	5.72322	0.808765	pHvCslF6	532	538	+	GTGAGGT
MA0944.1	ARF8	5.72249	0.840086	pHvCslF6	145	153	-	GTTGTTGCC
MA0964.1	BIM1	5.71903	0.840564	pHvCslF6	551	560	-	TCATATGCCC
MA0997.1	ERF069	5.71753	0.847796	pHvCslF6	254	262	-	GTGCCGGGG
MA0120.1	id1	5.71536	0.804246	pHvCslF6	405	416	-	TTTCCGATTCTT
MA0044.1	HMG-1	5.71396	0.836107	pHvCslF6	186	194	-	CTTTTTCTT
MA1042.1	MYB59	5.7096	0.826847	pHvCslF6	227	234	-	ATTAGTTT
MA1392.1	MYB98	5.70722	0.805814	pHvCslF6	956	970	+	TTGTCGTAAAGGCAA
MA0984.1	DOF5.7	5.70703	0.881677	pHvCslF6	195	202	+	AAAAAAAA
MA0984.1	DOF5.7	5.70703	0.881677	pHvCslF6	196	203	+	AAAAAAAA
MA0980.1	RAP2-10	5.70569	0.809291	pHvCslF6	632	639	+	GCACCACC
MA0974.1	CDF3	5.69863	0.82958	pHvCslF6	198	206	+	AAAAAATAC
MA1086.1	WRKY43	5.69619	0.812302	pHvCslF6	932	941	-	AGGTCCAACA
MA1372.1	STZ	5.69516	0.849826	pHvCslF6	283	293	+	CTCTCTCATTA
MA0956.1	BEE2	5.68785	0.857161	pHvCslF6	563	572	+	AGCATATGGG
MA0956.1	BEE2	5.68785	0.857161	pHvCslF6	563	572	-	CCCATATGCT
MA0964.1	BIM1	5.68358	0.839475	pHvCslF6	155	164	-	GCTTGTGCTT
MA1017.1	GATA8	5.67922	0.859835	pHvCslF6	793	801	-	GGGATTTAT
MA1039.1	MYB4	5.6748	0.842231	pHvCslF6	761	768	-	GGTAGGGG
MA0938.1	NAC058	5.67297	0.817264	pHvCslF6	149	156	+	ACAACCAA
MA0964.1	BIM1	5.66977	0.839051	pHvCslF6	486	495	-	CTGCGTGTCC
MA0992.1	ERF4	5.66664	0.809745	pHvCslF6	253	260	+	CCCCCGGC
MA0121.1	ARR10	5.66527	0.838059	pHvCslF6	738	745	-	AGCTCTGC
MA1030.1	P0510F09.23	5.66325	0.856285	pHvCslF6	445	454	-	AAAACTAGTA
MA1051.1	RAP2-3	5.66258	0.824345	pHvCslF6	111	118	+	AAGGCGCA
MA0984.1	DOF5.7	5.66217	0.88034	pHvCslF6	107	114	+	AGAAAAGG
MA0984.1	DOF5.7	5.66217	0.88034	pHvCslF6	873	880	-	AGAAAAGG
MA1085.1	WRKY40	5.65994	0.87695	pHvCslF6	815	822	+	TCGTCATT
MA1074.1	UNE10	5.65683	0.827601	pHvCslF6	76	83	+	TCACGGGC
MA1036.1	MYB111	5.65522	0.83865	pHvCslF6	532	539	+	GTGAGGTG
MA1027.1	KAN1	5.65421	0.846083	pHvCslF6	793	800	+	ATAAATCC
MA1048.1	ERF018	5.65009	0.837149	pHvCslF6	27	34	-	ACCGTACA
MA0938.1	NAC058	5.64905	0.816501	pHvCslF6	647	654	+	AAACGCAC
MA1039.1	MYB4	5.64853	0.841637	pHvCslF6	223	230	-	GTTTGTTT
MA0120.1	id1	5.64617	0.802288	pHvCslF6	117	128	-	ATTCTTTTCTTG
MA1018.1	GATA9	5.64267	0.807884	pHvCslF6	427	437	-	AGTAGCTCTGA
MA0054.1	myb.Ph3	5.63843	0.807098	pHvCslF6	346	354	+	TAATGGATT
MA0044.1	HMG-1	5.63678	0.833469	pHvCslF6	447	455	+	CTAGTTTTC
MA0987.1	PHYPADRAFT_140773	5.63442	0.888995	pHvCslF6	741	750	-	AGCAAAGCTC
MA1426.1	MYB124	5.63052	0.835426	pHvCslF6	586	595	+	ACACGCGTAC
MA0953.1	ATHB-6	5.62959	0.836562	pHvCslF6	397	405	+	GTACTAATA
MA1085.1	WRKY40	5.62684	0.875854	pHvCslF6	754	761	-	GGTTCAAG
MA0999.1	ERF098	5.62347	0.848008	pHvCslF6	87	94	-	CAGCCAGC
MA0950.1	ATHB-12	5.62171	0.805182	pHvCslF6	505	512	+	TATGAGTG
MA1063.1	TCP19	5.62078	0.804425	pHvCslF6	510	519	-	TTGCTTCCAC
MA1051.1	RAP2-3	5.62019	0.823333	pHvCslF6	538	545	-	GCACCGCA
MA1051.1	RAP2-3	5.62019	0.823333	pHvCslF6	543	550	-	GCACCGCA
MA0968.1	bZIP68	5.61521	0.848174	pHvCslF6	517	525	+	CAACCTGGT
MA1428.1	TCP8	5.61374	0.817871	pHvCslF6	332	340	+	AGGGACCAA
MA1016.1	GATA15	5.60994	0.87489	pHvCslF6	556	564	+	TATGATAAG
MA1409.1	OsRR22	5.60284	0.811791	pHvCslF6	382	391	+	AATATACGTA
MA1331.1	BEH4	5.60213	0.804006	pHvCslF6	975	985	-	TGCACGCGCTC
MA1235.1	AIL7	5.60092	0.820325	pHvCslF6	482	492	-	CGTGTCCCATG
MA0581.1	LEC2	5.59836	0.805629	pHvCslF6	890	900	+	CCCATGCTAAA
MA1001.1	ERF11	5.596	0.829092	pHvCslF6	989	998	-	CCGTCGTCCT
MA1426.1	MYB124	5.59562	0.834505	pHvCslF6	660	669	+	CACCGCTCAA
MA0044.1	HMG-1	5.58491	0.831697	pHvCslF6	814	822	+	CTCGTCATT
MA0984.1	DOF5.7	5.57855	0.877847	pHvCslF6	189	196	+	AAAAAGAA
MA1206.1	ARF2	5.57417	0.848182	pHvCslF6	914	923	-	CTCAGGCAAT
MA0990.1	EDT1	5.57024	0.811898	pHvCslF6	337	346	-	AATTAATTGG
MA0933.1	AHL20	5.56491	0.835816	pHvCslF6	643	650	-	GTTTATAT
MA1009.1	ARF3	5.56478	0.81657	pHvCslF6	254	261	-	TGCCGGGG
MA0983.1	DOF5.6	5.56223	0.881229	pHvCslF6	128	135	-	GAGAAAGA
MA1044.1	NAC92	5.56077	0.818171	pHvCslF6	177	188	+	CACCAAGTTAAG
MA1426.1	MYB124	5.55681	0.833481	pHvCslF6	110	119	+	AAAGGCGCAA
MA1027.1	KAN1	5.55427	0.842684	pHvCslF6	592	599	+	GTACATGC
MA1035.1	TCP4	5.55035	0.823348	pHvCslF6	989	996	+	AGGACGAC
MA0950.1	ATHB-12	5.54761	0.803243	pHvCslF6	340	347	+	ATTAATTA
MA0950.1	ATHB-12	5.54761	0.803243	pHvCslF6	342	349	-	ATTAATTA
MA1005.1	ERF3	5.54689	0.823146	pHvCslF6	251	258	+	CGCCCCCG
MA1014.1	GATA11	5.54395	0.820324	pHvCslF6	739	746	-	AAGCTCTG
MA1005.2	ERF3	5.54162	0.808625	pHvCslF6	249	259	+	ATCGCCCCCGG
MA0995.1	ERF039	5.5416	0.818802	pHvCslF6	635	644	-	ATGTAGGTGG
MA0954.1	ATHB-7	5.54133	0.81223	pHvCslF6	243	252	+	CCACTCATCG
MA1021.1	PHYPADRAFT_48267	5.53906	0.815992	pHvCslF6	977	984	+	GCGCGTGC
MA1021.1	PHYPADRAFT_48267	5.53906	0.815992	pHvCslF6	977	984	-	GCACGCGC
MA0979.1	ERF008	5.53358	0.815579	pHvCslF6	527	534	-	CACCTACC
MA0989.1	PHYPADRAFT_153324	5.53323	0.873661	pHvCslF6	747	755	-	AGCAAAGCA
MA0957.1	BHLH3	5.53262	0.8036	pHvCslF6	802	809	+	CCACGTAC
MA0957.1	BHLH3	5.53262	0.8036	pHvCslF6	802	809	-	GTACGTGG
MA1198.1	HAT2	5.52548	0.812477	pHvCslF6	855	865	+	TACATTCATTC
MA1275.1	AT1G47655	5.52458	0.822824	pHvCslF6	107	117	+	AGAAAAGGCGC
MA0984.1	DOF5.7	5.52311	0.876195	pHvCslF6	961	968	+	GTAAAGGC
MA0044.1	HMG-1	5.52251	0.829565	pHvCslF6	668	676	-	ATTGTGTTT
MA0956.1	BEE2	5.52205	0.852637	pHvCslF6	552	561	+	GGCATATGAT
MA0956.1	BEE2	5.52205	0.852637	pHvCslF6	552	561	-	ATCATATGCC
MA0964.1	BIM1	5.52035	0.83446	pHvCslF6	81	90	-	CAGCGTGGCC
MA1040.1	MYB46	5.51614	0.835077	pHvCslF6	761	768	-	GGTAGGGG
MA1426.1	MYB124	5.51276	0.832319	pHvCslF6	584	593	+	ATACACGCGT
MA0121.1	ARR10	5.51275	0.832335	pHvCslF6	278	285	+	AGCTCCTC
MA0989.1	PHYPADRAFT_153324	5.51092	0.872859	pHvCslF6	602	610	-	GCAAATGCA
MA1057.1	SPL12	5.51016	0.83692	pHvCslF6	958	965	-	TTTACGAC
MA0954.1	ATHB-7	5.50528	0.811511	pHvCslF6	861	870	-	GCAATGAATG
MA1020.1	GT-1	5.50435	0.830354	pHvCslF6	181	188	-	CTTAACTT
MA1322.1	SPL9	5.50417	0.8197	pHvCslF6	382	392	+	AATATACGTAC
MA0566.1	MYC2	5.49894	0.801066	pHvCslF6	603	610	+	GCATTTGC
MA0566.1	MYC2	5.49894	0.801066	pHvCslF6	603	610	-	GCAAATGC
MA0044.1	HMG-1	5.49797	0.828726	pHvCslF6	946	954	+	CCTGTTCTC
MA0949.1	ARR2	5.49717	0.821815	pHvCslF6	381	390	-	ACGTATATTT
MA1024.1	HAT1	5.49679	0.812394	pHvCslF6	856	865	+	ACATTCATTC
MA0956.1	BEE2	5.4953	0.851907	pHvCslF6	439	448	+	CGTACGTACT
MA0956.1	BEE2	5.4953	0.851907	pHvCslF6	439	448	-	AGTACGTACG
MA0562.1	PIF5	5.49459	0.825439	pHvCslF6	802	809	+	CCACGTAC
MA0968.1	bZIP68	5.49365	0.844396	pHvCslF6	292	300	-	AGAAGTGTA
MA0981.1	DOF1.8	5.49193	0.879809	pHvCslF6	126	135	-	GAGAAAGATT
MA1062.1	TCP15	5.49163	0.807509	pHvCslF6	72	79	+	GGACTCAC
MA0989.1	PHYPADRAFT_153324	5.49103	0.872144	pHvCslF6	127	135	-	GAGAAAGAT
MA0987.1	PHYPADRAFT_140773	5.48939	0.88331	pHvCslF6	15	24	+	AGCAAAGAGG
MA0581.1	LEC2	5.48895	0.80327	pHvCslF6	414	424	-	AGCTTGCATTT
MA0021.1	Dof3	5.48783	0.866215	pHvCslF6	742	747	-	AAAGCT
MA1030.1	P0510F09.23	5.48384	0.851662	pHvCslF6	517	526	+	CAACCTGGTA
MA0129.1	TGA1A	5.48191	0.809262	pHvCslF6	51	57	-	TGCATCA
MA0938.1	NAC058	5.48126	0.811144	pHvCslF6	725	732	+	ACAAGCGA
MA0951.1	ATHB-16	5.48113	0.839163	pHvCslF6	343	350	-	CATTAATT
MA1006.1	ERF6	5.47753	0.811537	pHvCslF6	547	556	-	ATGCCCGCAC
MA1206.1	ARF2	5.47025	0.845884	pHvCslF6	750	759	-	TTCAAGCAAA
MA0959.1	AIB	5.46706	0.820587	pHvCslF6	157	164	+	GCACAAGC
MA0959.1	AIB	5.46706	0.820587	pHvCslF6	157	164	-	GCTTGTGC
MA0044.1	HMG-1	5.46003	0.827429	pHvCslF6	201	209	-	CCTGTATTT
MA0938.1	NAC058	5.45827	0.81041	pHvCslF6	560	567	+	ATAAGCAT
MA0982.1	DOF2.4	5.45762	0.885975	pHvCslF6	128	134	-	AGAAAGA
MA0981.1	DOF1.8	5.45748	0.878389	pHvCslF6	746	755	-	AGCAAAGCAA
MA0953.1	ATHB-6	5.45714	0.831244	pHvCslF6	47	55	+	TCACTGATG
MA0044.1	HMG-1	5.45594	0.82729	pHvCslF6	675	683	-	GTTGTAAAT
MA0970.1	CMTA3	5.45525	0.86323	pHvCslF6	802	810	+	CCACGTACT
MA0938.1	NAC058	5.45298	0.810242	pHvCslF6	153	160	+	CCAAGCAC
MA0938.1	NAC058	5.45298	0.810242	pHvCslF6	625	632	-	CCAAGCAC
MA1058.1	SPL4	5.45289	0.854883	pHvCslF6	957	965	-	TTTACGACA
MA1037.1	MYB24	5.44765	0.849602	pHvCslF6	220	228	-	TTGTTTGTT
MA0987.1	PHYPADRAFT_140773	5.44572	0.881599	pHvCslF6	645	654	+	ATAAACGCAC
MA1295.1	WRKY20	5.44296	0.803827	pHvCslF6	141	153	-	GTTGTTGCCCTTG
MA1405.1	SIZF2	5.44253	0.820227	pHvCslF6	766	775	-	AAGTGTCGGT
MA0121.1	ARR10	5.44178	0.829671	pHvCslF6	742	749	+	AGCTTTGC
MA0974.1	CDF3	5.43974	0.82259	pHvCslF6	962	970	+	TAAAGGCAA
MA1005.2	ERF3	5.43744	0.806861	pHvCslF6	322	332	-	TCCTCCTCCAC
MA0565.2	FUS3	5.43021	0.811127	pHvCslF6	53	62	-	CGCCATGCAT
MA1087.1	WRKY45	5.42819	0.817377	pHvCslF6	940	947	+	CTTGGACC
MA1039.1	MYB4	5.42622	0.836612	pHvCslF6	702	709	+	CGTTGGTT
MA1017.1	GATA8	5.4198	0.851584	pHvCslF6	474	482	-	GTGATTTGT
MA0982.1	DOF2.4	5.41733	0.884286	pHvCslF6	646	652	+	TAAACGC
MA1394.1	MYB73	5.41651	0.835432	pHvCslF6	309	319	+	TAACAATCAAT
MA1070.1	TGA7	5.41599	0.816137	pHvCslF6	813	822	-	AATGACGAGT
MA0981.1	DOF1.8	5.41475	0.876628	pHvCslF6	645	654	+	ATAAACGCAC
MA1275.1	AT1G47655	5.41343	0.820568	pHvCslF6	259	269	-	AATAAAGGTGC
MA1045.1	NAC043	5.41261	0.819932	pHvCslF6	805	814	-	GTAAAGTACG
MA1045.1	NAC043	5.40945	0.819868	pHvCslF6	384	393	+	TATACGTACT
MA1045.1	NAC043	5.40945	0.819868	pHvCslF6	439	448	+	CGTACGTACT
MA1022.1	PHYPADRAFT_38837	5.4093	0.859201	pHvCslF6	746	755	-	AGCAAAGCAA
MA0989.1	PHYPADRAFT_153324	5.40854	0.869178	pHvCslF6	197	205	+	AAAAAAATA
MA0989.1	PHYPADRAFT_153324	5.40452	0.869033	pHvCslF6	742	750	-	AGCAAAGCT
MA1322.1	SPL9	5.38542	0.817075	pHvCslF6	802	812	-	AAAGTACGTGG
MA1365.2	AT5G47660	5.38296	0.818315	pHvCslF6	673	683	-	GTTGTAAATTG
MA1428.1	TCP8	5.37585	0.8119	pHvCslF6	933	941	-	AGGTCCAAC
MA0999.1	ERF098	5.37296	0.837988	pHvCslF6	256	263	+	CCGGCACC
MA0934.1	AHL25	5.37029	0.843892	pHvCslF6	643	650	+	ATATAAAC
MA0934.1	AHL25	5.37029	0.843892	pHvCslF6	643	650	-	GTTTATAT
MA1080.1	WRKY23	5.36635	0.829617	pHvCslF6	965	972	+	AGGCAAAG
MA0949.1	ARR2	5.3624	0.81907	pHvCslF6	122	131	-	AAGATTCTTT
MA1327.2	ATHB23	5.35665	0.811003	pHvCslF6	343	352	-	TCCATTAATT
MA0966.1	BIM3	5.35643	0.82557	pHvCslF6	591	600	+	CGTACATGCA
MA0966.1	BIM3	5.35643	0.82557	pHvCslF6	591	600	-	TGCATGTACG
MA0953.1	ATHB-6	5.35476	0.828088	pHvCslF6	286	294	-	GTAATGAGA
MA1343.1	bZIP52	5.35394	0.802535	pHvCslF6	727	740	+	AAGCGAGCTGAGCA
MA0021.1	Dof3	5.35221	0.860449	pHvCslF6	18	23	+	AAAGAG
MA0990.1	EDT1	5.35157	0.806837	pHvCslF6	341	350	-	CATTAATTAA
MA0933.1	AHL20	5.34888	0.831002	pHvCslF6	340	347	-	TAATTAAT
MA0933.1	AHL20	5.34888	0.831002	pHvCslF6	342	349	+	TAATTAAT
MA0980.1	RAP2-10	5.34888	0.801418	pHvCslF6	10	17	-	GCTCCGCT
MA0964.1	BIM1	5.34233	0.82899	pHvCslF6	889	898	+	GCCCATGCTA
MA0931.1	ABI5	5.34182	0.812325	pHvCslF6	586	595	-	GTACGCGTGT
MA1410.1	StBRC1	5.34015	0.801787	pHvCslF6	628	637	-	TGGTGCCAAG
MA1015.1	GATA12	5.33953	0.8452	pHvCslF6	124	131	+	AGAATCTT
MA1015.1	GATA12	5.33953	0.8452	pHvCslF6	124	131	-	AAGATTCT
MA1212.1	ATHB13	5.33825	0.810382	pHvCslF6	860	870	+	TCATTCATTGC
MA0945.1	ARR1	5.33723	0.828551	pHvCslF6	473	482	+	CACAAATCAC
MA0981.1	DOF1.8	5.33017	0.873143	pHvCslF6	966	975	+	GGCAAAGGAG
MA1009.1	ARF3	5.3283	0.811425	pHvCslF6	932	939	+	TGTTGGAC
MA0937.1	NAC055	5.32079	0.805499	pHvCslF6	385	392	-	GTACGTAT
MA1077.1	WRKY18	5.31891	0.827828	pHvCslF6	940	949	-	CAGGTCCAAG
MA0938.1	NAC058	5.31851	0.805949	pHvCslF6	311	318	+	ACAATCAA
MA0945.1	ARR1	5.31798	0.828004	pHvCslF6	382	391	-	TACGTATATT
MA0935.1	NAC025	5.31785	0.843741	pHvCslF6	386	393	+	TACGTACT
MA0935.1	NAC025	5.31785	0.843741	pHvCslF6	441	448	+	TACGTACT
MA1093.1	WRKY75	5.31527	0.854342	pHvCslF6	143	150	+	AGGGCAAC
MA1037.1	MYB24	5.31418	0.846059	pHvCslF6	216	224	-	TTGTTATGC
MA1409.1	OsRR22	5.31406	0.806683	pHvCslF6	405	414	+	AAGAATCGGA
MA1008.1	PHYPADRAFT_182268	5.31256	0.805011	pHvCslF6	316	325	+	CAATCGGTGG
MA0953.1	ATHB-6	5.31176	0.826761	pHvCslF6	243	251	+	CCACTCATC
MA1071.1	DOF5.3	5.31162	0.908257	pHvCslF6	966	972	+	GGCAAAG
MA0997.1	ERF069	5.30729	0.832634	pHvCslF6	85	93	+	ACGCTGGCT
MA1428.1	TCP8	5.30709	0.810175	pHvCslF6	78	86	-	GTGGCCCGT
MA0044.1	HMG-1	5.30643	0.822181	pHvCslF6	502	510	-	CTCATATTC
MA1057.1	SPL12	5.30506	0.830402	pHvCslF6	805	812	+	CGTACTTT
MA1048.1	ERF018	5.30502	0.830352	pHvCslF6	526	533	-	ACCTACCT
MA1022.1	PHYPADRAFT_38837	5.30493	0.855046	pHvCslF6	126	135	-	GAGAAAGATT
MA1026.1	ATHB-15	5.30327	0.805201	pHvCslF6	862	869	-	CAATGAAT
MA1022.1	PHYPADRAFT_38837	5.3012	0.854898	pHvCslF6	741	750	-	AGCAAAGCTC
MA1068.1	TGA2	5.30019	0.823787	pHvCslF6	531	538	-	ACCTCACC
MA1176.1	MYB119	5.29163	0.813186	pHvCslF6	805	815	+	CGTACTTTACT
MA1322.1	SPL9	5.2872	0.814903	pHvCslF6	386	396	+	TACGTACTCCT
MA1198.1	HAT2	5.28591	0.80809	pHvCslF6	861	871	-	AGCAATGAATG
MA0952.1	ATHB-51	5.28444	0.824356	pHvCslF6	339	346	+	AATTAATT
MA0952.1	ATHB-51	5.28444	0.824356	pHvCslF6	339	346	-	AATTAATT
MA1198.1	HAT2	5.28293	0.808035	pHvCslF6	232	242	+	AATCATCATCA
MA1023.1	PHYPADRAFT_28324	5.27337	0.826625	pHvCslF6	851	858	-	TGTAGGCG
MA1026.1	ATHB-15	5.2629	0.804098	pHvCslF6	343	350	-	CATTAATT
MA1061.1	SPT	5.26079	0.819037	pHvCslF6	488	496	-	CCTGCGTGT
MA1042.1	MYB59	5.25516	0.816449	pHvCslF6	420	427	-	ATTAGCTT
MA0965.1	BIM2	5.25508	0.835563	pHvCslF6	75	84	+	CTCACGGGCC
MA0965.1	BIM2	5.25508	0.835563	pHvCslF6	75	84	-	GGCCCGTGAG
MA0964.1	BIM1	5.25471	0.826298	pHvCslF6	975	984	-	GCACGCGCTC
MA1044.1	NAC92	5.2538	0.810724	pHvCslF6	486	497	+	GGACACGCAGGG
MA1058.1	SPL4	5.25278	0.847329	pHvCslF6	388	396	+	CGTACTCCT
MA0944.1	ARF8	5.25146	0.827441	pHvCslF6	721	729	-	CTTGTCTTG
MA0945.1	ARR1	5.25069	0.826093	pHvCslF6	404	413	+	TAAGAATCGG
MA0977.1	DOF2.5	5.24961	0.836706	pHvCslF6	198	205	+	AAAAAATA
MA0951.1	ATHB-16	5.24907	0.83487	pHvCslF6	232	239	-	TGATGATT
MA0937.1	NAC055	5.24817	0.803878	pHvCslF6	488	495	+	ACACGCAG
MA0044.1	HMG-1	5.24499	0.820081	pHvCslF6	508	516	-	CTTCCACTC
MA1343.1	bZIP52	5.23722	0.800609	pHvCslF6	81	94	-	CAGCCAGCGTGGCC
MA1092.1	WRKY63	5.23693	0.825186	pHvCslF6	143	150	+	AGGGCAAC
MA0945.1	ARR1	5.23607	0.825678	pHvCslF6	123	132	-	AAAGATTCTT
MA0938.1	NAC058	5.23583	0.803309	pHvCslF6	221	228	+	ACAAACAA
MA1426.1	MYB124	5.23141	0.824896	pHvCslF6	83	92	+	CCACGCTGGC
MA1071.1	DOF5.3	5.22913	0.904613	pHvCslF6	15	21	+	AGCAAAG
MA1071.1	DOF5.3	5.22913	0.904613	pHvCslF6	744	750	-	AGCAAAG
MA1071.1	DOF5.3	5.22913	0.904613	pHvCslF6	749	755	-	AGCAAAG
MA1405.1	SIZF2	5.22793	0.81671	pHvCslF6	204	213	+	TACAGGCACT
MA1027.1	KAN1	5.2266	0.831541	pHvCslF6	412	419	+	GGAAATGC
MA0942.1	ARF1	5.22648	0.825852	pHvCslF6	852	859	+	GCCTACAT
MA0121.1	ARR10	5.22445	0.821513	pHvCslF6	406	413	+	AGAATCGG
MA1026.1	ATHB-15	5.21982	0.802921	pHvCslF6	363	370	+	CAATTCTT
MA1036.1	MYB111	5.21234	0.829269	pHvCslF6	386	393	-	AGTACGTA
MA1036.1	MYB111	5.21234	0.829269	pHvCslF6	441	448	-	AGTACGTA
MA0954.1	ATHB-7	5.21041	0.80563	pHvCslF6	749	758	-	TCAAGCAAAG
MA1054.1	ARALYDRAFT_897773	5.20187	0.801952	pHvCslF6	987	996	+	TGAGGACGAC
MA1058.1	SPL4	5.19863	0.845285	pHvCslF6	202	210	+	AATACAGGC
MA1275.1	AT1G47655	5.19819	0.816199	pHvCslF6	770	780	-	ACAAGAAGTGT
MA1322.1	SPL9	5.19784	0.812928	pHvCslF6	436	446	-	TACGTACGCAG
MA0983.1	DOF5.6	5.19399	0.867697	pHvCslF6	743	750	-	AGCAAAGC
MA0983.1	DOF5.6	5.19399	0.867697	pHvCslF6	748	755	-	AGCAAAGC
MA1212.1	ATHB13	5.19212	0.807771	pHvCslF6	856	866	+	ACATTCATTCA
MA1386.1	HHO3	5.19075	0.801933	pHvCslF6	379	389	-	CGTATATTTTT
MA1211.1	ATHB18	5.18401	0.813643	pHvCslF6	341	351	-	CCATTAATTAA
MA1039.1	MYB4	5.18077	0.831064	pHvCslF6	703	710	+	GTTGGTTG
MA1245.2	AT2G33710	5.17972	0.800244	pHvCslF6	322	332	-	TCCTCCTCCAC
MA0984.1	DOF5.7	5.17861	0.865926	pHvCslF6	968	975	+	CAAAGGAG
MA1024.1	HAT1	5.17728	0.805875	pHvCslF6	243	252	+	CCACTCATCG
MA1430.1	TB1	5.17647	0.804575	pHvCslF6	757	766	+	GAACCCCCTA
MA1039.1	MYB4	5.17587	0.830953	pHvCslF6	166	173	-	GGTTTGTG
MA0971.1	DREB1A	5.16789	0.807962	pHvCslF6	526	535	+	AGGTAGGTGA
MA1245.2	AT2G33710	5.16713	0.800029	pHvCslF6	249	259	+	ATCGCCCCCGG
MA0958.1	BHLH13	5.16541	0.815367	pHvCslF6	802	809	+	CCACGTAC
MA1030.1	P0510F09.23	5.16024	0.843323	pHvCslF6	526	535	-	TCACCTACCT
MA1047.1	TGA5	5.15896	0.837497	pHvCslF6	814	821	-	ATGACGAG
MA0953.1	ATHB-6	5.15817	0.822026	pHvCslF6	790	798	+	CCCATAAAT
MA1016.1	GATA15	5.1572	0.858303	pHvCslF6	49	57	+	ACTGATGCA
MA0568.1	MYC3	5.1564	0.814131	pHvCslF6	553	560	+	GCATATGA
MA0568.1	MYC3	5.1564	0.814131	pHvCslF6	553	560	-	TCATATGC
MA0964.1	BIM1	5.1553	0.823243	pHvCslF6	562	571	-	CCATATGCTT
MA1037.1	MYB24	5.15482	0.841829	pHvCslF6	766	774	-	AGTGTCGGT
MA0984.1	DOF5.7	5.15028	0.865081	pHvCslF6	365	372	-	ATAAGAAT
MA0984.1	DOF5.7	5.15028	0.865081	pHvCslF6	403	410	+	ATAAGAAT
MA1088.1	WRKY48	5.14737	0.846497	pHvCslF6	753	762	-	GGGTTCAAGC
MA1059.1	SPL5	5.14538	0.813682	pHvCslF6	958	966	-	CTTTACGAC
MA0989.1	PHYPADRAFT_153324	5.14352	0.859649	pHvCslF6	108	116	+	GAAAAGGCG
MA1049.1	ERF094	5.14087	0.835924	pHvCslF6	993	1000	-	GGCCGTCG
MA0997.1	ERF069	5.13576	0.826294	pHvCslF6	575	583	+	GGGCCGAGC
MA0956.1	BEE2	5.13548	0.842089	pHvCslF6	156	165	+	AGCACAAGCT
MA0956.1	BEE2	5.13548	0.842089	pHvCslF6	156	165	-	AGCTTGTGCT
MA0993.1	ERF7	5.13521	0.804572	pHvCslF6	101	110	+	AGCAGCAGAA
MA0044.1	HMG-1	5.13312	0.816258	pHvCslF6	325	333	-	CTCCTCCTC
MA0044.1	HMG-1	5.13312	0.816258	pHvCslF6	831	839	+	CTCCTCCTC
MA0959.1	AIB	5.12591	0.814074	pHvCslF6	592	599	+	GTACATGC
MA0959.1	AIB	5.12591	0.814074	pHvCslF6	592	599	-	GCATGTAC
MA0958.1	BHLH13	5.11557	0.814347	pHvCslF6	586	593	+	ACACGCGT
MA0969.1	CMTA2	5.11554	0.835699	pHvCslF6	455	463	+	CTTGCGCGG
MA0931.1	ABI5	5.11452	0.807675	pHvCslF6	486	495	+	GGACACGCAG
MA0997.1	ERF069	5.11195	0.825414	pHvCslF6	6	14	-	CCGCTGTGG
MA0966.1	BIM3	5.10428	0.81968	pHvCslF6	384	393	+	TATACGTACT
MA0966.1	BIM3	5.10428	0.81968	pHvCslF6	384	393	-	AGTACGTATA
MA0984.1	DOF5.7	5.1	0.863583	pHvCslF6	969	976	+	AAAGGAGA
MA0956.1	BEE2	5.09738	0.841049	pHvCslF6	585	594	+	TACACGCGTA
MA0956.1	BEE2	5.09738	0.841049	pHvCslF6	585	594	-	TACGCGTGTA
MA1068.1	TGA2	5.09318	0.819624	pHvCslF6	815	822	+	TCGTCATT
MA0968.1	bZIP68	5.0898	0.831846	pHvCslF6	586	594	+	ACACGCGTA
MA1206.1	ARF2	5.0854	0.837373	pHvCslF6	483	492	+	ATGGGACACG
MA1001.1	ERF11	5.08489	0.811683	pHvCslF6	103	112	+	CAGCAGAAAA
MA0561.1	PIF4	5.08321	0.818747	pHvCslF6	978	985	+	CGCGTGCA
MA0121.1	ARR10	5.08155	0.816149	pHvCslF6	405	412	-	CGATTCTT
MA0953.1	ATHB-6	5.0815	0.819661	pHvCslF6	377	385	+	GCAAAAATA
MA1326.1	ZHD5	5.08056	0.810177	pHvCslF6	335	345	+	GACCAATTAAT
MA1671.1	ERF118	5.0769	0.800982	pHvCslF6	320	330	-	CTCCTCCACCG
MA0944.1	ARF8	5.07446	0.822689	pHvCslF6	221	229	-	TTTGTTTGT
MA1394.1	MYB73	5.06877	0.829215	pHvCslF6	219	229	+	TAACAAACAAA
MA0943.1	ARF5	5.06759	0.820233	pHvCslF6	255	262	+	CCCGGCAC
MA1391.1	MYB33	5.06625	0.823367	pHvCslF6	359	369	+	ATAACAATTCT
MA0982.1	DOF2.4	5.06376	0.869467	pHvCslF6	198	204	+	AAAAAAT
MA1037.1	MYB24	5.05723	0.839239	pHvCslF6	901	909	-	GAGGCAGGC
MA1059.1	SPL5	5.05476	0.810865	pHvCslF6	395	403	+	CTGTACTAA
MA0955.1	POPTR_0002s00440g	5.04174	0.827406	pHvCslF6	989	995	+	AGGACGA
MA1088.1	WRKY48	5.03796	0.842884	pHvCslF6	814	823	+	CTCGTCATTT
MA0981.1	DOF1.8	5.03532	0.860992	pHvCslF6	741	750	-	AGCAAAGCTC
MA0989.1	PHYPADRAFT_153324	5.03248	0.855657	pHvCslF6	966	974	+	GGCAAAGGA
MA0983.1	DOF5.6	5.03087	0.861703	pHvCslF6	966	973	+	GGCAAAGG
MA0962.1	BHLH34	5.03021	0.823682	pHvCslF6	157	164	-	GCTTGTGC
MA0968.1	bZIP68	5.02918	0.829962	pHvCslF6	53	61	+	ATGCATGGC
MA0969.1	CMTA2	5.02907	0.833343	pHvCslF6	813	821	-	ATGACGAGT
MA0943.1	ARF5	5.02861	0.819348	pHvCslF6	852	859	+	GCCTACAT
MA0044.1	HMG-1	5.02699	0.812632	pHvCslF6	142	150	-	GTTGCCCTT
MA1027.1	KAN1	5.01295	0.824275	pHvCslF6	381	388	-	GTATATTT
MA1177.1	MYB65	5.0114	0.810102	pHvCslF6	702	714	-	TATCCAACCAACG
MA1426.1	MYB124	5.00862	0.819018	pHvCslF6	275	284	+	CCCAGCTCCT
MA1036.1	MYB111	5.00759	0.824931	pHvCslF6	227	234	-	ATTAGTTT
MA0973.1	CDF2	5.00754	0.8064	pHvCslF6	960	969	+	CGTAAAGGCA
MA0945.1	ARR1	5.00686	0.819167	pHvCslF6	361	370	+	AACAATTCTT
MA1275.1	AT1G47655	5.00562	0.812291	pHvCslF6	260	270	-	GAATAAAGGTG
MA1041.1	MYB55	5.00331	0.809669	pHvCslF6	702	709	-	AACCAACG
MA0945.1	ARR1	4.99724	0.818894	pHvCslF6	228	237	+	AACTAATCAT
MA1052.1	RAP2-6	4.99667	0.804212	pHvCslF6	538	545	-	GCACCGCA
MA1052.1	RAP2-6	4.99667	0.804212	pHvCslF6	543	550	-	GCACCGCA
MA1094.1	WRKY8	4.99593	0.821929	pHvCslF6	753	761	-	GGTTCAAGC
MA0953.1	ATHB-6	4.99101	0.816871	pHvCslF6	339	347	-	TAATTAATT
MA1017.1	GATA8	4.99053	0.83793	pHvCslF6	50	58	+	CTGATGCAT
MA1091.1	WRKY62	4.98909	0.824754	pHvCslF6	143	150	+	AGGGCAAC
MA1016.1	GATA15	4.98884	0.852134	pHvCslF6	311	319	-	ATTGATTGT
MA1022.1	PHYPADRAFT_38837	4.98857	0.842452	pHvCslF6	412	421	+	GGAAATGCAA
MA0958.1	BHLH13	4.98755	0.811728	pHvCslF6	586	593	-	ACGCGTGT
MA1011.1	PHYPADRAFT_72483	4.9744	0.836881	pHvCslF6	156	165	+	AGCACAAGCT
MA1011.1	PHYPADRAFT_72483	4.9744	0.836881	pHvCslF6	156	165	-	AGCTTGTGCT
MA0933.1	AHL20	4.97295	0.822626	pHvCslF6	338	345	+	CAATTAAT
MA1017.1	GATA8	4.97233	0.837351	pHvCslF6	779	787	-	GGGATGCAC
MA0972.1	CCA1	4.97067	0.806425	pHvCslF6	123	130	+	AAGAATCT
MA1011.1	PHYPADRAFT_72483	4.97028	0.836778	pHvCslF6	563	572	+	AGCATATGGG
MA1011.1	PHYPADRAFT_72483	4.97028	0.836778	pHvCslF6	563	572	-	CCCATATGCT
MA1021.1	PHYPADRAFT_48267	4.96663	0.803382	pHvCslF6	479	486	-	CCATGTGA
MA1091.1	WRKY62	4.95495	0.824112	pHvCslF6	34	41	+	TACTCAAA
MA0975.1	CRF2	4.95372	0.808846	pHvCslF6	250	257	+	TCGCCCCC
MA0945.1	ARR1	4.95311	0.81764	pHvCslF6	421	430	+	AGCTAATCAG
MA0977.1	DOF2.5	4.95273	0.830301	pHvCslF6	673	680	-	GTAAATTG
MA0995.1	ERF039	4.9457	0.802232	pHvCslF6	850	859	-	ATGTAGGCGA
MA0934.1	AHL25	4.94112	0.834517	pHvCslF6	198	205	+	AAAAAATA
MA0934.1	AHL25	4.94112	0.834517	pHvCslF6	198	205	-	TATTTTTT
MA1022.1	PHYPADRAFT_38837	4.93996	0.840516	pHvCslF6	108	117	+	GAAAAGGCGC
MA1044.1	NAC92	4.93318	0.802945	pHvCslF6	188	199	+	GAAAAAGAAAAA
MA0968.1	bZIP68	4.93228	0.826951	pHvCslF6	724	732	-	TCGCTTGTC
MA0959.1	AIB	4.93181	0.810368	pHvCslF6	889	896	+	GCCCATGC
MA0959.1	AIB	4.93181	0.810368	pHvCslF6	889	896	-	GCATGGGC
MA0946.1	ARR11	4.93131	0.806533	pHvCslF6	303	310	-	TATATATG
MA1057.1	SPL12	4.92684	0.818382	pHvCslF6	443	450	+	CGTACTAG
MA1326.1	ZHD5	4.92581	0.807144	pHvCslF6	555	565	+	ATATGATAAGC
MA0044.1	HMG-1	4.92545	0.809162	pHvCslF6	358	366	-	ATTGTTATT
MA0932.1	AHL12	4.92112	0.846774	pHvCslF6	199	206	+	AAAAATAC
MA0932.1	AHL12	4.92112	0.846774	pHvCslF6	199	206	-	GTATTTTT
MA0973.1	CDF2	4.91477	0.804013	pHvCslF6	645	654	+	ATAAACGCAC
MA0962.1	BHLH34	4.91474	0.821241	pHvCslF6	479	486	-	CCATGTGA
MA1372.1	STZ	4.90128	0.83431	pHvCslF6	879	889	+	CTCTCTCCCTG
MA1326.1	ZHD5	4.89856	0.80661	pHvCslF6	344	354	-	AATCCATTAAT
MA0944.1	ARF8	4.89282	0.817813	pHvCslF6	105	113	-	CTTTTCTGC
MA1061.1	SPT	4.891	0.810387	pHvCslF6	586	594	-	TACGCGTGT
MA0981.1	DOF1.8	4.88767	0.854907	pHvCslF6	15	24	+	AGCAAAGAGG
MA1001.1	ERF11	4.88728	0.804952	pHvCslF6	100	109	+	GAGCAGCAGA
MA0989.1	PHYPADRAFT_153324	4.88518	0.850361	pHvCslF6	260	268	-	ATAAAGGTG
MA0983.1	DOF5.6	4.87969	0.856147	pHvCslF6	261	268	-	ATAAAGGT
MA0983.1	DOF5.6	4.87888	0.856118	pHvCslF6	108	115	+	GAAAAGGC
MA1022.1	PHYPADRAFT_38837	4.87382	0.837883	pHvCslF6	197	206	+	AAAAAAATAC
MA1061.1	SPT	4.87368	0.809982	pHvCslF6	977	985	-	TGCACGCGC
MA0952.1	ATHB-51	4.86866	0.815918	pHvCslF6	360	367	-	AATTGTTA
MA0935.1	NAC025	4.86784	0.834806	pHvCslF6	803	810	+	CACGTACT
MA1045.1	NAC043	4.86602	0.808827	pHvCslF6	435	444	+	ACTGCGTACG
MA1050.1	OsI_08196	4.8658	0.809434	pHvCslF6	631	638	+	GGCACCAC
MA0974.1	CDF3	4.86561	0.807087	pHvCslF6	746	754	-	GCAAAGCAA
MA0959.1	AIB	4.85643	0.808929	pHvCslF6	603	610	+	GCATTTGC
MA0959.1	AIB	4.85643	0.808929	pHvCslF6	603	610	-	GCAAATGC
MA0931.1	ABI5	4.85401	0.802347	pHvCslF6	584	593	+	ATACACGCGT
MA1427.1	NAC028	4.8536	0.821053	pHvCslF6	914	922	+	ATTGCCTGA
MA0121.1	ARR10	4.85297	0.80757	pHvCslF6	427	434	-	AGCTCTGA
MA1077.1	WRKY18	4.84684	0.81676	pHvCslF6	142	151	+	AAGGGCAACA
MA0021.1	Dof3	4.84649	0.838947	pHvCslF6	122	127	+	AAAGAA
MA0021.1	Dof3	4.84649	0.838947	pHvCslF6	191	196	+	AAAGAA
MA1070.1	TGA7	4.84617	0.804322	pHvCslF6	474	483	-	TGTGATTTGT
MA1388.1	AT3G24120	4.84067	0.845712	pHvCslF6	123	130	-	AGATTCTT
MA1005.1	ERF3	4.83725	0.807479	pHvCslF6	254	261	+	CCCCGGCA
MA1037.1	MYB24	4.83144	0.833245	pHvCslF6	26	34	+	TTGTACGGT
MA0974.1	CDF3	4.8303	0.806134	pHvCslF6	741	749	-	GCAAAGCTC
MA1372.1	STZ	4.82989	0.832915	pHvCslF6	235	245	+	CATCATCACCA
MA0956.1	BEE2	4.82966	0.833744	pHvCslF6	384	393	+	TATACGTACT
MA0956.1	BEE2	4.82966	0.833744	pHvCslF6	384	393	-	AGTACGTATA
MA1077.1	WRKY18	4.82922	0.816347	pHvCslF6	933	942	-	AAGGTCCAAC
MA0953.1	ATHB-6	4.82349	0.811706	pHvCslF6	338	346	+	CAATTAATT
MA1078.1	WRKY2	4.8231	0.828426	pHvCslF6	934	941	-	AGGTCCAA
MA1078.1	WRKY2	4.8231	0.828426	pHvCslF6	941	948	-	AGGTCCAA
MA0997.1	ERF069	4.82247	0.814715	pHvCslF6	86	94	-	CAGCCAGCG
MA0962.1	BHLH34	4.82183	0.819277	pHvCslF6	458	465	+	GCGCGGGG
MA0953.1	ATHB-6	4.82131	0.811638	pHvCslF6	475	483	+	CAAATCACA
MA1276.1	AT3G52440	4.82066	0.806889	pHvCslF6	769	779	-	CAAGAAGTGTC
MA1027.1	KAN1	4.8196	0.8177	pHvCslF6	603	610	-	GCAAATGC
MA1235.1	AIL7	4.81355	0.805018	pHvCslF6	215	225	+	CGCATAACAAA
MA0973.1	CDF2	4.81103	0.801344	pHvCslF6	895	904	+	GCTAAAGCCT
MA0997.1	ERF069	4.80741	0.814158	pHvCslF6	458	466	+	GCGCGGGGA
MA1050.1	OsI_08196	4.80737	0.808283	pHvCslF6	331	338	-	GGTCCCTC
MA0945.1	ARR1	4.80595	0.81346	pHvCslF6	301	310	+	AACATATATA
MA0983.1	DOF5.6	4.80591	0.853436	pHvCslF6	197	204	+	AAAAAAAT
MA1206.1	ARF2	4.80439	0.831158	pHvCslF6	104	113	+	AGCAGAAAAG
MA0999.1	ERF098	4.80279	0.81518	pHvCslF6	991	998	-	CCGTCGTC
MA1427.1	NAC028	4.79521	0.819918	pHvCslF6	435	443	+	ACTGCGTAC
MA1677.1	NAC078	4.79478	0.800164	pHvCslF6	336	347	+	ACCAATTAATTA
MA1036.1	MYB111	4.79089	0.820341	pHvCslF6	803	810	-	AGTACGTG
MA0965.1	BIM2	4.78779	0.82506	pHvCslF6	591	600	+	CGTACATGCA
MA0965.1	BIM2	4.78779	0.82506	pHvCslF6	591	600	-	TGCATGTACG
MA1039.1	MYB4	4.78474	0.822112	pHvCslF6	227	234	-	ATTAGTTT
MA1036.1	MYB111	4.78357	0.820186	pHvCslF6	828	835	-	AGGAGGTG
MA1007.1	PHYPADRAFT_173530	4.77454	0.825577	pHvCslF6	851	858	-	TGTAGGCG
MA1413.1	UIF1	4.77401	0.835677	pHvCslF6	934	943	-	CAAGGTCCAA
MA1081.1	WRKY25	4.77129	0.814984	pHvCslF6	663	670	+	CGCTCAAA
MA1022.1	PHYPADRAFT_38837	4.76819	0.833678	pHvCslF6	966	975	+	GGCAAAGGAG
MA0933.1	AHL20	4.76091	0.817901	pHvCslF6	195	202	+	AAAAAAAA
MA0933.1	AHL20	4.76091	0.817901	pHvCslF6	196	203	+	AAAAAAAA
MA0988.1	PHYPADRAFT_143875	4.76041	0.814944	pHvCslF6	585	594	+	TACACGCGTA
MA0988.1	PHYPADRAFT_143875	4.76041	0.814944	pHvCslF6	585	594	-	TACGCGTGTA
MA0053.1	MNB1A	4.75073	0.827834	pHvCslF6	110	114	+	AAAGG
MA0053.1	MNB1A	4.75073	0.827834	pHvCslF6	262	266	-	AAAGG
MA0053.1	MNB1A	4.75073	0.827834	pHvCslF6	873	877	-	AAAGG
MA0053.1	MNB1A	4.75073	0.827834	pHvCslF6	963	967	+	AAAGG
MA0053.1	MNB1A	4.75073	0.827834	pHvCslF6	969	973	+	AAAGG
MA1030.1	P0510F09.23	4.74902	0.832726	pHvCslF6	26	35	-	TACCGTACAA
MA0999.1	ERF098	4.7395	0.812649	pHvCslF6	250	257	+	TCGCCCCC
MA0933.1	AHL20	4.73905	0.817414	pHvCslF6	198	205	-	TATTTTTT
MA0982.1	DOF2.4	4.73877	0.855846	pHvCslF6	743	749	-	GCAAAGC
MA0982.1	DOF2.4	4.73877	0.855846	pHvCslF6	748	754	-	GCAAAGC
MA1030.1	P0510F09.23	4.73691	0.832414	pHvCslF6	300	309	+	TAACATATAT
MA1426.1	MYB124	4.73603	0.811826	pHvCslF6	456	465	+	TTGCGCGGGG
MA0984.1	DOF5.7	4.73183	0.852608	pHvCslF6	194	201	+	GAAAAAAA
MA1022.1	PHYPADRAFT_38837	4.72897	0.832116	pHvCslF6	259	268	-	ATAAAGGTGC
MA1051.1	RAP2-3	4.72749	0.802009	pHvCslF6	11	18	+	GCGGAGCA
MA0939.1	NAC080	4.72228	0.823991	pHvCslF6	751	758	-	TCAAGCAA
MA0939.1	NAC080	4.72228	0.823991	pHvCslF6	915	922	-	TCAGGCAA
MA0951.1	ATHB-16	4.71855	0.825054	pHvCslF6	312	319	+	CAATCAAT
MA0951.1	ATHB-16	4.71855	0.825054	pHvCslF6	857	864	+	CATTCATT
MA0951.1	ATHB-16	4.71855	0.825054	pHvCslF6	861	868	+	CATTCATT
MA0943.1	ARF5	4.71785	0.812295	pHvCslF6	577	584	+	GCCGAGCA
MA0568.1	MYC3	4.71309	0.80167	pHvCslF6	157	164	+	GCACAAGC
MA0568.1	MYC3	4.71309	0.80167	pHvCslF6	157	164	-	GCTTGTGC
MA1181.1	MYB113	4.71185	0.811006	pHvCslF6	222	232	-	TAGTTTGTTTG
MA1016.1	GATA15	4.7102	0.841926	pHvCslF6	59	67	+	GGCGATGCT
MA1391.1	MYB33	4.70786	0.816761	pHvCslF6	222	232	+	CAAACAAACTA
MA1078.1	WRKY2	4.70493	0.825833	pHvCslF6	663	670	+	CGCTCAAA
MA0962.1	BHLH34	4.69693	0.816637	pHvCslF6	977	984	-	GCACGCGC
MA0945.1	ARR1	4.69341	0.810264	pHvCslF6	557	566	-	TGCTTATCAT
MA0044.1	HMG-1	4.6876	0.801034	pHvCslF6	108	116	-	CGCCTTTTC
MA0964.1	BIM1	4.68705	0.808856	pHvCslF6	775	784	+	TCTTGTGCAT
MA0989.1	PHYPADRAFT_153324	4.68503	0.843165	pHvCslF6	377	385	+	GCAAAAATA
MA1017.1	GATA8	4.68499	0.828211	pHvCslF6	123	131	-	AAGATTCTT
MA1372.1	STZ	4.6746	0.82988	pHvCslF6	204	214	+	TACAGGCACTT
MA1000.1	ERF105	4.67395	0.807497	pHvCslF6	548	555	-	TGCCCGCA
MA0953.1	ATHB-6	4.67163	0.807023	pHvCslF6	235	243	-	GTGATGATG
MA1071.1	DOF5.3	4.66131	0.879532	pHvCslF6	198	204	+	AAAAAAT
MA1071.1	DOF5.3	4.66131	0.879532	pHvCslF6	378	384	+	CAAAAAT
MA0966.1	BIM3	4.65807	0.809256	pHvCslF6	156	165	+	AGCACAAGCT
MA0966.1	BIM3	4.65807	0.809256	pHvCslF6	156	165	-	AGCTTGTGCT
MA1050.1	OsI_08196	4.65646	0.805311	pHvCslF6	72	79	+	GGACTCAC
MA1050.1	OsI_08196	4.65646	0.805311	pHvCslF6	933	940	-	GGTCCAAC
MA1177.1	MYB65	4.65486	0.803607	pHvCslF6	958	970	+	GTCGTAAAGGCAA
MA0999.1	ERF098	4.65167	0.809135	pHvCslF6	575	582	+	GGGCCGAG
MA0984.1	DOF5.7	4.64128	0.849909	pHvCslF6	378	385	+	CAAAAATA
MA1013.1	GATA10	4.6397	0.802993	pHvCslF6	691	698	-	TGGAGCTG
MA1013.1	GATA10	4.6397	0.802993	pHvCslF6	942	949	+	TGGACCTG
MA0966.1	BIM3	4.63494	0.808716	pHvCslF6	552	561	+	GGCATATGAT
MA0966.1	BIM3	4.63494	0.808716	pHvCslF6	552	561	-	ATCATATGCC
MA1087.1	WRKY45	4.63364	0.801121	pHvCslF6	965	972	-	CTTTGCCT
MA0944.1	ARF8	4.63284	0.810834	pHvCslF6	704	712	+	TTGGTTGGA
MA0997.1	ERF069	4.61898	0.807194	pHvCslF6	906	914	-	TGGCCGAGG
MA1206.1	ARF2	4.61789	0.827033	pHvCslF6	36	45	+	CTCAAACCAG
MA1030.1	P0510F09.23	4.61345	0.829232	pHvCslF6	462	471	-	TGCCCTCCCC
MA1175.1	MYB81	4.61295	0.821007	pHvCslF6	299	309	+	CTAACATATAT
MA0962.1	BHLH34	4.61284	0.814859	pHvCslF6	76	83	-	GCCCGTGA
MA1017.1	GATA8	4.60786	0.825758	pHvCslF6	314	322	-	CCGATTGAT
MA0984.1	DOF5.7	4.60335	0.848778	pHvCslF6	120	127	+	GAAAAGAA
MA0952.1	ATHB-51	4.59481	0.81036	pHvCslF6	340	347	+	ATTAATTA
MA0952.1	ATHB-51	4.59481	0.81036	pHvCslF6	342	349	-	ATTAATTA
MA1016.1	GATA15	4.59046	0.837539	pHvCslF6	315	323	-	ACCGATTGA
MA1326.1	ZHD5	4.59038	0.800571	pHvCslF6	286	296	-	GTGTAATGAGA
MA0953.1	ATHB-6	4.59021	0.804512	pHvCslF6	351	359	-	TTACTAATC
MA0989.1	PHYPADRAFT_153324	4.58975	0.839739	pHvCslF6	723	731	+	AGACAAGCG
MA1042.1	MYB59	4.58931	0.801214	pHvCslF6	219	226	-	GTTTGTTA
MA0987.1	PHYPADRAFT_140773	4.58424	0.847832	pHvCslF6	197	206	+	AAAAAAATAC
MA0968.1	bZIP68	4.58376	0.81612	pHvCslF6	391	399	+	ACTCCTGTA
MA0981.1	DOF1.8	4.58277	0.842342	pHvCslF6	412	421	+	GGAAATGCAA
MA1079.1	WRKY21	4.58129	0.801195	pHvCslF6	721	730	+	CAAGACAAGC
MA0989.1	PHYPADRAFT_153324	4.58091	0.839422	pHvCslF6	15	23	+	AGCAAAGAG
MA0984.1	DOF5.7	4.57831	0.848032	pHvCslF6	18	25	+	AAAGAGGC
MA0953.1	ATHB-6	4.57234	0.803961	pHvCslF6	263	271	-	AGAATAAAG
MA0999.1	ERF098	4.56981	0.805861	pHvCslF6	901	908	-	AGGCAGGC
MA0968.1	bZIP68	4.56969	0.815683	pHvCslF6	178	186	-	TAACTTGGT
MA1037.1	MYB24	4.56706	0.826228	pHvCslF6	923	931	-	ATGGCAGGC
MA0977.1	DOF2.5	4.56451	0.821927	pHvCslF6	871	878	-	AAAAGGAA
MA0953.1	ATHB-6	4.55909	0.803553	pHvCslF6	344	352	-	TCCATTAAT
MA0968.1	bZIP68	4.55717	0.815294	pHvCslF6	318	326	+	ATCGGTGGA
MA1027.1	KAN1	4.55673	0.80876	pHvCslF6	350	357	-	ACTAATCC
MA0989.1	PHYPADRAFT_153324	4.55634	0.838538	pHvCslF6	344	352	+	ATTAATGGA
MA1094.1	WRKY8	4.55514	0.809175	pHvCslF6	266	274	+	TATTCTACG
MA1022.1	PHYPADRAFT_38837	4.55488	0.825186	pHvCslF6	601	610	-	GCAAATGCAA
MA0999.1	ERF098	4.54814	0.804994	pHvCslF6	253	260	+	CCCCCGGC
MA0969.1	CMTA2	4.54578	0.820171	pHvCslF6	433	441	+	CTACTGCGT
MA1372.1	STZ	4.54402	0.827328	pHvCslF6	90	100	-	CTCTCCCAGCC
MA0982.1	DOF2.4	4.54109	0.84756	pHvCslF6	967	973	+	GCAAAGG
MA0997.1	ERF069	4.53749	0.804182	pHvCslF6	80	88	+	GGGCCACGC
MA1057.1	SPL12	4.53741	0.806005	pHvCslF6	25	32	-	CGTACAAG
MA1027.1	KAN1	4.53619	0.808062	pHvCslF6	357	364	-	TGTTATTA
MA1077.1	WRKY18	4.53447	0.809436	pHvCslF6	136	145	+	TCAATCAAGG
MA0953.1	ATHB-6	4.53328	0.802757	pHvCslF6	232	240	-	ATGATGATT
MA1022.1	PHYPADRAFT_38837	4.52909	0.824159	pHvCslF6	15	24	+	AGCAAAGAGG
MA1013.1	GATA10	4.52909	0.800722	pHvCslF6	739	746	-	AAGCTCTG
MA1022.1	PHYPADRAFT_38837	4.52843	0.824133	pHvCslF6	723	732	+	AGACAAGCGA
MA0965.1	BIM2	4.52593	0.819175	pHvCslF6	563	572	+	AGCATATGGG
MA0965.1	BIM2	4.52593	0.819175	pHvCslF6	563	572	-	CCCATATGCT
MA0983.1	DOF5.6	4.52126	0.842976	pHvCslF6	15	22	+	AGCAAAGA
MA0966.1	BIM3	4.51769	0.805977	pHvCslF6	585	594	+	TACACGCGTA
MA0966.1	BIM3	4.51769	0.805977	pHvCslF6	585	594	-	TACGCGTGTA
MA0939.1	NAC080	4.51581	0.820087	pHvCslF6	33	40	+	GTACTCAA
MA0939.1	NAC080	4.51581	0.820087	pHvCslF6	436	443	-	GTACGCAG
MA0939.1	NAC080	4.51581	0.820087	pHvCslF6	607	614	-	GTATGCAA
MA1085.1	WRKY40	4.51313	0.838977	pHvCslF6	332	339	-	TGGTCCCT
MA1058.1	SPL4	4.50991	0.81929	pHvCslF6	32	40	+	GGTACTCAA
MA1388.1	AT3G24120	4.50837	0.838282	pHvCslF6	382	389	-	CGTATATT
MA0968.1	bZIP68	4.50658	0.813722	pHvCslF6	952	960	+	CTCCTTGTC
MA1061.1	SPT	4.50402	0.801336	pHvCslF6	439	447	+	CGTACGTAC
MA1412.1	TSAR2	4.50243	0.843466	pHvCslF6	650	659	-	TGCGGGTGCG
MA0970.1	CMTA3	4.5015	0.837952	pHvCslF6	82	90	-	CAGCGTGGC
MA0997.1	ERF069	4.49546	0.802629	pHvCslF6	100	108	+	GAGCAGCAG
MA0956.1	BEE2	4.49328	0.824565	pHvCslF6	774	783	+	TTCTTGTGCA
MA0956.1	BEE2	4.49328	0.824565	pHvCslF6	774	783	-	TGCACAAGAA
MA0943.1	ARF5	4.49015	0.807127	pHvCslF6	931	938	-	TCCAACAA
MA0989.1	PHYPADRAFT_153324	4.48772	0.836071	pHvCslF6	961	969	+	GTAAAGGCA
MA0952.1	ATHB-51	4.48696	0.808171	pHvCslF6	364	371	+	AATTCTTA
MA1408.1	FaEOBII	4.47289	0.800449	pHvCslF6	635	644	-	ATGTAGGTGG
MA0984.1	DOF5.7	4.4691	0.844777	pHvCslF6	119	126	+	AGAAAAGA
MA1405.1	SIZF2	4.46778	0.80425	pHvCslF6	205	214	-	AAGTGCCTGT
MA1030.1	P0510F09.23	4.46702	0.825459	pHvCslF6	522	531	-	CTACCTACCA
MA0966.1	BIM3	4.46401	0.804723	pHvCslF6	75	84	+	CTCACGGGCC
MA0966.1	BIM3	4.46401	0.804723	pHvCslF6	75	84	-	GGCCCGTGAG
MA1077.1	WRKY18	4.46365	0.807776	pHvCslF6	753	762	-	GGGTTCAAGC
MA1039.1	MYB4	4.46214	0.81482	pHvCslF6	514	521	-	GGTTGCTT
MA0953.1	ATHB-6	4.45589	0.80037	pHvCslF6	342	350	+	TAATTAATG
MA0999.1	ERF098	4.45536	0.801283	pHvCslF6	923	930	-	TGGCAGGC
MA0947.1	ARR14	4.45367	0.815574	pHvCslF6	123	130	-	AGATTCTT
MA0932.1	AHL12	4.45052	0.835503	pHvCslF6	228	235	+	AACTAATC
MA0932.1	AHL12	4.45052	0.835503	pHvCslF6	228	235	-	GATTAGTT
MA1053.1	ERF109	4.44869	0.801327	pHvCslF6	11	18	+	GCGGAGCA
MA1275.1	AT1G47655	4.44725	0.800958	pHvCslF6	196	206	+	AAAAAAAATAC
MA1426.1	MYB124	4.43212	0.803808	pHvCslF6	647	656	+	AAACGCACCC
MA0965.1	BIM2	4.4302	0.817023	pHvCslF6	585	594	+	TACACGCGTA
MA0965.1	BIM2	4.4302	0.817023	pHvCslF6	585	594	-	TACGCGTGTA
MA0562.1	PIF5	4.42963	0.802781	pHvCslF6	564	571	-	CCATATGC
MA0968.1	bZIP68	4.42772	0.811271	pHvCslF6	258	266	-	AAAGGTGCC
MA0997.1	ERF069	4.42645	0.800078	pHvCslF6	55	63	-	TCGCCATGC
MA1016.1	GATA15	4.41957	0.831278	pHvCslF6	235	243	+	CATCATCAC
MA0961.1	BHLH112	4.41033	0.803049	pHvCslF6	516	524	+	GCAACCTGG
MA0989.1	PHYPADRAFT_153324	4.40995	0.833275	pHvCslF6	558	566	+	TGATAAGCA
[truncated: 383 more rows]

## Sheet: HvCesA4
Matrix ID	Name	Score	Relative score	Sequence ID	Start	End	Strand	Predicted sequence
MA1682.1	TCX3	20.1886	0.979794	pHvCesA4	37	50	-	CAAAATTCAAATTT
MA1277.1	Adof1	18.422	0.89716	pHvCesA4	575	595	-	AGAAAAAAAAAGGAGAAGCAA
MA1268.1	AT1G69570	18.3129	0.820463	pHvCesA4	572	598	+	CATTTGCTTCTCCTTTTTTTTTCTTTC
MA1267.1	AT5G66940	17.8528	0.825085	pHvCesA4	578	606	+	CTTCTCCTTTTTTTTTCTTTCGCATTTTC
MA1279.1	COG1	17.5934	0.884723	pHvCesA4	578	598	-	GAAAGAAAAAAAAAGGAGAAG
MA1268.1	AT1G69570	16.9926	0.805788	pHvCesA4	578	604	+	CTTCTCCTTTTTTTTTCTTTCGCATTT
MA1267.1	AT5G66940	16.8819	0.814443	pHvCesA4	568	596	+	ACAACATTTGCTTCTCCTTTTTTTTTCTT
MA1267.1	AT5G66940	16.6604	0.812015	pHvCesA4	584	612	+	CTTTTTTTTTCTTTCGCATTTTCTATCCA
MA1270.1	AT3G45610	16.1245	0.892982	pHvCesA4	580	598	+	TCTCCTTTTTTTTTCTTTC
MA1273.1	dof4.2	15.6933	0.876829	pHvCesA4	576	594	-	GAAAAAAAAAGGAGAAGCA
MA1272.1	AT2G28810	15.6208	0.850544	pHvCesA4	586	606	+	TTTTTTTTCTTTCGCATTTTC
MA1274.1	OBP3	15.6001	0.84745	pHvCesA4	579	599	+	TTCTCCTTTTTTTTTCTTTCG
MA1274.1	OBP3	15.5104	0.846361	pHvCesA4	574	594	+	TTTGCTTCTCCTTTTTTTTTC
MA1365.2	AT5G47660	15.4865	0.992292	pHvCesA4	206	216	-	AAGGTAAAAAA
MA1274.1	OBP3	15.4745	0.845925	pHvCesA4	580	600	+	TCTCCTTTTTTTTTCTTTCGC
MA1281.1	AT5G02460	15.3426	0.853694	pHvCesA4	586	606	-	GAAAATGCGAAAGAAAAAAAA
MA1661.1	AT-GTL1	15.2742	0.97031	pHvCesA4	205	216	-	AAGGTAAAAAAA
MA1162.1	TCX2	15.0951	0.901497	pHvCesA4	39	53	-	CAACAAAATTCAAAT
MA1278.1	OBP1	14.8586	0.859173	pHvCesA4	579	599	+	TTCTCCTTTTTTTTTCTTTCG
MA1278.1	OBP1	14.7586	0.85771	pHvCesA4	585	605	+	TTTTTTTTTCTTTCGCATTTT
MA1343.1	bZIP52	14.4958	0.95333	pHvCesA4	18	31	-	CTGACAGCTTTTCA
MA1208.1	GT-2	14.4443	0.934239	pHvCesA4	206	219	+	TTTTTTACCTTGGA
MA1272.1	AT2G28810	14.4372	0.83429	pHvCesA4	570	590	+	AACATTTGCTTCTCCTTTTTT
MA1278.1	OBP1	14.3474	0.851692	pHvCesA4	569	589	+	CAACATTTGCTTCTCCTTTTT
MA1277.1	Adof1	14.3189	0.837185	pHvCesA4	585	605	-	AAAATGCGAAAGAAAAAAAAA
MA1380.1	AT2G20110	14.3173	0.89466	pHvCesA4	32	46	-	ATTCAAATTTTTTTC
MA1379.1	SOL1	14.3066	0.889436	pHvCesA4	32	46	+	GAAAAAAATTTGAAT
MA1670.1	DREB1C	14.0653	0.937115	pHvCesA4	95	109	-	TTATGCCGACTTAAT
MA1021.1	PHYPADRAFT_48267	13.8923	1	pHvCesA4	116	123	+	CCACGTGC
MA1074.1	UNE10	13.842	1	pHvCesA4	116	123	+	CCACGTGC
MA1161.1	TSO1	13.5817	0.869563	pHvCesA4	40	54	-	ACAACAAAATTCAAA
MA1193.1	At2g38090	13.5284	0.851422	pHvCesA4	572	592	-	AAAAAAAAGGAGAAGCAAATG
MA1281.1	AT5G02460	13.5218	0.831888	pHvCesA4	580	600	-	GCGAAAGAAAAAAAAAGGAGA
MA1278.1	OBP1	13.4863	0.839089	pHvCesA4	19	39	-	TTTTTTTCCTGACAGCTTTTC
MA1272.1	AT2G28810	13.4122	0.820212	pHvCesA4	580	600	+	TCTCCTTTTTTTTTCTTTCGC
MA0962.1	BHLH34	13.3711	1	pHvCesA4	116	123	-	GCACGTGG
MA1366.1	AT1G76880	13.2425	0.891269	pHvCesA4	201	216	-	AAGGTAAAAAAACGTG
MA0574.1	MYB15	13.1806	0.869217	pHvCesA4	786	798	+	CCACGGTTGGTGA
MA1161.1	TSO1	13.1425	0.863498	pHvCesA4	31	45	+	GGAAAAAAATTTGAA
MA1023.1	PHYPADRAFT_28324	13.1009	0.980744	pHvCesA4	288	295	+	GGTCGGTG
MA1007.1	PHYPADRAFT_173530	13.063	0.978831	pHvCesA4	288	295	+	GGTCGGTG
MA1379.1	SOL1	12.8605	0.872049	pHvCesA4	39	53	-	CAACAAAATTCAAAT
MA0559.1	PI	12.8323	0.880064	pHvCesA4	579	592	-	AAAAAAAAGGAGAA
MA1271.1	DAG2	12.7225	0.944416	pHvCesA4	580	590	-	AAAAAAGGAGA
MA1224.1	CBF1	12.6436	0.935434	pHvCesA4	456	467	+	TACGCCGACGTC
MA1380.1	AT2G20110	12.6308	0.873998	pHvCesA4	39	53	+	ATTTGAATTTTGTTG
MA1025.1	HBI1	12.6303	0.943416	pHvCesA4	115	126	-	ATTGCACGTGGA
MA1331.1	BEH4	12.6141	0.921436	pHvCesA4	114	124	-	TGCACGTGGAA
MA1041.1	MYB55	12.566	0.966876	pHvCesA4	789	796	-	ACCAACCG
MA1332.1	BEH2	12.5585	0.913369	pHvCesA4	114	124	+	TTCCACGTGCA
MA1008.1	PHYPADRAFT_182268	12.5284	0.951111	pHvCesA4	287	296	+	GGGTCGGTGT
MA0550.1	BZR1	12.4981	0.92606	pHvCesA4	113	126	-	ATTGCACGTGGAAA
MA1237.1	AT4G16750	12.4648	0.9054	pHvCesA4	452	466	+	CCCCTACGCCGACGT
MA0549.1	BZR2	12.4401	0.946436	pHvCesA4	114	124	-	TGCACGTGGAA
MA0940.1	AP1	12.4011	0.899017	pHvCesA4	580	592	-	AAAAAAAAGGAGA
MA1364.1	PIF7	12.3825	0.868761	pHvCesA4	109	123	+	ATTGTTTCCACGTGC
MA1032.1	DREB1G	12.3788	0.943746	pHvCesA4	98	107	-	ATGCCGACTT
MA1365.1	MNJ7.25	12.2894	0.873254	pHvCesA4	202	216	+	ACGTTTTTTTACCTT
MA1669.1	DREB1B	12.2676	0.907772	pHvCesA4	95	108	-	TATGCCGACTTAAT
MA1218.1	CBF4	12.2506	0.918467	pHvCesA4	456	468	-	AGACGTCGGCGTA
MA1162.1	TCX2	12.2463	0.864889	pHvCesA4	32	46	+	GAAAAAAATTTGAAT
MA0940.1	AP1	12.229	0.896264	pHvCesA4	663	675	+	CTAAAGAAAGAAA
MA1281.1	AT5G02460	12.2172	0.816262	pHvCesA4	587	607	-	AGAAAATGCGAAAGAAAAAAA
MA1663.1	ANAC050	12.1842	0.873994	pHvCesA4	694	709	+	CTTGCTACGCAAGCGA
MA0569.1	MYC4	12.172	0.974083	pHvCesA4	116	123	+	CCACGTGC
MA1281.1	AT5G02460	12.1708	0.815707	pHvCesA4	18	38	+	TGAAAAGCTGTCAGGAAAAAA
MA0563.1	SEP3 TF	12.1663	0.92593	pHvCesA4	1	11	+	TCCACTTTTGT
MA0561.1	PIF4	12.1536	0.966236	pHvCesA4	115	122	-	CACGTGGA
MA1039.1	MYB4	12.1323	0.988195	pHvCesA4	790	797	+	GGTTGGTG
MA0552.1	PIF1	12.0529	0.90674	pHvCesA4	116	129	-	ATAATTGCACGTGG
MA0952.1	ATHB-51	12.0284	0.961226	pHvCesA4	123	130	-	CATAATTG
MA0952.1	ATHB-51	12.0284	0.961226	pHvCesA4	105	112	+	CATAATTG
MA1280.1	OBP4	11.9697	0.888669	pHvCesA4	577	590	-	AAAAAAGGAGAAGC
MA0958.1	BHLH13	11.9691	0.954591	pHvCesA4	116	123	+	CCACGTGC
MA1217.1	CBF2	11.9308	0.904155	pHvCesA4	454	468	+	CCTACGCCGACGTCT
MA1333.1	BEH3	11.9034	0.904614	pHvCesA4	114	124	-	TGCACGTGGAA
MA1359.1	bHLH31	11.8498	0.864046	pHvCesA4	110	130	+	TTGTTTCCACGTGCAATTATG
MA1364.1	PIF7	11.8166	0.858286	pHvCesA4	116	130	-	CATAATTGCACGTGG
MA1359.1	bHLH31	11.8096	0.86336	pHvCesA4	109	129	-	ATAATTGCACGTGGAAACAAT
MA1217.1	CBF2	11.8058	0.901985	pHvCesA4	96	110	-	ATTATGCCGACTTAA
MA0548.1	AGL15	11.6689	0.83769	pHvCesA4	661	675	-	TTTCTTTCTTTAGGT
MA1061.1	SPT	11.6498	0.968481	pHvCesA4	115	123	+	TCCACGTGC
MA1362.1	bHLH77	11.5967	0.892691	pHvCesA4	110	124	+	TTGTTTCCACGTGCA
MA0562.1	PIF5	11.5957	0.955245	pHvCesA4	116	123	+	CCACGTGC
MA0045.1	HMG-I/Y	11.5831	0.892673	pHvCesA4	577	592	-	AAAAAAAAGGAGAAGC
MA1276.1	AT3G52440	11.5719	0.937712	pHvCesA4	580	590	-	AAAAAAGGAGA
MA0939.1	NAC080	11.5414	0.952942	pHvCesA4	613	620	+	TCACGCAA
MA1669.1	DREB1B	11.5042	0.893565	pHvCesA4	456	469	+	TACGCCGACGTCTC
MA0988.1	PHYPADRAFT_143875	11.4959	0.977909	pHvCesA4	115	124	+	TCCACGTGCA
MA0988.1	PHYPADRAFT_143875	11.4959	0.977909	pHvCesA4	115	124	-	TGCACGTGGA
MA0554.1	SOC1	11.4538	0.854374	pHvCesA4	663	677	-	TGTTTCTTTCTTTAG
MA1012.1	AGL27	11.4113	0.845701	pHvCesA4	663	676	-	GTTTCTTTCTTTAG
MA1218.1	CBF4	11.3922	0.902542	pHvCesA4	96	108	+	TTAAGTCGGCATA
MA1044.1	NAC92	11.39	0.959591	pHvCesA4	749	760	-	GCACAAGCCAAG
MA1226.1	AT5G18450	11.3669	0.859752	pHvCesA4	472	486	-	GAAGCAAGCGGTGAA
MA0561.1	PIF4	11.2968	0.948364	pHvCesA4	117	124	+	CACGTGCA
MA1281.1	AT5G02460	11.2966	0.805236	pHvCesA4	570	590	-	AAAAAAGGAGAAGCAAATGTT
MA0568.1	MYC3	11.2903	0.986545	pHvCesA4	116	123	+	CCACGTGC
MA0568.1	MYC3	11.2903	0.986545	pHvCesA4	116	123	-	GCACGTGG
MA1227.2	ERF027	11.2469	0.897916	pHvCesA4	95	109	-	TTATGCCGACTTAAT
MA1663.1	ANAC050	11.23	0.86117	pHvCesA4	691	706	-	CTTGCGTAGCAAGCCC
MA1202.1	AGL55	11.2098	1	pHvCesA4	550	555	+	TCACCA
MA1202.1	AGL55	11.2098	1	pHvCesA4	793	798	-	TCACCA
MA1411.1	TSAR1	11.1978	0.938269	pHvCesA4	115	124	-	TGCACGTGGA
MA1411.1	TSAR1	11.1978	0.938269	pHvCesA4	115	124	+	TCCACGTGCA
MA0957.1	BHLH3	11.1652	0.93824	pHvCesA4	116	123	+	CCACGTGC
MA0957.1	BHLH3	11.1652	0.93824	pHvCesA4	116	123	-	GCACGTGG
MA1025.1	HBI1	11.154	0.912026	pHvCesA4	113	124	+	TTTCCACGTGCA
MA1427.1	NAC028	11.1239	0.94295	pHvCesA4	613	621	-	CTTGCGTGA
MA1270.1	AT3G45610	11.1054	0.815582	pHvCesA4	574	592	+	TTTGCTTCTCCTTTTTTTT
MA1207.1	GT-A3	11.0868	0.857705	pHvCesA4	108	124	-	TGCACGTGGAAACAATT
MA1249.1	RAP210	11.0443	0.890104	pHvCesA4	454	468	-	AGACGTCGGCGTAGG
MA0550.2	BZR1	11.0407	0.854127	pHvCesA4	106	125	-	TTGCACGTGGAAACAATTAT
MA0560.1	PIF3	11.0316	0.916609	pHvCesA4	114	123	+	TTCCACGTGC
MA1252.1	PUCHI	11.0101	0.867918	pHvCesA4	454	468	+	CCTACGCCGACGTCT
MA1659.1	ABF4	11.0082	0.91675	pHvCesA4	114	125	+	TTCCACGTGCAA
MA1327.2	ATHB23	10.9481	0.9124	pHvCesA4	92	101	+	CAAATTAAGT
MA0958.1	BHLH13	10.9169	0.93306	pHvCesA4	116	123	-	GCACGTGG
MA0005.1	AG	10.9138	0.946456	pHvCesA4	91	101	+	CCAAATTAAGT
MA1346.1	TGA10	10.8976	0.854616	pHvCesA4	57	71	+	GAAGCTGACGAGACT
MA0560.1	PIF3	10.8924	0.913853	pHvCesA4	116	125	-	TTGCACGTGG
MA0120.1	id1	10.8636	0.949952	pHvCesA4	588	599	+	TTTTTTCTTTCG
MA1238.1	ERF38	10.8274	0.873964	pHvCesA4	451	465	-	CGTCGGCGTAGGGGT
MA0971.1	DREB1A	10.8259	0.933339	pHvCesA4	98	107	+	AAGTCGGCAT
MA0966.1	BIM3	10.8215	0.953238	pHvCesA4	115	124	+	TCCACGTGCA
MA0966.1	BIM3	10.8215	0.953238	pHvCesA4	115	124	-	TGCACGTGGA
MA1043.1	NAC083	10.8104	0.925458	pHvCesA4	698	707	+	CTACGCAAGC
MA0979.1	ERF008	10.7895	0.969715	pHvCesA4	458	465	+	CGCCGACG
MA0559.1	PI	10.7635	0.848288	pHvCesA4	663	676	+	CTAAAGAAAGAAAC
MA0973.1	CDF2	10.7552	0.954285	pHvCesA4	537	546	+	AAAAAAGCTC
MA0045.1	HMG-I/Y	10.7462	0.873501	pHvCesA4	45	60	-	CTTCAAACAACAAAAT
MA1224.1	CBF1	10.7387	0.898623	pHvCesA4	97	108	-	TATGCCGACTTA
MA0971.1	DREB1A	10.7278	0.931165	pHvCesA4	457	466	-	ACGTCGGCGT
MA1043.1	NAC083	10.7169	0.923579	pHvCesA4	613	622	+	TCACGCAAGT
MA1416.1	RAMOSA1	10.7067	0.843032	pHvCesA4	518	531	-	AGAAGAGAGAGCGG
MA1216.1	RAP21	10.6667	0.87884	pHvCesA4	454	466	-	ACGTCGGCGTAGG
MA0931.1	ABI5	10.643	0.920762	pHvCesA4	114	123	+	TTCCACGTGC
MA0566.1	MYC2	10.6282	0.938009	pHvCesA4	116	123	-	GCACGTGG
MA0566.1	MYC2	10.6282	0.938009	pHvCesA4	116	123	+	CCACGTGC
MA1247.1	ERF087	10.6234	0.846344	pHvCesA4	454	468	-	AGACGTCGGCGTAGG
MA0563.1	SEP3 TF	10.5851	0.893993	pHvCesA4	3	13	+	CACTTTTGTGG
MA0550.2	BZR1	10.5687	0.847179	pHvCesA4	114	133	+	TTCCACGTGCAATTATGCCT
MA1232.1	AT4G28140	10.5598	0.828962	pHvCesA4	445	464	-	GTCGGCGTAGGGGTGGTTCG
MA1675.1	NAC029	10.5448	0.856848	pHvCesA4	612	624	+	ATCACGCAAGTCC
MA0082.1	squamosa	10.5109	0.872407	pHvCesA4	73	86	-	TCATACATGGAAAA
MA1672.1	GBF2	10.469	0.879163	pHvCesA4	112	124	-	TGCACGTGGAAAC
MA1363.1	bHLH69	10.4643	0.819641	pHvCesA4	108	122	+	AATTGTTTCCACGTG
MA0986.1	DREB2C	10.4481	0.918188	pHvCesA4	288	295	-	CACCGACC
MA1270.1	AT3G45610	10.3954	0.804632	pHvCesA4	579	597	+	TTCTCCTTTTTTTTTCTTT
MA1688.1	ARF16	10.3804	0.820273	pHvCesA4	741	754	-	GCCAAGGCAAGGTA
MA1227.1	ERF027	10.3647	0.855214	pHvCesA4	446	466	+	GAACCACCCCTACGCCGACGT
MA1317.1	WRKY50	10.3622	0.843486	pHvCesA4	39	51	+	ATTTGAATTTTGT
MA0956.1	BEE2	10.349	0.984348	pHvCesA4	115	124	-	TGCACGTGGA
MA0956.1	BEE2	10.349	0.984348	pHvCesA4	115	124	+	TCCACGTGCA
MA0045.1	HMG-I/Y	10.3246	0.863841	pHvCesA4	663	678	+	CTAAAGAAAGAAACAC
MA0973.1	CDF2	10.3155	0.942972	pHvCesA4	621	630	-	CAAAAAGGAC
MA1220.1	TINY	10.3149	0.872998	pHvCesA4	455	469	+	CTACGCCGACGTCTC
MA0932.1	AHL12	10.3062	0.975757	pHvCesA4	34	41	-	AATTTTTT
MA0932.1	AHL12	10.3062	0.975757	pHvCesA4	34	41	+	AAAAAATT
MA0932.1	AHL12	10.2686	0.974856	pHvCesA4	35	42	+	AAAAATTT
MA0932.1	AHL12	10.2686	0.974856	pHvCesA4	35	42	-	AAATTTTT
MA1670.1	DREB1C	10.2662	0.870868	pHvCesA4	455	469	+	CTACGCCGACGTCTC
MA0965.1	BIM2	10.2661	0.948191	pHvCesA4	115	124	+	TCCACGTGCA
MA0965.1	BIM2	10.2661	0.948191	pHvCesA4	115	124	-	TGCACGTGGA
MA0569.1	MYC4	10.2542	0.923488	pHvCesA4	116	123	-	GCACGTGG
MA0938.1	NAC058	10.2439	0.963183	pHvCesA4	613	620	+	TCACGCAA
MA0581.1	LEC2	10.2259	0.905393	pHvCesA4	367	377	+	TACATGCGCTG
MA0979.1	ERF008	10.2197	0.953007	pHvCesA4	288	295	-	CACCGACC
MA1061.1	SPT	10.1836	0.934184	pHvCesA4	116	124	-	TGCACGTGG
MA1248.1	DREB26	10.1805	0.817179	pHvCesA4	473	492	+	TCACCGCTTGCTTCACCCAC
MA1245.1	AT2G33710	10.1286	0.840995	pHvCesA4	454	468	+	CCTACGCCGACGTCT
MA0570.2	ABF1	10.1153	0.86336	pHvCesA4	112	123	-	GCACGTGGAAAC
MA1427.1	NAC028	10.0985	0.923016	pHvCesA4	698	706	-	CTTGCGTAG
MA1685.1	ARF10	10.0967	0.860493	pHvCesA4	127	141	-	AAAGAGGGAGGCATA
MA1233.2	ERF021	10.078	0.858499	pHvCesA4	454	468	+	CCTACGCCGACGTCT
MA1275.1	AT1G47655	10.0715	0.915108	pHvCesA4	2	12	-	CACAAAAGTGG
MA1194.1	AT3G10580	10.038	0.848696	pHvCesA4	83	97	-	AATTTGGATGATCAT
MA1310.1	WRKY42	10.0169	0.813793	pHvCesA4	363	383	+	TTTATACATGCGCTGACTTGA
MA1189.1	AT5G61620	10.0165	0.850246	pHvCesA4	83	97	-	AATTTGGATGATCAT
MA0995.1	ERF039	10.004	0.94289	pHvCesA4	457	466	-	ACGTCGGCGT

## Sheet: HvCesA7
Matrix ID	Name	Score	Relative score	Sequence ID	Start	End	Strand	Predicted sequence
MA1267.1	AT5G66940	17.4984	0.8212	pHvCesA7	463	491	+	TTTAATTATCTTGCTCCTTTTTATTCTTG
MA1333.1	BEH3	16.1776	0.978604	pHvCesA7	83	93	+	CGCACGTGTCA
MA1331.1	BEH4	15.297	0.966366	pHvCesA7	83	93	+	CGCACGTGTCA
MA1332.1	BEH2	15.2806	0.958164	pHvCesA7	83	93	-	TGACACGTGCG
MA1277.1	Adof1	15.2733	0.851135	pHvCesA7	470	490	-	AAGAATAAAAAGGAGCAAGAT
MA0972.1	CCA1	15.2595	1	pHvCesA7	698	705	-	AAATATCT
MA1274.1	OBP3	15.1642	0.84216	pHvCesA7	475	495	+	GCTCCTTTTTATTCTTGTCTT
MA1278.1	OBP1	14.9389	0.860349	pHvCesA7	464	484	+	TTAATTATCTTGCTCCTTTTT
MA1327.1	ATHB23	14.9355	0.864032	pHvCesA7	609	630	+	AGATTAAATTAATCAAGAAATT
MA1281.1	AT5G02460	14.8866	0.848233	pHvCesA7	465	485	-	TAAAAAGGAGCAAGATAATTA
MA1191.1	AT3G10113	14.6103	0.919385	pHvCesA7	696	710	-	TAGTGAAATATCTAA
MA1697.1	ARF4	14.6066	0.982753	pHvCesA7	196	207	-	GAACGACAAGGG
MA0549.1	BZR2	14.5295	0.990503	pHvCesA7	83	93	+	CGCACGTGTCA
MA1184.1	RVE1	14.3918	0.921043	pHvCesA7	696	709	-	AGTGAAATATCTAA
MA1327.2	ATHB23	14.2764	0.972755	pHvCesA7	462	471	-	ATAATTAAAT
MA1272.1	AT2G28810	14.1467	0.830299	pHvCesA7	465	485	+	TAATTATCTTGCTCCTTTTTA
MA1680.1	RVE7	14.0167	0.903408	pHvCesA7	695	708	-	GTGAAATATCTAAA
MA1329.1	ZHD1	13.9975	0.930179	pHvCesA7	614	628	+	AAATTAATCAAGAAA
MA1359.1	bHLH31	13.948	0.899833	pHvCesA7	78	98	+	GATGTCGCACGTGTCACTTGG
MA1270.1	AT3G45610	13.7433	0.856261	pHvCesA7	475	493	+	GCTCCTTTTTATTCTTGTC
MA1327.1	ATHB23	13.7078	0.848313	pHvCesA7	454	475	-	CAAGATAATTAAATGTGTTATA
MA1279.1	COG1	13.7022	0.829513	pHvCesA7	473	493	-	GACAAGAATAAAAAGGAGCAA
MA1688.1	ARF16	13.6528	0.891712	pHvCesA7	485	498	-	GCTAAGACAAGAAT
MA1273.1	dof4.2	13.5802	0.845721	pHvCesA7	471	489	-	AGAATAAAAAGGAGCAAGA
MA0931.1	ABI5	13.5122	0.979451	pHvCesA7	84	93	-	TGACACGTGC
MA1185.1	LHY1	13.2696	0.934199	pHvCesA7	698	707	+	AGATATTTCA
MA0958.1	BHLH13	13.2587	0.98098	pHvCesA7	84	91	-	ACACGTGC
MA1026.2	ATHB15	13.2146	0.889227	pHvCesA7	593	607	-	GGAAATAATCATGAA
MA0569.1	MYC4	13.1543	1	pHvCesA7	84	91	-	ACACGTGC
MA0554.1	SOC1	13.1434	0.877008	pHvCesA7	930	944	-	ACTTGCTTATTTTGT
MA1182.1	At3g09600	13.0966	0.907015	pHvCesA7	698	709	+	AGATATTTCACT
MA1689.1	ARF18	12.9474	0.931381	pHvCesA7	387	399	+	AGTCGACAAAAAG
MA1401.1	EPR1	12.9382	0.894607	pHvCesA7	696	707	-	TGAAATATCTAA
MA0933.1	AHL20	12.9333	1	pHvCesA7	462	469	-	AATTAAAT
MA1359.1	bHLH31	12.8702	0.88145	pHvCesA7	77	97	-	CAAGTGACACGTGCGACATCT
MA1045.1	NAC043	12.8021	0.970067	pHvCesA7	531	540	+	TTAACGTAAT
MA1329.2	ZHD1	12.7679	0.896888	pHvCesA7	462	474	-	AAGATAATTAAAT
MA1677.1	NAC078	12.7341	0.949665	pHvCesA7	620	631	+	ATCAAGAAATTG
MA1187.1	LCL1	12.6763	0.909169	pHvCesA7	698	707	+	AGATATTTCA
MA0962.1	BHLH34	12.6517	0.984793	pHvCesA7	84	91	+	GCACGTGT
MA1074.1	UNE10	12.6502	0.974898	pHvCesA7	84	91	-	ACACGTGC
MA0570.2	ABF1	12.608	0.90927	pHvCesA7	84	95	+	GCACGTGTCACT
MA1327.2	ATHB23	12.5995	0.942347	pHvCesA7	613	622	+	TAAATTAATC
MA0957.1	BHLH3	12.5489	0.971315	pHvCesA7	84	91	+	GCACGTGT
MA0957.1	BHLH3	12.5489	0.971315	pHvCesA7	84	91	-	ACACGTGC
MA1045.1	NAC043	12.4373	0.962656	pHvCesA7	546	555	-	ATAACGCAAT
MA0958.1	BHLH13	12.4357	0.964138	pHvCesA7	84	91	+	GCACGTGT
MA0940.1	AP1	12.411	0.899175	pHvCesA7	930	942	+	ACAAAATAAGCAA
MA0558.1	FLC	12.3743	0.827254	pHvCesA7	925	945	+	GTACTACAAAATAAGCAAGTC
MA1328.1	ATHB34	12.3637	0.896284	pHvCesA7	456	470	+	TAACACATTTAATTA
MA1021.1	PHYPADRAFT_48267	12.3581	0.966206	pHvCesA7	84	91	-	ACACGTGC
MA1207.1	GT-A3	12.3227	0.875718	pHvCesA7	564	580	+	AGCATGTGTTTAATCTT
MA1276.1	AT3G52440	12.2593	0.951031	pHvCesA7	56	66	-	CATAAAGGTGA
MA1330.1	ZHD6	12.2435	0.890879	pHvCesA7	614	628	-	TTTCTTGATTAATTT
MA1277.1	Adof1	12.2427	0.806837	pHvCesA7	377	397	+	AAAATCTTAAAGTCGACAAAA
MA1190.1	RVE5	12.2339	0.895862	pHvCesA7	698	708	+	AGATATTTCAC
MA1327.1	ATHB23	12.1985	0.828987	pHvCesA7	607	628	-	TTTCTTGATTAATTTAATCTAG
MA1080.1	WRKY23	12.1934	0.957707	pHvCesA7	256	263	-	AGTCAACC
MA1012.1	AGL27	12.151	0.856774	pHvCesA7	930	943	-	CTTGCTTATTTTGT
MA0550.2	BZR1	12.1454	0.870391	pHvCesA7	82	101	+	TCGCACGTGTCACTTGGCAA
MA1024.1	HAT1	12.0881	0.94687	pHvCesA7	594	603	-	ATAATCATGA
MA0552.1	PIF1	12.0723	0.907149	pHvCesA7	84	97	-	CAAGTGACACGTGC
MA0561.1	PIF4	12.0682	0.964455	pHvCesA7	85	92	+	CACGTGTC
MA1183.1	RVE6	12.067	0.893052	pHvCesA7	698	708	+	AGATATTTCAC
MA0941.1	ABF2	12.0263	0.938776	pHvCesA7	83	95	-	AGTGACACGTGCG
MA1369.1	HDG1	12.0203	0.916198	pHvCesA7	795	805	+	ATATTTAATAA
MA1083.1	WRKY30	11.9424	0.963679	pHvCesA7	254	263	-	AGTCAACCGT
MA1389.1	PHL1	11.9293	0.855742	pHvCesA7	847	861	-	AGATTATATTCCAAT
MA0045.1	HMG-I/Y	11.8192	0.898083	pHvCesA7	803	818	+	TAACAAAGGGAGTAAC
MA0934.1	AHL25	11.8126	0.984615	pHvCesA7	462	469	+	ATTTAATT
MA0934.1	AHL25	11.8126	0.984615	pHvCesA7	462	469	-	AATTAAAT
MA0566.1	MYC2	11.7657	0.968378	pHvCesA7	84	91	+	GCACGTGT
MA0566.1	MYC2	11.7657	0.968378	pHvCesA7	84	91	-	ACACGTGC
MA1330.1	ZHD6	11.7295	0.882412	pHvCesA7	791	805	+	AATTATATTTAATAA
MA1198.1	HAT2	11.7174	0.925882	pHvCesA7	594	604	-	AATAATCATGA
MA1189.1	AT5G61620	11.6685	0.875521	pHvCesA7	752	766	-	CATATGGATATATTT
MA0550.2	BZR1	11.6604	0.863251	pHvCesA7	74	93	-	TGACACGTGCGACATCTACT
MA1210.1	HAT22	11.6324	0.924931	pHvCesA7	595	604	-	AATAATCATG
MA1358.1	bHLH130	11.5961	0.919696	pHvCesA7	876	886	+	TACAACTTGGA
MA1387.1	AT1G13300	11.5891	0.858348	pHvCesA7	120	134	+	TGTATGTAGGATTCT
MA1265.1	ERF015	11.5888	0.857106	pHvCesA7	368	387	+	TCACCGCCGAAAATCTTAAA
MA1273.1	dof4.2	11.5863	0.816368	pHvCesA7	684	702	-	TATCTAAAAAGACTTATAT
MA1025.1	HBI1	11.5695	0.92086	pHvCesA7	81	92	+	GTCGCACGTGTC
MA1207.1	GT-A3	11.566	0.864689	pHvCesA7	892	908	-	ACAACGTGTTAATTTGG
MA1061.1	SPT	11.5602	0.966386	pHvCesA7	83	91	+	CGCACGTGT
MA0082.1	squamosa	11.502	0.892823	pHvCesA7	930	943	+	ACAAAATAAGCAAG
MA1328.1	ATHB34	11.4839	0.882428	pHvCesA7	614	628	-	TTTCTTGATTAATTT
MA1207.1	GT-A3	11.476	0.863378	pHvCesA7	83	99	+	CGCACGTGTCACTTGGC
MA1280.1	OBP4	11.4691	0.87982	pHvCesA7	53	66	-	CATAAAGGTGAACC
MA1271.1	DAG2	11.4281	0.919032	pHvCesA7	56	66	-	CATAAAGGTGA
MA0959.1	AIB	11.4276	0.934379	pHvCesA7	84	91	+	GCACGTGT
MA0959.1	AIB	11.4276	0.934379	pHvCesA7	84	91	-	ACACGTGC
MA0556.1	AP3	11.3726	0.852688	pHvCesA7	928	942	+	CTACAAAATAAGCAA
MA0940.1	AP1	11.3543	0.882276	pHvCesA7	153	165	+	CCAAAATAATAAA
MA1357.1	bHLH80	11.3403	0.898865	pHvCesA7	876	886	-	TCCAAGTTGTA
MA1670.1	DREB1C	11.3235	0.889305	pHvCesA7	383	397	-	TTTTGTCGACTTTAA
MA0561.1	PIF4	11.3177	0.948799	pHvCesA7	83	90	-	CACGTGCG
MA0965.1	BIM2	11.3006	0.971442	pHvCesA7	83	92	+	CGCACGTGTC
MA0965.1	BIM2	11.3006	0.971442	pHvCesA7	83	92	-	GACACGTGCG
MA1093.1	WRKY75	11.2915	0.977931	pHvCesA7	257	264	-	GAGTCAAC
MA1012.1	AGL27	11.2911	0.843902	pHvCesA7	153	166	-	ATTTATTATTTTGG
MA1692.1	ARF29	11.2898	0.903633	pHvCesA7	384	398	+	TAAAGTCGACAAAAA
MA1193.1	At2g38090	11.2887	0.818658	pHvCesA7	467	487	-	AATAAAAAGGAGCAAGATAAT
MA1375.1	ANL2	11.2841	0.90175	pHvCesA7	795	805	-	TTATTAAATAT
MA1333.1	BEH3	11.2539	0.893371	pHvCesA7	82	92	-	GACACGTGCGA
MA1330.1	ZHD6	11.2481	0.874481	pHvCesA7	461	475	-	CAAGATAATTAAATG
MA0988.1	PHYPADRAFT_143875	11.2358	0.971615	pHvCesA7	83	92	+	CGCACGTGTC
MA0988.1	PHYPADRAFT_143875	11.2358	0.971615	pHvCesA7	83	92	-	GACACGTGCG
MA1672.1	GBF2	11.2108	0.894506	pHvCesA7	90	102	+	GTCACTTGGCAAA
MA1202.1	AGL55	11.2098	1	pHvCesA7	150	155	+	TCACCA
MA1663.1	ANAC050	11.169	0.86035	pHvCesA7	922	937	+	CTTGTACTACAAAATA
MA0569.1	MYC4	11.1474	0.947052	pHvCesA7	84	91	+	GCACGTGT
MA0933.1	AHL20	11.142	0.960086	pHvCesA7	611	618	-	AATTTAAT
MA0568.1	MYC3	11.1409	0.982345	pHvCesA7	84	91	+	GCACGTGT
MA0568.1	MYC3	11.1409	0.982345	pHvCesA7	84	91	-	ACACGTGC
MA0001.1	AGL3	11.1177	0.92542	pHvCesA7	760	769	+	CCATATGTAG
MA1364.1	PIF7	11.084	0.844724	pHvCesA7	84	98	-	CCAAGTGACACGTGC
MA1305.1	WRKY55	11.0183	0.882651	pHvCesA7	254	265	+	ACGGTTGACTCA
MA1168.1	MYR2	11.0032	0.894889	pHvCesA7	847	860	+	ATTGGAATATAATC
MA0559.1	PI	10.9919	0.851797	pHvCesA7	930	943	+	ACAAAATAAGCAAG
MA1691.1	ARF27	10.9912	0.884736	pHvCesA7	315	327	-	GACACAGACATAA
MA0961.1	BHLH112	10.949	0.934405	pHvCesA7	877	885	+	ACAACTTGG
MA1385.1	AT2G40260	10.9419	0.867774	pHvCesA7	785	799	+	TTAAAAAATTATATT
MA1280.1	OBP4	10.93	0.870291	pHvCesA7	472	485	-	TAAAAAGGAGCAAG
MA1360.1	bHLH74	10.9183	0.821043	pHvCesA7	79	99	-	GCCAAGTGACACGTGCGACAT
MA1271.1	DAG2	10.918	0.909028	pHvCesA7	475	485	-	TAAAAAGGAGC
MA1369.1	HDG1	10.906	0.898312	pHvCesA7	460	470	+	ACATTTAATTA
MA1076.2	WRKY15	10.8081	0.87884	pHvCesA7	253	268	-	TCTTGAGTCAACCGTG
MA1163.1	PHL11	10.7984	0.875679	pHvCesA7	847	860	+	ATTGGAATATAATC
MA1670.1	DREB1C	10.7915	0.880028	pHvCesA7	384	398	+	TAAAGTCGACAAAAA
MA1665.1	HSFB2A	10.7884	0.856607	pHvCesA7	695	706	-	GAAATATCTAAA
MA0966.1	BIM3	10.7848	0.95238	pHvCesA7	83	92	+	CGCACGTGTC
MA0966.1	BIM3	10.7848	0.95238	pHvCesA7	83	92	-	GACACGTGCG
MA0949.1	ARR2	10.7737	0.929283	pHvCesA7	376	385	+	GAAAATCTTA
MA0972.1	CCA1	10.7639	0.915419	pHvCesA7	659	666	+	AAAAATCT
MA1329.1	ZHD1	10.7258	0.875494	pHvCesA7	461	475	+	CATTTAATTATCTTG
MA1182.1	At3g09600	10.7133	0.866474	pHvCesA7	553	564	-	TGATATTTGATA
MA1207.1	GT-A3	10.6907	0.851931	pHvCesA7	76	92	-	GACACGTGCGACATCTA
MA1085.2	WRKY40	10.6846	0.922187	pHvCesA7	256	265	-	TGAGTCAACC
MA0554.1	SOC1	10.6557	0.843684	pHvCesA7	153	167	-	GATTTATTATTTTGG
MA1212.1	ATHB13	10.6525	0.905328	pHvCesA7	155	165	+	AAAATAATAAA
MA0127.1	PEND	10.6523	0.899136	pHvCesA7	157	166	-	ATTTATTATT
MA1327.1	ATHB23	10.6506	0.809169	pHvCesA7	613	634	+	TAAATTAATCAAGAAATTGCTA
MA1092.1	WRKY63	10.6432	0.945441	pHvCesA7	25	32	+	GGGTCAAG
MA1078.1	WRKY2	10.6431	0.956147	pHvCesA7	257	264	-	GAGTCAAC
MA1329.2	ZHD1	10.6393	0.859018	pHvCesA7	614	626	+	AAATTAATCAAGA
MA1398.1	KUA1	10.6018	0.86494	pHvCesA7	750	764	+	TAAAATATATCCATA
MA1076.1	WRKY15	10.6018	0.959414	pHvCesA7	255	264	-	GAGTCAACCG
MA0560.1	PIF3	10.5996	0.908057	pHvCesA7	82	91	+	TCGCACGTGT
MA1672.1	GBF2	10.5953	0.881775	pHvCesA7	83	95	+	CGCACGTGTCACT
MA1388.1	AT3G24120	10.5875	0.974211	pHvCesA7	850	857	+	GGAATATA
MA0979.1	ERF008	10.5828	0.963655	pHvCesA7	369	376	+	CACCGCCG
MA1191.1	AT3G10113	10.5826	0.852521	pHvCesA7	552	566	+	TTATCAAATATCAGC
MA1326.1	ZHD5	10.5785	0.917917	pHvCesA7	616	626	-	TCTTGATTAAT
MA1187.1	LCL1	10.5668	0.873283	pHvCesA7	750	759	-	ATATATTTTA
MA0990.1	EDT1	10.5125	0.926285	pHvCesA7	460	469	-	AATTAAATGT
MA0570.1	ABF1	10.5122	0.802871	pHvCesA7	89	107	+	TGTCACTTGGCAAACGGAC
MA1390.1	HHO2	10.5117	0.84908	pHvCesA7	121	133	+	GTATGTAGGATTC
MA1326.1	ZHD5	10.5084	0.916544	pHvCesA7	463	473	-	AGATAATTAAA
MA1328.1	ATHB34	10.5054	0.867017	pHvCesA7	609	623	+	AGATTAAATTAATCA
MA1079.1	WRKY21	10.5008	0.955462	pHvCesA7	256	265	-	TGAGTCAACC
MA0933.1	AHL20	10.4849	0.945445	pHvCesA7	791	798	+	AATTATAT
MA1375.1	ANL2	10.4838	0.889287	pHvCesA7	460	470	-	TAATTAAATGT
MA1198.1	HAT2	10.4656	0.902954	pHvCesA7	616	626	+	ATTAATCAAGA
MA0550.1	BZR1	10.4561	0.888911	pHvCesA7	81	94	+	GTCGCACGTGTCAC
MA1276.1	AT3G52440	10.4252	0.915492	pHvCesA7	475	485	-	TAAAAAGGAGC
MA0974.1	CDF3	10.4182	0.957016	pHvCesA7	961	969	+	CAAAAGTGC
MA1411.1	TSAR1	10.3915	0.927458	pHvCesA7	83	92	-	GACACGTGCG
MA1201.1	AGL42	10.3868	0.945967	pHvCesA7	115	121	-	CATCATA
MA1190.1	RVE5	10.3751	0.864113	pHvCesA7	656	666	-	AGATTTTTGTG
MA1182.1	At3g09600	10.3692	0.860621	pHvCesA7	748	759	-	ATATATTTTATA
MA0933.1	AHL20	10.3586	0.942632	pHvCesA7	462	469	+	ATTTAATT
MA1380.1	AT2G20110	10.3359	0.845882	pHvCesA7	784	798	+	TTTAAAAAATTATAT
MA0974.2	CDF3	10.3322	0.876171	pHvCesA7	729	740	+	AAAATAAGTGAA
MA0972.1	CCA1	10.3283	0.907224	pHvCesA7	557	564	+	AAATATCA
MA1295.1	WRKY20	10.32	0.889554	pHvCesA7	254	266	+	ACGGTTGACTCAA
MA1329.2	ZHD1	10.3175	0.853294	pHvCesA7	611	623	-	TGATTAATTTAAT
MA1201.1	AGL42	10.3128	0.943892	pHvCesA7	336	342	+	CATCATG
MA0932.1	AHL12	10.3062	0.975757	pHvCesA7	787	794	+	AAAAAATT
MA0932.1	AHL12	10.3062	0.975757	pHvCesA7	787	794	-	AATTTTTT
MA1415.1	REF6	10.2944	0.87637	pHvCesA7	719	729	+	CATACAGAGCA
MA0578.1	SPL8	10.2645	0.885421	pHvCesA7	919	934	+	AAACTTGTACTACAAA
MA0974.2	CDF3	10.2598	0.874786	pHvCesA7	959	970	+	CCCAAAAGTGCA
MA1021.1	PHYPADRAFT_48267	10.2516	0.919801	pHvCesA7	84	91	+	GCACGTGT
MA0962.1	BHLH34	10.2315	0.933632	pHvCesA7	565	572	+	GCATGTGT
MA1077.1	WRKY18	10.2197	0.94273	pHvCesA7	256	265	-	TGAGTCAACC
MA0563.1	2003-09-01	10.2121	0.886457	pHvCesA7	960	970	-	TGCACTTTTGG
MA0549.1	BZR2	10.2105	0.899413	pHvCesA7	82	92	-	GACACGTGCGA
MA1697.1	ARF4	10.1952	0.885053	pHvCesA7	486	497	-	CTAAGACAAGAA
MA1299.1	WRKY17	10.1893	0.822724	pHvCesA7	383	396	+	TTAAAGTCGACAAA
MA1011.1	PHYPADRAFT_72483	10.177	0.966886	pHvCesA7	83	92	+	CGCACGTGTC
MA1011.1	PHYPADRAFT_72483	10.177	0.966886	pHvCesA7	83	92	-	GACACGTGCG
MA1048.1	ERF018	10.1755	0.926298	pHvCesA7	358	365	+	GCCGACCG
MA1026.1	ATHB-15	10.1503	0.937588	pHvCesA7	594	601	+	TCATGATT
MA1372.1	STZ	10.1384	0.936664	pHvCesA7	135	145	+	CTCCATCACTA
MA0956.1	BEE2	10.1158	0.977984	pHvCesA7	83	92	+	CGCACGTGTC
MA0956.1	BEE2	10.1158	0.977984	pHvCesA7	83	92	-	GACACGTGCG
MA0548.1	AGL15	10.1037	0.810823	pHvCesA7	928	942	-	TTGCTTATTTTGTAG
MA1190.1	RVE5	10.0962	0.859348	pHvCesA7	749	759	-	ATATATTTTAT
MA0943.1	ARF5	10.0933	0.934301	pHvCesA7	358	365	+	GCCGACCG
MA1385.1	AT2G40260	10.0881	0.854498	pHvCesA7	847	861	-	AGATTATATTCCAAT
MA1183.1	RVE6	10.0873	0.859653	pHvCesA7	749	759	-	ATATATTTTAT
MA1379.1	SOL1	10.0819	0.83864	pHvCesA7	784	798	+	TTTAAAAAATTATAT
MA0934.1	AHL25	10.0727	0.94661	pHvCesA7	611	618	+	ATTAAATT
MA0934.1	AHL25	10.0727	0.94661	pHvCesA7	611	618	-	AATTTAAT
MA1400.1	At1g19000	10.071	0.847707	pHvCesA7	752	765	-	ATATGGATATATTT
MA1413.1	UIF1	10.0668	0.938433	pHvCesA7	777	786	-	AAAGGTTCCA
MA1363.1	bHLH69	10.0655	0.812046	pHvCesA7	76	90	+	TAGATGTCGCACGTG
MA1081.1	WRKY25	10.0448	0.926764	pHvCesA7	257	264	-	GAGTCAAC
MA1327.2	ATHB23	10.0306	0.895761	pHvCesA7	893	902	+	CAAATTAACA
MA1193.1	At2g38090	10.0211	0.800113	pHvCesA7	482	502	-	TATGGCTAAGACAAGAATAAA
MA1361.1	bHLH18	10.0194	0.817072	pHvCesA7	83	99	+	CGCACGTGTCACTTGGC
MA1427.1	NAC028	10.01	0.921296	pHvCesA7	935	943	-	CTTGCTTAT

## Sheet: HvCesA8
Matrix ID	Name	Score	Relative score	Sequence ID	Start	End	Strand	Predicted sequence
MA1039.1	MYB4	12.1323	0.988195	pHvCesA8	786	793	-	GGTTGGTG
MA0961.1	BHLH112	11.4046	0.943557	pHvCesA8	189	197	+	GCAACTTGG
MA1202.1	AGL55	11.2098	1	pHvCesA8	1505	1510	-	tcacca
MA1664.1	HSFA6B	10.5431	0.82376	pHvCesA8	324	338	-	ggaagaatgtagaga
MA1667.1	HSFC1	10.543	0.870372	pHvCesA8	1772	1782	-	ctggagtcttc
MA1693.1	ARF34	10.5146	0.878454	pHvCesA8	1989	2001	+	agcagccagcaga
MA1203.1	AGL63	10.3254	0.829337	pHvCesA8	2186	2200	+	agcctataatggaag
MA1194.1	AT3G10580	10.3055	0.853318	pHvCesA8	272	286	-	TATAAGGATTAGAAC
MA1425.1	HYH	10.267	0.900437	pHvCesA8	521	532	+	AGTGACGTGCTA
MA1430.1	TB1	10.2265	0.892107	pHvCesA8	758	767	+	GGGCCCCGCA
MA1672.1	GBF2	10.1429	0.872416	pHvCesA8	1684	1696	-	ttcacttggcaag
MA1038.1	MYB3	9.66206	0.883049	pHvCesA8	784	794	-	AGGTTGGTGGT
MA1040.1	MYB46	9.65153	0.919327	pHvCesA8	786	793	-	GGTTGGTG
MA1428.1	TCP8	9.3193	0.910881	pHvCesA8	755	763	-	GGGCCCCAG
MA1041.1	MYB55	9.30902	0.899172	pHvCesA8	787	794	+	ACCAACCT
MA0958.1	BHLH13	9.29104	0.89979	pHvCesA8	700	707	+	AAACGTGC
MA1428.1	TCP8	9.27356	0.909733	pHvCesA8	758	766	+	GGGCCCCGC
MA0962.1	BHLH34	9.13155	0.91038	pHvCesA8	199	206	+	GCTCGTGG
MA1201.1	AGL42	9.12228	0.910473	pHvCesA8	765	771	+	caccatc
MA1196.1	At5g05790	9.05591	0.838368	pHvCesA8	272	286	+	GTTCTAATCCTTATA
MA1195.1	AT5G56840	9.0324	0.829977	pHvCesA8	272	286	+	GTTCTAATCCTTATA
MA1203.1	AGL63	8.93867	0.811303	pHvCesA8	1677	1691	+	ttccaaacttgccaa
MA1668.1	DPBF3	8.9082	0.823142	pHvCesA8	1683	1699	+	acttgccaagtgaatga
MA1665.1	HSFB2A	8.88809	0.825679	pHvCesA8	1768	1779	-	gagtcttccaaa
MA1045.1	NAC043	8.88595	0.890502	pHvCesA8	564	573	+	CTAACGTATC
MA1041.1	MYB55	8.79205	0.888425	pHvCesA8	892	899	+	ACCTGCCG
MA1693.1	ARF34	8.43465	0.834631	pHvCesA8	637	649	-	gccatacagccac
MA0957.1	BHLH3	8.40096	0.872164	pHvCesA8	700	707	+	AAACGTGC
MA0957.1	BHLH3	8.40096	0.872164	pHvCesA8	700	707	-	GCACGTTT
MA1667.1	HSFC1	8.39828	0.836256	pHvCesA8	327	337	+	ctacattcttc
MA1203.1	AGL63	8.35978	0.803774	pHvCesA8	2185	2199	-	ttccattataggctt
MA1665.1	HSFB2A	8.15275	0.813711	pHvCesA8	326	337	-	gaagaatgtaga
MA1691.1	ARF27	8.14767	0.823416	pHvCesA8	1274	1286	-	agtgaagacattc
MA0053.1	MNB1A	8.11462	1	pHvCesA8	186	190	+	AAAGC
MA0053.1	MNB1A	8.11462	1	pHvCesA8	713	717	+	AAAGC
MA0053.1	MNB1A	8.11462	1	pHvCesA8	779	783	+	AAAGC
MA1695.1	ARF36	8.107	0.80806	pHvCesA8	1633	1646	-	ctggaggacattta
MA1694.1	ARF35	8.09472	0.83523	pHvCesA8	2155	2168	+	atggacgacaaaga
MA0945.1	ARR1	8.0903	0.90675	pHvCesA8	927	936	+	ataggatctg
MA0966.1	BIM3	8.08261	0.889256	pHvCesA8	699	708	+	AAAACGTGCT
MA0966.1	BIM3	8.08261	0.889256	pHvCesA8	699	708	-	AGCACGTTTT
MA0946.1	ARR11	8.08088	0.872691	pHvCesA8	197	204	+	aagaaacg
MA0945.1	ARR1	8.06052	0.905904	pHvCesA8	553	562	-	tccagatcta
MA1426.1	MYB124	8.04507	0.899131	pHvCesA8	935	944	+	GCAGGCGCCC
MA1037.1	MYB24	7.72357	0.910016	pHvCesA8	787	795	-	CAGGTTGGT
MA1696.1	ARF39	7.71109	0.820147	pHvCesA8	2015	2026	-	ctggggacctct
MA1202.1	AGL55	7.71029	0.889091	pHvCesA8	463	468	+	ccacca
MA1202.1	AGL55	7.71029	0.889091	pHvCesA8	905	910	-	ccacca
MA1202.1	AGL55	7.71029	0.889091	pHvCesA8	2061	2066	+	ccacca
MA1693.1	ARF34	7.6507	0.818114	pHvCesA8	1438	1450	+	ggcaggcagaaga
MA1198.1	HAT2	7.6281	0.850987	pHvCesA8	376	386	+	agtaagcattg
MA1194.1	AT3G10580	7.62089	0.80693	pHvCesA8	260	274	+	CAAAGATATAATGTT
MA0959.1	AIB	7.60461	0.861394	pHvCesA8	700	707	+	AAACGTGC
MA0959.1	AIB	7.60461	0.861394	pHvCesA8	700	707	-	GCACGTTT
MA0945.1	ARR1	7.59635	0.89272	pHvCesA8	1759	1768	-	actgtatctg
MA1665.1	HSFB2A	7.57892	0.804371	pHvCesA8	1772	1783	+	gaagactccagg
MA1038.1	MYB3	7.57613	0.8398	pHvCesA8	250	260	-	GCTTAGGTGGG
MA0964.1	BIM1	7.56419	0.897257	pHvCesA8	700	709	+	AAACGTGCTG
MA1041.1	MYB55	7.50644	0.861702	pHvCesA8	92	99	-	ACATACCG
MA1202.1	AGL55	7.49997	0.882426	pHvCesA8	764	769	+	gcacca
MA1202.1	AGL55	7.49997	0.882426	pHvCesA8	1531	1536	-	gcacca
MA0964.1	BIM1	7.4508	0.893773	pHvCesA8	523	532	+	TGACGTGCTA
MA1696.1	ARF39	7.44473	0.8153	pHvCesA8	687	698	+	gagggaaaatgt
MA0945.1	ARR1	7.3957	0.88702	pHvCesA8	997	1006	+	aataaatctt
MA1696.1	ARF39	7.39557	0.814405	pHvCesA8	1427	1438	+	tgggagacaaag
MA1668.1	DPBF3	7.38813	0.801441	pHvCesA8	2034	2050	+	cagcgccaggtctcctc
MA1430.1	TB1	7.38131	0.842791	pHvCesA8	754	763	-	GGGCCCCAGG
MA1696.1	ARF39	7.37173	0.813971	pHvCesA8	2054	2065	-	ggtggaacatct
MA1198.1	HAT2	7.32817	0.845493	pHvCesA8	124	134	-	ctcaatcaaag
MA1693.1	ARF34	7.3195	0.811136	pHvCesA8	1529	1541	-	aacaggcaccagc
MA0550.1	BZR1	7.27447	0.83103	pHvCesA8	1685	1698	-	cattcacttggcaa
MA1428.1	TCP8	7.22271	0.858257	pHvCesA8	163	171	-	CGGGCCAAC
MA1038.1	MYB3	7.21418	0.832295	pHvCesA8	92	102	+	CGGTATGTAGT
MA1426.1	MYB124	7.19975	0.876828	pHvCesA8	937	946	-	CTGGGCGCCT
MA1201.1	AGL42	7.19739	0.85644	pHvCesA8	903	909	-	caccata
MA1201.1	AGL42	7.19739	0.85644	pHvCesA8	1503	1509	-	caccata
MA0964.1	BIM1	7.15776	0.88477	pHvCesA8	199	208	+	GCTCGTGGTG
MA1691.1	ARF27	7.15531	0.802016	pHvCesA8	950	962	-	tcttcagacacac
MA1691.1	ARF27	7.14747	0.801847	pHvCesA8	1994	2006	+	ccagcagagaaca
MA1042.1	MYB59	7.0881	0.858388	pHvCesA8	600	607	-	GTTATGTC
MA1670.1	DREB1C	7.08542	0.815403	pHvCesA8	2154	2168	+	aatggacgacaaaga
MA1428.1	TCP8	7.07825	0.854631	pHvCesA8	203	211	-	CTGCACCAC
MA1045.1	NAC043	7.07612	0.85373	pHvCesA8	148	157	-	ATAAAGTACT
MA0965.1	BIM2	7.07126	0.876384	pHvCesA8	699	708	+	AAAACGTGCT
MA0965.1	BIM2	7.07126	0.876384	pHvCesA8	699	708	-	AGCACGTTTT
MA1427.1	NAC028	7.02725	0.86331	pHvCesA8	255	263	-	TTTGCTTAG
MA0945.1	ARR1	6.99022	0.875503	pHvCesA8	1673	1682	-	ttggaatctg
MA0945.1	ARR1	6.98067	0.875232	pHvCesA8	1447	1456	-	tagaaatctt
MA0957.1	BHLH3	6.97995	0.838197	pHvCesA8	890	897	+	ACACCTGC
MA0957.1	BHLH3	6.97995	0.838197	pHvCesA8	890	897	-	GCAGGTGT
MA1039.1	MYB4	6.96509	0.871396	pHvCesA8	252	259	-	CTTAGGTG
MA0945.1	ARR1	6.95688	0.874556	pHvCesA8	929	938	-	atcagatcct
MA1426.1	MYB124	6.94264	0.870045	pHvCesA8	913	922	+	CTCCGCTCGC
MA1430.1	TB1	6.94081	0.835156	pHvCesA8	650	659	+	CGACCCCCCC
MA1693.1	ARF34	6.91541	0.802622	pHvCesA8	1996	2008	+	agcagagaacagt
MA1667.1	HSFC1	6.89959	0.812417	pHvCesA8	1019	1029	+	ccagaagttgc
MA1693.1	ARF34	6.88232	0.801925	pHvCesA8	948	960	-	ttcagacacacca
MA0053.1	MNB1A	6.78578	0.931989	pHvCesA8	13	17	-	AAAGA
MA0053.1	MNB1A	6.78578	0.931989	pHvCesA8	73	77	+	AAAGT
MA0053.1	MNB1A	6.78578	0.931989	pHvCesA8	117	121	-	AAAGA
MA0053.1	MNB1A	6.78578	0.931989	pHvCesA8	122	126	+	AAAGA
MA0053.1	MNB1A	6.78578	0.931989	pHvCesA8	151	155	-	AAAGT
MA0053.1	MNB1A	6.78578	0.931989	pHvCesA8	261	265	+	AAAGA
MA0053.1	MNB1A	6.78578	0.931989	pHvCesA8	961	965	-	AAAGA
MA0945.1	ARR1	6.77183	0.8693	pHvCesA8	817	826	-	ctgaaatctt
MA1039.1	MYB4	6.76985	0.866983	pHvCesA8	891	898	-	GGCAGGTG
MA1425.1	HYH	6.70145	0.82062	pHvCesA8	521	532	-	TAGCACGTCACT
MA0964.1	BIM1	6.70104	0.870737	pHvCesA8	890	899	+	ACACCTGCCG
MA1672.1	GBF2	6.69857	0.801175	pHvCesA8	2035	2047	-	gagacctggcgct
MA0945.1	ARR1	6.69374	0.867082	pHvCesA8	680	689	-	ctcagatctc
MA1201.1	AGL42	6.68719	0.842118	pHvCesA8	1062	1068	+	catgatc
MA1201.1	AGL42	6.68719	0.842118	pHvCesA8	1546	1552	+	cattatc
MA1430.1	TB1	6.66972	0.830457	pHvCesA8	759	768	+	GGCCCCGCAC
MA0958.1	BHLH13	6.63959	0.845533	pHvCesA8	700	707	-	GCACGTTT
MA1037.1	MYB24	6.639	0.881226	pHvCesA8	575	583	-	AGTTTCGGT
MA1045.1	NAC043	6.63738	0.844816	pHvCesA8	621	630	-	TTTGCGCAGA
MA1430.1	TB1	6.63091	0.829784	pHvCesA8	651	660	+	GACCCCCCCT
MA0945.1	ARR1	6.59967	0.86441	pHvCesA8	1567	1576	-	aaacaatcta
MA1198.1	HAT2	6.53273	0.830925	pHvCesA8	1753	1763	+	tccaatcagat
MA1040.1	MYB46	6.5305	0.855742	pHvCesA8	252	259	-	CTTAGGTG
MA0945.1	ARR1	6.51828	0.862098	pHvCesA8	579	588	-	ggtggatctc
MA0958.1	BHLH13	6.4623	0.841906	pHvCesA8	890	897	+	ACACCTGC
MA0966.1	BIM3	6.41781	0.850365	pHvCesA8	198	207	+	CGCTCGTGGT
MA0966.1	BIM3	6.41781	0.850365	pHvCesA8	198	207	-	ACCACGAGCG
MA0945.1	ARR1	6.37198	0.857942	pHvCesA8	1477	1486	+	agtgaatccc
MA1694.1	ARF35	6.34969	0.801112	pHvCesA8	753	766	+	ccatccgccaagca
MA1667.1	HSFC1	6.34457	0.803589	pHvCesA8	1152	1162	+	ctagattgttg
MA1040.1	MYB46	6.31424	0.851336	pHvCesA8	93	100	+	GGTATGTA
MA1198.1	HAT2	6.28164	0.826326	pHvCesA8	1694	1704	-	ttcattcattc
MA1040.1	MYB46	6.22833	0.849586	pHvCesA8	891	898	-	GGCAGGTG
MA1198.1	HAT2	6.21856	0.825171	pHvCesA8	1412	1422	+	tttaatcctag
MA0966.1	BIM3	6.18674	0.844967	pHvCesA8	522	531	+	GTGACGTGCT
MA0966.1	BIM3	6.18674	0.844967	pHvCesA8	522	531	-	AGCACGTCAC
MA0957.1	BHLH3	6.16381	0.818688	pHvCesA8	199	206	+	GCTCGTGG
MA0957.1	BHLH3	6.16381	0.818688	pHvCesA8	199	206	-	CCACGAGC
MA0945.1	ARR1	6.10956	0.850488	pHvCesA8	678	687	+	tggagatctg
MA1045.1	NAC043	6.10413	0.833982	pHvCesA8	621	630	+	TCTGCGCAAA
MA0945.1	ARR1	6.09374	0.850039	pHvCesA8	269	278	-	ttccaatctc
MA0945.1	ARR1	6.08031	0.849658	pHvCesA8	1645	1654	-	agctaatcct
MA1202.1	AGL55	6.07422	0.837239	pHvCesA8	460	465	+	acacca
MA1202.1	AGL55	6.07422	0.837239	pHvCesA8	948	953	-	acacca
MA1037.1	MYB24	6.06603	0.866017	pHvCesA8	601	609	-	TGGTTATGT
MA0946.1	ARR11	6.0129	0.829252	pHvCesA8	553	560	+	tagatctg
MA1426.1	MYB124	5.97967	0.844638	pHvCesA8	195	204	+	TGGCGCTCGT
MA0945.1	ARR1	5.96945	0.846509	pHvCesA8	885	894	+	ttcaaatccc
MA1427.1	NAC028	5.96829	0.842723	pHvCesA8	950	958	+	TTTGCTTCC
MA1045.1	NAC043	5.96429	0.831141	pHvCesA8	311	320	-	TTAGAGCAAG
MA1430.1	TB1	5.96344	0.818215	pHvCesA8	161	170	-	GGGCCAACTA
MA1671.1	ERF118	5.95579	0.816203	pHvCesA8	461	471	+	caccaccaccc
MA1202.1	AGL55	5.92633	0.832552	pHvCesA8	336	341	+	tcccca
MA1202.1	AGL55	5.92633	0.832552	pHvCesA8	363	368	-	tcatca
MA1202.1	AGL55	5.92633	0.832552	pHvCesA8	545	550	+	tcacta
MA1202.1	AGL55	5.92633	0.832552	pHvCesA8	678	683	-	tctcca
MA1202.1	AGL55	5.92633	0.832552	pHvCesA8	719	724	-	tcccca
MA1202.1	AGL55	5.92633	0.832552	pHvCesA8	831	836	-	tctcca
MA1202.1	AGL55	5.92633	0.832552	pHvCesA8	912	917	+	tcacaa
MA1202.1	AGL55	5.92633	0.832552	pHvCesA8	1013	1018	+	tcacta
MA1202.1	AGL55	5.92633	0.832552	pHvCesA8	1163	1168	+	ttacca
MA1202.1	AGL55	5.92633	0.832552	pHvCesA8	1255	1260	+	taacca
MA1202.1	AGL55	5.92633	0.832552	pHvCesA8	1282	1287	+	tcacta
MA1202.1	AGL55	5.92633	0.832552	pHvCesA8	1374	1379	+	tcacaa
MA1202.1	AGL55	5.92633	0.832552	pHvCesA8	1476	1481	-	tcacta
MA1202.1	AGL55	5.92633	0.832552	pHvCesA8	1520	1525	-	tctcca
MA1202.1	AGL55	5.92633	0.832552	pHvCesA8	2020	2025	+	tcccca
MA0946.1	ARR11	5.92531	0.827412	pHvCesA8	1204	1211	+	aagagtcg
MA1426.1	MYB124	5.90495	0.842667	pHvCesA8	925	934	-	GCCTGCGCCT
MA1426.1	MYB124	5.90495	0.842667	pHvCesA8	931	940	-	GCCTGCGCCT
MA0945.1	ARR1	5.89683	0.844446	pHvCesA8	1368	1377	+	atcagatcac
MA0962.1	BHLH34	5.89304	0.841921	pHvCesA8	890	897	-	GCAGGTGT
MA0550.1	BZR1	5.8741	0.805555	pHvCesA8	668	681	+	agcgcaggtgtgga
MA1201.1	AGL42	5.86583	0.819062	pHvCesA8	361	367	-	catcagt
MA1201.1	AGL42	5.86583	0.819062	pHvCesA8	768	774	+	catcact
MA1201.1	AGL42	5.86583	0.819062	pHvCesA8	2142	2148	-	cgtcatt
MA1198.1	HAT2	5.85891	0.818584	pHvCesA8	895	905	+	agcaaccatat
MA1425.1	HYH	5.83878	0.801308	pHvCesA8	698	709	+	GAAAACGTGCTG
MA1426.1	MYB124	5.82338	0.840515	pHvCesA8	195	204	-	ACGAGCGCCA
MA1037.1	MYB24	5.79647	0.858862	pHvCesA8	160	168	+	ATAGTTGGC
MA1428.1	TCP8	5.7936	0.822386	pHvCesA8	98	106	+	GTAGTCCAC
MA1037.1	MYB24	5.78185	0.858474	pHvCesA8	253	261	-	TGCTTAGGT
MA1428.1	TCP8	5.75322	0.821372	pHvCesA8	938	946	+	GGCGCCCAG
MA1198.1	HAT2	5.7433	0.816467	pHvCesA8	1253	1263	+	cttaaccatta
MA0945.1	ARR1	5.74322	0.840083	pHvCesA8	1037	1046	-	agcaaatatc
MA1039.1	MYB4	5.70836	0.842989	pHvCesA8	775	782	-	CTTTGGTA
MA0964.1	BIM1	5.68793	0.839608	pHvCesA8	897	906	-	CGGCGTGCGG
MA0958.1	BHLH13	5.68364	0.825972	pHvCesA8	890	897	-	GCAGGTGT
MA0962.1	BHLH34	5.65864	0.836966	pHvCesA8	700	707	-	GCACGTTT
MA0945.1	ARR1	5.65101	0.837464	pHvCesA8	551	560	+	tgtagatctg
MA1430.1	TB1	5.63691	0.812555	pHvCesA8	755	764	-	GGGGCCCCAG
MA1427.1	NAC028	5.6276	0.8361	pHvCesA8	522	530	+	GTGACGTGC
MA0958.1	BHLH13	5.57847	0.82382	pHvCesA8	199	206	-	CCACGAGC
MA0964.1	BIM1	5.56551	0.835847	pHvCesA8	645	654	-	GGTCGTGCTC
MA1042.1	MYB59	5.49492	0.821935	pHvCesA8	854	861	-	GTTTGGAA
MA0945.1	ARR1	5.46569	0.8322	pHvCesA8	1830	1839	+	agggtatatt
MA0965.1	BIM2	5.4328	0.839558	pHvCesA8	522	531	+	GTGACGTGCT
MA0965.1	BIM2	5.4328	0.839558	pHvCesA8	522	531	-	AGCACGTCAC
MA0945.1	ARR1	5.43142	0.831226	pHvCesA8	719	728	+	tggggatcaa
MA1042.1	MYB59	5.41783	0.820171	pHvCesA8	178	185	-	GTGAGGTT
MA1045.1	NAC043	5.41261	0.819932	pHvCesA8	71	80	+	CTAAAGTATG
MA0965.1	BIM2	5.37717	0.838307	pHvCesA8	198	207	+	CGCTCGTGGT
MA0965.1	BIM2	5.37717	0.838307	pHvCesA8	198	207	-	ACCACGAGCG
MA0945.1	ARR1	5.36517	0.829345	pHvCesA8	1153	1162	-	caacaatcta
MA0945.1	ARR1	5.36188	0.829251	pHvCesA8	1061	1070	+	acatgatctc
MA1042.1	MYB59	5.3574	0.818789	pHvCesA8	574	581	-	TTTCGGTC
MA0945.1	ARR1	5.32406	0.828177	pHvCesA8	1890	1899	+	agttaatcta
MA1198.1	HAT2	5.31282	0.808582	pHvCesA8	165	175	+	actaagcatac
MA1042.1	MYB59	5.27926	0.817001	pHvCesA8	93	100	+	GGTATGTA
MA0964.1	BIM1	5.27246	0.826843	pHvCesA8	921	930	-	GCGCCTGAGC
MA1198.1	HAT2	5.25614	0.807544	pHvCesA8	994	1004	+	attaataaatc
MA1037.1	MYB24	5.24635	0.844259	pHvCesA8	855	863	-	GGGTTTGGA
MA0946.1	ARR11	5.23864	0.812988	pHvCesA8	1759	1766	+	cagataca
MA1041.1	MYB55	5.16679	0.813067	pHvCesA8	791	798	+	ACCTGCCC
MA0945.1	ARR1	5.15524	0.823382	pHvCesA8	539	548	-	gtgaaatcct
MA1041.1	MYB55	5.15309	0.812782	pHvCesA8	972	979	+	ACCCGCCG
MA1037.1	MYB24	5.15132	0.841737	pHvCesA8	791	799	-	GGGGCAGGT
MA0945.1	ARR1	5.14795	0.823175	pHvCesA8	1063	1072	-	atgagatcat
MA1042.1	MYB59	5.12938	0.813571	pHvCesA8	775	782	-	CTTTGGTA
MA0945.1	ARR1	5.08397	0.821357	pHvCesA8	609	618	-	aaaaaatatt
MA0945.1	ARR1	5.08376	0.821351	pHvCesA8	2053	2062	-	ggaacatctt
MA1426.1	MYB124	5.07809	0.820851	pHvCesA8	923	932	+	TCAGGCGCAG
MA1426.1	MYB124	5.06554	0.82052	pHvCesA8	929	938	+	GCAGGCGCAG
MA0945.1	ARR1	5.06191	0.820731	pHvCesA8	1007	1016	+	taaaaatcac
MA1037.1	MYB24	5.05913	0.83929	pHvCesA8	336	344	+	TCAGTCGGC
MA0962.1	BHLH34	5.05624	0.824232	pHvCesA8	970	977	-	GCGGGTGG
MA1428.1	TCP8	5.01891	0.802941	pHvCesA8	780	788	+	AAGCACCAC
MA1428.1	TCP8	5.00485	0.802588	pHvCesA8	98	106	-	GTGGACTAC
MA1043.1	NAC083	4.9735	0.808048	pHvCesA8	563	572	-	ATACGTTAGC
MA1039.1	MYB4	4.96364	0.826156	pHvCesA8	93	100	+	GGTATGTA
MA0964.1	BIM1	4.96264	0.817324	pHvCesA8	927	936	-	GCGCCTGCGC
MA0964.1	BIM1	4.96264	0.817324	pHvCesA8	933	942	-	GCGCCTGCGC
MA1426.1	MYB124	4.93847	0.817167	pHvCesA8	725	734	+	CAACGCGAGC
MA1428.1	TCP8	4.91568	0.80035	pHvCesA8	388	396	+	TGGTTCTAC
MA0959.1	AIB	4.90461	0.809849	pHvCesA8	890	897	+	ACACCTGC
MA0959.1	AIB	4.90461	0.809849	pHvCesA8	890	897	-	GCAGGTGT
MA1427.1	NAC028	4.88803	0.821723	pHvCesA8	590	598	-	GTTGCGACT
MA0945.1	ARR1	4.84575	0.814591	pHvCesA8	1707	1716	+	acctaatccg
MA0945.1	ARR1	4.81977	0.813853	pHvCesA8	1033	1042	+	gacggatatt
MA0945.1	ARR1	4.79868	0.813254	pHvCesA8	959	968	-	tagctatctt
MA0946.1	ARR11	4.791	0.803586	pHvCesA8	999	1006	-	aagattta
MA0961.1	BHLH112	4.76861	0.810247	pHvCesA8	189	197	-	CCAAGTTGC
MA0961.1	BHLH112	4.76861	0.810247	pHvCesA8	788	796	+	CCAACCTGC
MA0945.1	ARR1	4.75672	0.812062	pHvCesA8	197	206	-	ttcgtttctt
MA0053.1	MNB1A	4.75073	0.827834	pHvCesA8	948	952	-	AAAGG
MA1045.1	NAC043	4.70935	0.805644	pHvCesA8	826	835	-	TGGGCGTAAG
MA0946.1	ARR11	4.68403	0.801339	pHvCesA8	1197	1204	-	tagatgtg
MA0945.1	ARR1	4.67766	0.809816	pHvCesA8	1195	1204	+	cccacatcta
MA1041.1	MYB55	4.64026	0.802122	pHvCesA8	447	454	+	TCCAAACG
MA0964.1	BIM1	4.64016	0.807415	pHvCesA8	888	897	-	GCAGGTGTTT
MA0964.1	BIM1	4.60519	0.806341	pHvCesA8	789	798	+	CAACCTGCCC
MA0945.1	ARR1	4.59075	0.807348	pHvCesA8	537	546	+	acaggatttc
MA1040.1	MYB46	4.58014	0.816008	pHvCesA8	775	782	-	CTTTGGTA
MA0964.1	BIM1	4.57969	0.805557	pHvCesA8	518	527	+	TGAAGTGACG
MA1037.1	MYB24	4.55454	0.825895	pHvCesA8	892	900	-	GCGGCAGGT
MA0958.1	BHLH13	4.52484	0.802259	pHvCesA8	199	206	+	GCTCGTGG
MA1045.1	NAC043	4.51458	0.801687	pHvCesA8	184	193	+	ACAAAGCAAC
MA1037.1	MYB24	4.50824	0.824666	pHvCesA8	447	455	-	TCGTTTGGA
MA0945.1	ARR1	4.5057	0.804932	pHvCesA8	801	810	+	ttagtatttt
MA1426.1	MYB124	4.50542	0.805742	pHvCesA8	897	906	+	CCGCACGCCG
MA1037.1	MYB24	4.44375	0.822954	pHvCesA8	73	81	+	AAAGTATGT
MA0966.1	BIM3	4.43032	0.803936	pHvCesA8	889	898	+	AACACCTGCC
MA0966.1	BIM3	4.43032	0.803936	pHvCesA8	889	898	-	GGCAGGTGTT
MA1426.1	MYB124	4.41319	0.803308	pHvCesA8	638	647	+	CTCCGCGGAG
MA1426.1	MYB124	4.41319	0.803308	pHvCesA8	638	647	-	CTCCGCGGAG
MA0961.1	BHLH112	4.41033	0.803049	pHvCesA8	578	586	+	GAAACTTGG
MA0965.1	BIM2	4.38676	0.816047	pHvCesA8	889	898	+	AACACCTGCC
MA0965.1	BIM2	4.38676	0.816047	pHvCesA8	889	898	-	GGCAGGTGTT
MA1040.1	MYB46	4.3605	0.811533	pHvCesA8	854	861	-	GTTTGGAA
MA0945.1	ARR1	4.35897	0.800764	pHvCesA8	1035	1044	-	caaatatccg
MA1427.1	NAC028	4.35786	0.811416	pHvCesA8	548	556	-	TTTTCGTAC
MA1037.1	MYB24	4.32199	0.819722	pHvCesA8	776	784	-	TGCTTTGGT
MA0962.1	BHLH34	4.15855	0.805256	pHvCesA8	523	530	-	GCACGTCA
MA1037.1	MYB24	4.0979	0.813774	pHvCesA8	475	483	-	TTATTCGGA
MA1037.1	MYB24	4.02741	0.811903	pHvCesA8	805	813	-	AGGGTCGGA
MA1039.1	MYB4	4.02082	0.804845	pHvCesA8	790	797	-	GGCAGGTT
MA1037.1	MYB24	3.9974	0.811106	pHvCesA8	360	368	-	CAGTTGGGA
MA1039.1	MYB4	3.99439	0.804247	pHvCesA8	967	974	-	GGTGGATG
MA1037.1	MYB24	3.98507	0.810779	pHvCesA8	91	99	+	TCGGTATGT
MA1037.1	MYB24	3.9104	0.808797	pHvCesA8	628	636	+	AAATTTCGT
MA1037.1	MYB24	3.88184	0.808039	pHvCesA8	287	295	-	TAAGCAGGC
MA1039.1	MYB4	3.86507	0.801324	pHvCesA8	854	861	-	GTTTGGAA
MA1427.1	NAC028	3.80099	0.80059	pHvCesA8	417	425	-	GTTGTTTGT
MA1037.1	MYB24	3.64504	0.801753	pHvCesA8	798	806	-	GAGGTCGGG

## Sheet: HvCesA1
Matrix ID	Name	Score	Relative score	Sequence ID	Start	End	Strand	Predicted sequence
MA1240.1	MA1240.1.ERF10	17.5357	0.915341	HvCesA1	298	318	-	GCCGCCACCATCTCCGCCACG
MA1233.1	MA1233.1.ERF021	17.5148	0.905357	HvCesA1	300	319	-	GGCCGCCACCATCTCCGCCA
MA1368.2	MA1368.2.GT-4	17.298	0.930047	HvCesA1	821	834	+	TTTCACTATGGTTA
MA1257.1	MA1257.1.ERF9	17.2885	0.881088	HvCesA1	303	323	+	CGGAGATGGTGGCGGCCGCGG
MA1246.1	MA1246.1.LEP	17.0121	0.889094	HvCesA1	202	222	-	TCCTTCGCCGTCGCCGCGGTC
MA1257.1	MA1257.1.ERF9	16.5123	0.871991	HvCesA1	300	320	+	TGGCGGAGATGGTGGCGGCCG
MA1256.1	MA1256.1.RAP212	16.4386	0.896005	HvCesA1	303	323	+	CGGAGATGGTGGCGGCCGCGG
MA1267.1	MA1267.1.AT5G66940	16.1573	0.8065	HvCesA1	853	881	-	CTATTCCCATGTTTTTCTTTTTTGCATTC
MA1257.1	MA1257.1.ERF9	16.137	0.867593	HvCesA1	201	221	+	TGACCGCGGCGACGGCGAAGG
MA1246.1	MA1246.1.LEP	16.1195	0.877326	HvCesA1	304	324	-	GCCGCGGCCGCCACCATCTCC
MA1239.1	MA1239.1.ERF104	15.97	0.890359	HvCesA1	208	226	-	GCCCTCCTTCGCCGTCGCC
MA1246.1	MA1246.1.LEP	15.9375	0.874926	HvCesA1	88	108	-	TCCGACGCCGCCGACCTCGCC
MA1244.1	MA1244.1.ABR1	15.7283	0.89129	HvCesA1	304	322	+	GGAGATGGTGGCGGCCGCG
MA1400.1	MA1400.1.At1g19000	15.5515	0.931901	HvCesA1	677	690	+	AAATGGATAAAATG
MA1264.1	MA1264.1.ESE1	15.524	0.918519	HvCesA1	207	221	+	CGGCGACGGCGAAGG
MA1262.1	MA1262.1.ERF2	15.515	0.880517	HvCesA1	309	329	-	CCATGGCCGCGGCCGCCACCA
MA1266.1	MA1266.1.RAP211	15.4753	0.95616	HvCesA1	210	224	-	CCTCCTTCGCCGTCG
MA1225.1	MA1225.1.ERF5	15.4731	0.910014	HvCesA1	207	221	-	CCTTCGCCGTCGCCG
MA1232.1	MA1232.1.AT4G28140	15.4247	0.906604	HvCesA1	94	113	+	GTCGGCGGCGTCGGAGAGGT
MA1397.1	MA1397.1.At1g74840	15.3701	0.989147	HvCesA1	678	688	+	AATGGATAAAA
MA1281.1	MA1281.1.AT5G02460	15.2484	0.852567	HvCesA1	859	879	+	AAAAAAGAAAAACATGGGAAT
MA1228.1	MA1228.1.AT4G18450	15.186	0.893364	HvCesA1	209	225	+	GCGACGGCGAAGGAGGG
MA1066.1	MA1066.1.TCP23	15.171	1	HvCesA1	427	434	-	GGGCCCAC
MA1236.1	MA1236.1.ESE3	15.1217	0.885105	HvCesA1	300	318	+	TGGCGGAGATGGTGGCGGC
MA1368.1	MA1368.1.GT-4	15.1016	0.821459	HvCesA1	824	844	+	CACTATGGTTAAATTTAGTAT
MA1062.1	MA1062.1.TCP15	15.0766	1	HvCesA1	427	434	-	GGGCCCAC
MA0976.2	MA0976.2.CRF4	15.0698	0.937879	HvCesA1	309	320	-	CGGCCGCCACCA
MA1398.1	MA1398.1.KUA1	15.0525	0.934588	HvCesA1	678	692	-	TTCATTTTATCCATT
MA1278.1	MA1278.1.OBP1	15.0362	0.861772	HvCesA1	860	880	-	TATTCCCATGTTTTTCTTTTT
MA1256.1	MA1256.1.RAP212	15.0124	0.877551	HvCesA1	87	107	+	AGGCGAGGTCGGCGGCGTCGG
MA1233.1	MA1233.1.ERF021	14.9787	0.873476	HvCesA1	201	220	-	CTTCGCCGTCGCCGCGGTCA
MA1264.1	MA1264.1.ESE1	14.9782	0.910847	HvCesA1	309	323	+	TGGTGGCGGCCGCGG
MA1239.1	MA1239.1.ERF104	14.9781	0.877101	HvCesA1	298	316	-	CGCCACCATCTCCGCCACG
MA1262.1	MA1262.1.ERF2	14.8613	0.872197	HvCesA1	204	224	-	CCTCCTTCGCCGTCGCCGCGG
MA1240.1	MA1240.1.ERF10	14.7685	0.878826	HvCesA1	208	228	-	CTGCCCTCCTTCGCCGTCGCC
MA1189.1	MA1189.1.AT5G61620	14.6685	0.921423	HvCesA1	676	690	+	GAAATGGATAAAATG
MA1272.1	MA1272.1.AT2G28810	14.6347	0.837001	HvCesA1	859	879	-	ATTCCCATGTTTTTCTTTTTT
MA1266.1	MA1266.1.RAP211	14.6168	0.941326	HvCesA1	227	241	-	CCTCCGGCGCCGGCT
MA1262.1	MA1262.1.ERF2	14.6094	0.868989	HvCesA1	207	227	-	TGCCCTCCTTCGCCGTCGCCG
MA1244.1	MA1244.1.ABR1	14.5897	0.875562	HvCesA1	301	319	+	GGCGGAGATGGTGGCGGCC
MA1257.1	MA1257.1.ERF9	14.5581	0.849088	HvCesA1	87	107	+	AGGCGAGGTCGGCGGCGTCGG
MA1236.1	MA1236.1.ESE3	14.5504	0.87767	HvCesA1	204	222	+	CCGCGGCGACGGCGAAGGA
MA1050.1	MA1050.1.OsI_08196	14.5411	1	HvCesA1	427	434	-	GGGCCCAC
MA1239.1	MA1239.1.ERF104	14.5375	0.871213	HvCesA1	94	112	-	CCTCTCCGACGCCGCCGAC
MA1277.1	MA1277.1.Adof1	14.5052	0.839908	HvCesA1	854	874	+	AATGCAAAAAAGAAAAACATG
MA1231.1	MA1231.1.ERF15	14.4748	0.916328	HvCesA1	209	223	-	CTCCTTCGCCGTCGC
MA1097.1	MA1097.1.ARALYDRAFT_493022	14.4649	1	HvCesA1	427	434	-	GGGCCCAC
MA1246.1	MA1246.1.LEP	14.3782	0.85437	HvCesA1	301	321	-	GCGGCCGCCACCATCTCCGCC
MA1262.1	MA1262.1.ERF2	14.373	0.865981	HvCesA1	201	221	-	CCTTCGCCGTCGCCGCGGTCA
MA1252.1	MA1252.1.PUCHI	14.328	0.91628	HvCesA1	210	224	-	CCTCCTTCGCCGTCG
MA1240.1	MA1240.1.ERF10	14.2772	0.872343	HvCesA1	205	225	-	CCCTCCTTCGCCGTCGCCGCG
MA1095.1	MA1095.1.ARALYDRAFT_495258	14.2616	1	HvCesA1	427	434	-	GGGCCCAC
MA1098.1	MA1098.1.ARALYDRAFT_484486	14.2616	1	HvCesA1	427	434	-	GGGCCCAC
MA1247.1	MA1247.1.ERF087	14.2539	0.901799	HvCesA1	96	110	+	CGGCGGCGTCGGAGA
MA1233.1	MA1233.1.ERF021	14.2316	0.864086	HvCesA1	204	223	-	CTCCTTCGCCGTCGCCGCGG
MA1239.1	MA1239.1.ERF104	14.1956	0.866643	HvCesA1	310	328	-	CATGGCCGCGGCCGCCACC
MA1257.1	MA1257.1.ERF9	14.1703	0.844543	HvCesA1	84	104	+	AGGAGGCGAGGTCGGCGGCGT
MA1247.1	MA1247.1.ERF087	14.1224	0.899791	HvCesA1	210	224	+	CGACGGCGAAGGAGG
MA1239.1	MA1239.1.ERF104	14.1127	0.865535	HvCesA1	307	325	-	GGCCGCGGCCGCCACCATC
MA1244.1	MA1244.1.ABR1	14.0999	0.868796	HvCesA1	88	106	+	GGCGAGGTCGGCGGCGTCG
MA1034.1	MA1034.1.Os05g0497200	14.0607	1	HvCesA1	96	103	-	CGCCGCCG
MA1228.1	MA1228.1.AT4G18450	14.0281	0.877598	HvCesA1	206	222	+	GCGGCGACGGCGAAGGA
MA1233.1	MA1233.1.ERF021	14.0052	0.861239	HvCesA1	159	178	-	CGCGGCCCCCGTCGCCTCCA
MA1225.1	MA1225.1.ERF5	13.9638	0.889726	HvCesA1	96	110	-	TCTCCGACGCCGCCG
MA1225.1	MA1225.1.ERF5	13.8991	0.888855	HvCesA1	210	224	-	CCTCCTTCGCCGTCG
MA1221.1	MA1221.1.RAP26	13.8967	0.891072	HvCesA1	210	224	+	CGACGGCGAAGGAGG
MA1262.1	MA1262.1.ERF2	13.8839	0.859755	HvCesA1	297	317	-	CCGCCACCATCTCCGCCACGC
MA1195.1	MA1195.1.AT5G56840	13.8827	0.902293	HvCesA1	676	690	-	CATTTTATCCATTTC
MA1244.1	MA1244.1.ABR1	13.8505	0.865351	HvCesA1	85	103	+	GGAGGCGAGGTCGGCGGCG
MA1225.1	MA1225.1.ERF5	13.8458	0.888139	HvCesA1	309	323	-	CCGCGGCCGCCACCA
MA1228.1	MA1228.1.AT4G18450	13.8443	0.875095	HvCesA1	299	315	+	GTGGCGGAGATGGTGGC
MA1000.2	MA1000.2.ERF105	13.7924	0.902586	HvCesA1	206	220	+	GCGGCGACGGCGAAG
MA1222.1	MA1222.1.AT1G44830	13.7887	0.888286	HvCesA1	300	314	-	CCACCATCTCCGCCA
MA1233.1	MA1233.1.ERF021	13.7701	0.858285	HvCesA1	309	328	-	CATGGCCGCGGCCGCCACCA
MA1262.1	MA1262.1.ERF2	13.7366	0.85788	HvCesA1	96	116	-	TCGACCTCTCCGACGCCGCCG
MA1233.1	MA1233.1.ERF021	13.7179	0.857628	HvCesA1	84	103	-	CGCCGCCGACCTCGCCTCCT
MA1247.1	MA1247.1.ERF087	13.6867	0.893135	HvCesA1	207	221	+	CGGCGACGGCGAAGG
MA1245.1	MA1245.1.AT2G33710	13.6789	0.891639	HvCesA1	210	224	-	CCTCCTTCGCCGTCG
MA1225.1	MA1225.1.ERF5	13.6554	0.885579	HvCesA1	230	244	-	CTTCCTCCGGCGCCG
MA1233.1	MA1233.1.ERF021	13.6314	0.85654	HvCesA1	153	172	-	CCCCGTCGCCTCCATCGGCG
MA1246.1	MA1246.1.LEP	13.6265	0.84446	HvCesA1	85	105	-	GACGCCGCCGACCTCGCCTCC
MA1245.1	MA1245.1.AT2G33710	13.622	0.890828	HvCesA1	227	241	-	CCTCCGGCGCCGGCT
MA1290.1	MA1290.1.TCP17	13.6087	0.894914	HvCesA1	427	437	+	GTGGGCCCGAC
MA1236.1	MA1236.1.ESE3	13.606	0.865378	HvCesA1	90	108	+	CGAGGTCGGCGGCGTCGGA
MA1240.1	MA1240.1.ERF10	13.6037	0.863456	HvCesA1	310	330	-	GCCATGGCCGCGGCCGCCACC
MA1221.1	MA1221.1.RAP26	13.5968	0.886714	HvCesA1	96	110	+	CGGCGGCGTCGGAGA
MA0589.1	MA0589.1.ZAP1	13.5688	0.917381	HvCesA1	200	210	+	TTGACCGCGGC
MA1240.1	MA1240.1.ERF10	13.5601	0.86288	HvCesA1	94	114	-	GACCTCTCCGACGCCGCCGAC
MA1257.1	MA1257.1.ERF9	13.546	0.837226	HvCesA1	90	110	+	CGAGGTCGGCGGCGTCGGAGA
MA1226.1	MA1226.1.AT5G18450	13.5288	0.890802	HvCesA1	301	315	+	GGCGGAGATGGTGGC
MA1283.1	MA1283.1.TCP14	13.5071	0.8129	HvCesA1	427	446	-	CCTGACAGTGTCGGGCCCAC
MA1256.1	MA1256.1.RAP212	13.4955	0.857923	HvCesA1	300	320	+	TGGCGGAGATGGTGGCGGCCG
MA1248.1	MA1248.1.DREB26	13.4927	0.864872	HvCesA1	94	113	-	ACCTCTCCGACGCCGCCGAC
MA1193.1	MA1193.1.At2g38090	13.4894	0.850851	HvCesA1	673	693	+	GCAGAAATGGATAAAATGAAT
MA1671.1	MA1671.1.ERF118	13.4562	0.946091	HvCesA1	96	106	-	CGACGCCGCCG
MA1222.1	MA1222.1.AT1G44830	13.4125	0.882902	HvCesA1	210	224	-	CCTCCTTCGCCGTCG
MA1236.1	MA1236.1.ESE3	13.401	0.862711	HvCesA1	306	324	+	AGATGGTGGCGGCCGCGGC
MA1245.1	MA1245.1.AT2G33710	13.398	0.887632	HvCesA1	96	110	-	TCTCCGACGCCGCCG
MA1239.1	MA1239.1.ERF104	13.3872	0.855839	HvCesA1	205	223	-	CTCCTTCGCCGTCGCCGCG
MA1661.1	MA1661.1.AT-GTL1	13.3548	0.934535	HvCesA1	828	839	+	ATGGTTAAATTT
MA1228.1	MA1228.1.AT4G18450	13.3311	0.868108	HvCesA1	308	324	+	ATGGTGGCGGCCGCGGC
MA1232.1	MA1232.1.AT4G28140	13.3289	0.873156	HvCesA1	139	158	+	GTCGGCGCTGGCCGCGCCGA
MA1065.1	MA1065.1.TCP20	13.3275	0.99222	HvCesA1	425	434	-	GGGCCCACCC
MA1264.1	MA1264.1.ESE1	13.3258	0.887623	HvCesA1	96	110	+	CGGCGGCGTCGGAGA
MA1252.1	MA1252.1.PUCHI	13.3138	0.901497	HvCesA1	207	221	-	CCTTCGCCGTCGCCG
MA1375.1	MA1375.1.ANL2	13.3053	0.933228	HvCesA1	517	527	+	GCATTAATTTT
MA1049.1	MA1049.1.ERF094	13.2937	1	HvCesA1	96	103	-	CGCCGCCG
MA1019.1	MA1019.1.Glyma19g26560.1	13.2716	0.971716	HvCesA1	427	435	-	CGGGCCCAC
MA1240.1	MA1240.1.ERF10	13.2622	0.858949	HvCesA1	202	222	-	TCCTTCGCCGTCGCCGCGGTC
MA1221.1	MA1221.1.RAP26	13.2025	0.880987	HvCesA1	230	244	+	CGGCGCCGGAGGAAG
MA0587.1	MA0587.1.TCP16	13.1899	0.949764	HvCesA1	427	436	+	GTGGGCCCGA
MA1688.1	MA1688.1.ARF16	13.1538	0.88082	HvCesA1	912	925	-	GGCAACACAAGACA
MA1257.1	MA1257.1.ERF9	13.1207	0.832241	HvCesA1	150	170	+	CCGCGCCGATGGAGGCGACGG
MA1255.1	MA1255.1.AT1G22810	13.1074	0.883772	HvCesA1	301	315	+	GGCGGAGATGGTGGC
MA1034.1	MA1034.1.Os05g0497200	13.084	0.980591	HvCesA1	230	237	+	CGGCGCCG
MA1034.1	MA1034.1.Os05g0497200	13.084	0.980591	HvCesA1	230	237	-	CGGCGCCG
MA1262.1	MA1262.1.ERF2	13.0805	0.849528	HvCesA1	306	326	-	TGGCCGCGGCCGCCACCATCT
MA1234.1	MA1234.1.ERF017	13.0612	0.914725	HvCesA1	91	104	+	GAGGTCGGCGGCGT
MA1255.1	MA1255.1.AT1G22810	13.0257	0.882559	HvCesA1	304	318	+	GGAGATGGTGGCGGC
MA1239.1	MA1239.1.ERF104	13.0105	0.850805	HvCesA1	313	331	-	CGCCATGGCCGCGGCCGCC
MA1263.1	MA1263.1.AT1G36060	13.0066	0.914473	HvCesA1	91	104	+	GAGGTCGGCGGCGT
MA1231.1	MA1231.1.ERF15	13.0052	0.89549	HvCesA1	299	313	-	CACCATCTCCGCCAC
MA1369.1	MA1369.1.HDG1	12.9994	0.931913	HvCesA1	517	527	-	AAAATTAATGC
MA1063.1	MA1063.1.TCP19	12.9546	0.963313	HvCesA1	427	436	-	TCGGGCCCAC
MA1233.1	MA1233.1.ERF021	12.9435	0.847893	HvCesA1	303	322	-	CGCGGCCGCCACCATCTCCG
MA1237.1	MA1237.1.AT4G16750	12.9214	0.913137	HvCesA1	209	223	-	CTCCTTCGCCGTCGC
MA1376.1	MA1376.1.DEAR3	12.8809	0.906617	HvCesA1	90	106	+	CGAGGTCGGCGGCGTCG
MA1233.1	MA1233.1.ERF021	12.8759	0.847044	HvCesA1	147	166	-	CGCCTCCATCGGCGCGGCCA
MA1219.1	MA1219.1.CEJ1	12.8736	0.887084	HvCesA1	93	107	-	CCGACGCCGCCGACC
MA1219.1	MA1219.1.CEJ1	12.8703	0.887031	HvCesA1	210	224	-	CCTCCTTCGCCGTCG
MA1287.1	MA1287.1.TCP21	12.8603	0.88861	HvCesA1	426	439	+	GGTGGGCCCGACAC
MA1240.1	MA1240.1.ERF10	12.8596	0.853638	HvCesA1	97	117	-	GTCGACCTCTCCGACGCCGCC
MA1000.2	MA1000.2.ERF105	12.841	0.889116	HvCesA1	308	322	+	ATGGTGGCGGCCGCG
MA1239.1	MA1239.1.ERF104	12.8326	0.848427	HvCesA1	202	220	-	CTTCGCCGTCGCCGCGGTC
MA1231.1	MA1231.1.ERF15	12.8285	0.892985	HvCesA1	95	109	-	CTCCGACGCCGCCGA
MA1256.1	MA1256.1.RAP212	12.8162	0.849132	HvCesA1	201	221	+	TGACCGCGGCGACGGCGAAGG
MA0990.1	MA0990.1.EDT1	12.8148	0.979573	HvCesA1	517	526	-	AAATTAATGC
MA1035.1	MA1035.1.TCP4	12.8147	0.958056	HvCesA1	427	434	-	GGGCCCAC
MA1233.1	MA1233.1.ERF021	12.8143	0.846269	HvCesA1	93	112	-	CCTCTCCGACGCCGCCGACC
MA1228.1	MA1228.1.AT4G18450	12.8131	0.861056	HvCesA1	311	327	+	GTGGCGGCCGCGGCCAT
MA1410.1	MA1410.1.StBRC1	12.7703	0.968368	HvCesA1	426	435	-	CGGGCCCACC
MA1368.2	MA1368.2.GT-4	12.7605	0.857771	HvCesA1	823	836	-	TTTAACCATAGTGA
MA1231.1	MA1231.1.ERF15	12.7313	0.891606	HvCesA1	311	325	-	GGCCGCGGCCGCCAC
MA1252.1	MA1252.1.PUCHI	12.7231	0.892887	HvCesA1	227	241	-	CCTCCGGCGCCGGCT
MA1273.1	MA1273.1.dof4.2	12.7156	0.832993	HvCesA1	855	873	+	ATGCAAAAAAGAAAAACAT
MA1239.1	MA1239.1.ERF104	12.6905	0.846529	HvCesA1	97	115	-	CGACCTCTCCGACGCCGCC
MA1245.1	MA1245.1.AT2G33710	12.6895	0.877526	HvCesA1	309	323	-	CCGCGGCCGCCACCA
MA1245.1	MA1245.1.AT2G33710	12.6888	0.877516	HvCesA1	230	244	-	CTTCCTCCGGCGCCG
MA1232.1	MA1232.1.AT4G28140	12.5995	0.861515	HvCesA1	228	247	+	GCCGGCGCCGGAGGAAGGGG
MA1257.1	MA1257.1.ERF9	12.5765	0.825864	HvCesA1	204	224	+	CCGCGGCGACGGCGAAGGAGG
MA0559.1	MA0559.1.PI	12.5644	0.875949	HvCesA1	857	870	+	GCAAAAAAGAAAAA
MA1161.1	MA1161.1.TSO1	12.5551	0.855388	HvCesA1	501	515	-	ATTAGAGATTTTAAA
MA1221.1	MA1221.1.RAP26	12.5455	0.871441	HvCesA1	207	221	+	CGGCGACGGCGAAGG
MA1246.1	MA1246.1.LEP	12.5375	0.830103	HvCesA1	154	174	-	GCCCCCGTCGCCTCCATCGGC
MA1226.1	MA1226.1.AT5G18450	12.5364	0.876549	HvCesA1	304	318	+	GGAGATGGTGGCGGC
MA1005.1	MA1005.1.ERF3	12.52	0.977095	HvCesA1	96	103	-	CGCCGCCG
MA1245.1	MA1245.1.AT2G33710	12.5067	0.874918	HvCesA1	207	221	-	CCTTCGCCGTCGCCG
MA1250.1	MA1250.1.AT1G75490	12.4936	0.874504	HvCesA1	210	224	-	CCTCCTTCGCCGTCG
MA1225.1	MA1225.1.ERF5	12.4735	0.869692	HvCesA1	227	241	-	CCTCCGGCGCCGGCT
MA1020.1	MA1020.1.GT-1	12.4633	0.96733	HvCesA1	829	836	-	TTTAACCA
MA1000.2	MA1000.2.ERF105	12.4602	0.883723	HvCesA1	95	109	+	TCGGCGGCGTCGGAG
MA1280.1	MA1280.1.OBP4	12.452	0.897194	HvCesA1	859	872	+	AAAAAAGAAAAACA
MA1245.2	MA1245.2.AT2G33710	12.4301	0.924095	HvCesA1	308	318	-	GCCGCCACCAT
MA1261.1	MA1261.1.AT5G67000	12.4154	0.914337	HvCesA1	201	215	+	TGACCGCGGCGACGG
MA1245.1	MA1245.1.AT2G33710	12.4151	0.873612	HvCesA1	201	215	-	CCGTCGCCGCGGTCA
MA1258.1	MA1258.1.DREB2	12.4096	0.863085	HvCesA1	87	107	+	AGGCGAGGTCGGCGGCGTCGG
MA1288.1	MA1288.1.At1g72010	12.407	0.887102	HvCesA1	425	437	+	GGGTGGGCCCGAC
MA1216.1	MA1216.1.RAP21	12.3684	0.907689	HvCesA1	92	104	+	AGGTCGGCGGCGT
MA1262.1	MA1262.1.ERF2	12.3595	0.840351	HvCesA1	156	176	-	CGGCCCCCGTCGCCTCCATCG
MA1262.1	MA1262.1.ERF2	12.3555	0.8403	HvCesA1	312	332	-	TCGCCATGGCCGCGGCCGCCA
MA1251.1	MA1251.1.DEAR5	12.3437	0.889563	HvCesA1	91	109	-	CTCCGACGCCGCCGACCTC
MA1208.1	MA1208.1.GT-2	12.3381	0.898514	HvCesA1	825	838	-	AATTTAACCATAGT
MA1221.1	MA1221.1.RAP26	12.3236	0.868217	HvCesA1	201	215	+	TGACCGCGGCGACGG
MA1236.1	MA1236.1.ESE3	12.3012	0.848396	HvCesA1	303	321	+	CGGAGATGGTGGCGGCCGC
MA1247.1	MA1247.1.ERF087	12.3007	0.871964	HvCesA1	201	215	+	TGACCGCGGCGACGG
MA1005.2	MA1005.2.ERF3	12.2948	0.922986	HvCesA1	308	318	-	GCCGCCACCAT
MA1286.1	MA1286.1.TCP24	12.2881	0.902707	HvCesA1	426	437	-	GTCGGGCCCACC
MA1221.1	MA1221.1.RAP26	12.2739	0.867495	HvCesA1	227	241	+	AGCCGGCGCCGGAGG
MA1233.1	MA1233.1.ERF021	12.2641	0.839353	HvCesA1	312	331	-	CGCCATGGCCGCGGCCGCCA
MA1252.1	MA1252.1.PUCHI	12.2564	0.886084	HvCesA1	201	215	-	CCGTCGCCGCGGTCA
MA1005.2	MA1005.2.ERF3	12.2559	0.922326	HvCesA1	95	105	-	GACGCCGCCGA
MA1245.2	MA1245.2.AT2G33710	12.251	0.921036	HvCesA1	95	105	-	GACGCCGCCGA
MA1428.1	MA1428.1.TCP8	12.2502	0.984447	HvCesA1	427	435	-	CGGGCCCAC
MA1240.1	MA1240.1.ERF10	12.2297	0.845325	HvCesA1	228	248	-	TCCCCTTCCTCCGGCGCCGGC
MA1225.1	MA1225.1.ERF5	12.2268	0.866376	HvCesA1	201	215	-	CCGTCGCCGCGGTCA
MA1255.1	MA1255.1.AT1G22810	12.1951	0.870217	HvCesA1	88	102	+	GGCGAGGTCGGCGGC
MA1279.1	MA1279.1.COG1	12.1814	0.807935	HvCesA1	851	871	+	TGGAATGCAAAAAAGAAAAAC
MA1247.1	MA1247.1.ERF087	12.1721	0.869999	HvCesA1	227	241	+	AGCCGGCGCCGGAGG
MA1366.1	MA1366.1.AT1G76880	12.1717	0.873891	HvCesA1	828	843	+	ATGGTTAAATTTAGTA
MA1233.1	MA1233.1.ERF021	12.1611	0.838059	HvCesA1	207	226	-	GCCCTCCTTCGCCGTCGCCG
MA1224.1	MA1224.1.CBF1	12.1598	0.926085	HvCesA1	91	102	-	GCCGCCGACCTC
MA1192.1	MA1192.1.At5g58900	12.1189	0.892167	HvCesA1	678	692	+	AATGGATAAAATGAA
MA0976.2	MA0976.2.CRF4	12.1011	0.889489	HvCesA1	207	218	-	TCGCCGTCGCCG
MA1231.1	MA1231.1.ERF15	12.0806	0.882379	HvCesA1	206	220	-	CTTCGCCGTCGCCGC
MA1239.1	MA1239.1.ERF104	12.075	0.838302	HvCesA1	228	246	-	CCCTTCCTCCGGCGCCGGC
MA1225.1	MA1225.1.ERF5	12.0745	0.864328	HvCesA1	159	173	-	CCCCCGTCGCCTCCA
MA1218.1	MA1218.1.CBF4	12.0721	0.915155	HvCesA1	90	102	+	CGAGGTCGGCGGC
MA1004.1	MA1004.1.ERF13	12.0662	0.984059	HvCesA1	96	103	-	CGCCGCCG
MA0567.1	MA0567.1.ERF1B	12.058	0.967851	HvCesA1	96	103	-	CGCCGCCG
MA1289.1	MA1289.1.TCP3	12.0338	0.893074	HvCesA1	425	437	-	GTCGGGCCCACCC
MA1430.1	MA1430.1.TB1	12.0318	0.923396	HvCesA1	425	434	-	GGGCCCACCC
MA1262.1	MA1262.1.ERF2	12.0317	0.836179	HvCesA1	227	247	-	CCCCTTCCTCCGGCGCCGGCT
MA1004.1	MA1004.1.ERF13	12.0198	0.982993	HvCesA1	312	319	-	GGCCGCCA
MA1247.1	MA1247.1.ERF087	12.0168	0.867627	HvCesA1	230	244	+	CGGCGCCGGAGGAAG
MA1232.1	MA1232.1.AT4G28140	12.0069	0.852058	HvCesA1	97	116	+	GGCGGCGTCGGAGAGGTCGA
MA0949.1	MA0949.1.ARR2	12.002	0.954301	HvCesA1	641	650	-	GAGTATCTTG
MA1250.1	MA1250.1.AT1G75490	11.9758	0.866633	HvCesA1	96	110	-	TCTCCGACGCCGCCG
MA1092.1	MA1092.1.WRKY63	11.9714	0.974985	HvCesA1	199	206	-	CGGTCAAG
MA1228.1	MA1228.1.AT4G18450	11.9472	0.849265	HvCesA1	203	219	+	ACCGCGGCGACGGCGAA
MA1255.1	MA1255.1.AT1G22810	11.9461	0.866518	HvCesA1	205	219	+	CGCGGCGACGGCGAA
MA1225.1	MA1225.1.ERF5	11.9435	0.862568	HvCesA1	204	218	-	TCGCCGTCGCCGCGG
MA1233.1	MA1233.1.ERF021	11.9256	0.835098	HvCesA1	138	157	-	CGGCGCGGCCAGCGCCGACG
MA1054.1	MA1054.1.ARALYDRAFT_897773	11.8985	0.922577	HvCesA1	427	436	-	TCGGGCCCAC
MA1233.1	MA1233.1.ERF021	11.8977	0.834747	HvCesA1	75	94	-	CCTCGCCTCCTCCTTCACCG
MA1221.1	MA1221.1.RAP26	11.8959	0.862004	HvCesA1	309	323	+	TGGTGGCGGCCGCGG
MA1257.1	MA1257.1.ERF9	11.8933	0.817856	HvCesA1	297	317	+	GCGTGGCGGAGATGGTGGCGG
MA1252.1	MA1252.1.PUCHI	11.8846	0.880665	HvCesA1	96	110	-	TCTCCGACGCCGCCG
MA1159.1	MA1159.1.SGR5	11.8441	0.850261	HvCesA1	858	872	+	CAAAAAAGAAAAACA
MA1232.1	MA1232.1.AT4G28140	11.8378	0.849359	HvCesA1	313	332	+	GGCGGCCGCGGCCATGGCGA
MA1239.1	MA1239.1.ERF104	11.8349	0.835093	HvCesA1	157	175	-	GGCCCCCGTCGCCTCCATC
MA1001.2	MA1001.2.ERF11	11.8023	0.908778	HvCesA1	208	219	-	TTCGCCGTCGCC
MA1250.1	MA1250.1.AT1G75490	11.791	0.863825	HvCesA1	309	323	-	CCGCGGCCGCCACCA
MA1228.1	MA1228.1.AT4G18450	11.7901	0.847127	HvCesA1	95	111	+	TCGGCGGCGTCGGAGAG
MA1244.1	MA1244.1.ABR1	11.787	0.836845	HvCesA1	202	220	+	GACCGCGGCGACGGCGAAG
MA1217.1	MA1217.1.CBF2	11.7862	0.901644	HvCesA1	90	104	-	ACGCCGCCGACCTCG
MA1203.1	MA1203.1.AGL63	11.7842	0.848308	HvCesA1	921	935	-	TGCAGAAATCGGCAA
MA1228.1	MA1228.1.AT4G18450	11.78	0.846989	HvCesA1	98	114	+	GCGGCGTCGGAGAGGTC
MA1006.1	MA1006.1.ERF6	11.768	0.94284	HvCesA1	226	235	+	CAGCCGGCGC
MA1661.1	MA1661.1.AT-GTL1	11.7549	0.904713	HvCesA1	679	690	+	ATGGATAAAATG
MA1222.1	MA1222.1.AT1G44830	11.754	0.859165	HvCesA1	96	110	-	TCTCCGACGCCGCCG
MA1252.1	MA1252.1.PUCHI	11.7452	0.878633	HvCesA1	204	218	-	TCGCCGTCGCCGCGG
MA1424.1	MA1424.1.ERF019	11.7386	0.892146	HvCesA1	89	103	-	CGCCGCCGACCTCGC
MA1233.1	MA1233.1.ERF021	11.7361	0.832716	HvCesA1	306	325	-	GGCCGCGGCCGCCACCATCT
MA1264.1	MA1264.1.ESE1	11.7185	0.865032	HvCesA1	227	241	+	AGCCGGCGCCGGAGG
MA1237.1	MA1237.1.AT4G16750	11.694	0.892339	HvCesA1	95	109	-	CTCCGACGCCGCCGA
MA1194.1	MA1194.1.AT3G10580	11.69	0.877242	HvCesA1	676	690	+	GAAATGGATAAAATG
MA1248.1	MA1248.1.DREB26	11.6838	0.838826	HvCesA1	73	92	-	TCGCCTCCTCCTTCACCGCG
MA1282.1	MA1282.1.PTF1	11.6813	0.84592	HvCesA1	425	437	-	GTCGGGCCCACCC
MA1257.1	MA1257.1.ERF9	11.6719	0.815262	HvCesA1	153	173	+	CGCCGATGGAGGCGACGGGGG
MA1671.1	MA1671.1.ERF118	11.6694	0.915149	HvCesA1	204	214	-	CGTCGCCGCGG
MA0976.2	MA0976.2.CRF4	11.6516	0.882163	HvCesA1	312	323	-	CCGCGGCCGCCA
MA1228.1	MA1228.1.AT4G18450	11.649	0.845205	HvCesA1	158	174	+	ATGGAGGCGACGGGGGC
MA1159.1	MA1159.1.SGR5	11.6293	0.847399	HvCesA1	542	556	-	TTAGTATGACAAAAT
MA1233.1	MA1233.1.ERF021	11.6249	0.831318	HvCesA1	81	100	-	CGCCGACCTCGCCTCCTCCT
MA1270.1	MA1270.1.AT3G45610	11.6161	0.823457	HvCesA1	851	869	-	TTTTCTTTTTTGCATTCCA
MA1219.1	MA1219.1.CEJ1	11.6047	0.866588	HvCesA1	300	314	-	CCACCATCTCCGCCA
MA1398.2	MA1398.2.KUA1	11.5827	0.910503	HvCesA1	679	689	-	ATTTTATCCAT
MA1246.1	MA1246.1.LEP	11.5799	0.817478	HvCesA1	91	111	-	CTCTCCGACGCCGCCGACCTC
MA0992.1	MA0992.1.ERF4	11.5789	0.960098	HvCesA1	97	104	-	ACGCCGCC
MA1252.1	MA1252.1.PUCHI	11.574	0.876137	HvCesA1	93	107	-	CCGACGCCGCCGACC
MA0971.1	MA0971.1.DREB1A	11.5687	0.949799	HvCesA1	92	101	+	AGGTCGGCGG
MA1236.1	MA1236.1.ESE3	11.5339	0.838408	HvCesA1	87	105	+	AGGCGAGGTCGGCGGCGTC
MA1291.1	MA1291.1.TCP7	11.5177	0.883783	HvCesA1	427	437	-	GTCGGGCCCAC
MA1264.1	MA1264.1.ESE1	11.5146	0.862167	HvCesA1	201	215	+	TGACCGCGGCGACGG
MA1257.1	MA1257.1.ERF9	11.5018	0.813268	HvCesA1	138	158	+	CGTCGGCGCTGGCCGCGCCGA
MA0979.1	MA0979.1.ERF008	11.4874	0.990182	HvCesA1	96	103	-	CGCCGCCG
MA1238.1	MA1238.1.ERF38	11.4812	0.884588	HvCesA1	210	224	+	CGACGGCGAAGGAGG
MA1048.1	MA1048.1.ERF018	11.4762	0.951919	HvCesA1	92	99	-	GCCGACCT
MA1327.2	MA1327.2.ATHB23	11.4754	0.921962	HvCesA1	518	527	-	AAAATTAATG
MA1264.1	MA1264.1.ESE1	11.4715	0.86156	HvCesA1	204	218	+	CCGCGGCGACGGCGA
MA1255.1	MA1255.1.AT1G22810	11.4669	0.859399	HvCesA1	97	111	+	GGCGGCGTCGGAGAG
MA1231.1	MA1231.1.ERF15	11.4616	0.873603	HvCesA1	203	217	-	CGCCGTCGCCGCGGT
MA1194.1	MA1194.1.AT3G10580	11.4425	0.872964	HvCesA1	568	582	-	TGTTGGGATAAACAT
MA1226.1	MA1226.1.AT5G18450	11.4305	0.860664	HvCesA1	310	324	+	GGTGGCGGCCGCGGC
MA1231.1	MA1231.1.ERF15	11.3823	0.872478	HvCesA1	98	112	-	CCTCTCCGACGCCGC
MA1291.1	MA1291.1.TCP7	11.376	0.881402	HvCesA1	427	437	+	GTGGGCCCGAC
MA0045.1	MA0045.1.HMG-I/Y	11.374	0.887882	HvCesA1	858	873	+	CAAAAAAGAAAAACAT
MA1245.1	MA1245.1.AT2G33710	11.3634	0.858608	HvCesA1	147	161	-	CCATCGGCGCGGCCA
MA1252.1	MA1252.1.PUCHI	11.3621	0.87305	HvCesA1	230	244	-	CTTCCTCCGGCGCCG
MA1237.1	MA1237.1.AT4G16750	11.3459	0.88644	HvCesA1	92	106	-	CGACGCCGCCGACCT
MA1246.1	MA1246.1.LEP	11.3436	0.814363	HvCesA1	298	318	-	GCCGCCACCATCTCCGCCACG
MA1430.1	MA1430.1.TB1	11.3404	0.911413	HvCesA1	424	433	-	GGCCCACCCA
MA1031.1	MA1031.1.OJ1581_H09.2	11.3363	0.948631	HvCesA1	427	436	+	GTGGGCCCGA
MA1031.1	MA1031.1.OJ1581_H09.2	11.3363	0.948631	HvCesA1	427	436	-	TCGGGCCCAC
MA1240.1	MA1240.1.ERF10	11.3241	0.833375	HvCesA1	157	177	-	GCGGCCCCCGTCGCCTCCATC
MA1686.1	MA1686.1.ARF13	11.3239	0.844234	HvCesA1	465	478	-	AGCGGGGCGCACGA
MA1255.1	MA1255.1.AT1G22810	11.3119	0.857095	HvCesA1	160	174	+	GGAGGCGACGGGGGC
MA1023.1	MA1023.1.PHYPADRAFT_28324	11.2886	0.94506	HvCesA1	93	100	+	GGTCGGCG
MA0559.1	MA0559.1.PI	11.2773	0.85618	HvCesA1	856	869	+	TGCAAAAAAGAAAA
MA1264.1	MA1264.1.ESE1	11.2699	0.858727	HvCesA1	156	170	+	CGATGGAGGCGACGG
MA1256.1	MA1256.1.RAP212	11.2325	0.82864	HvCesA1	90	110	+	CGAGGTCGGCGGCGTCGGAGA
MA1261.1	MA1261.1.AT5G67000	11.2145	0.892597	HvCesA1	207	221	+	CGGCGACGGCGAAGG
MA1239.1	MA1239.1.ERF104	11.2076	0.826709	HvCesA1	160	178	-	CGCGGCCCCCGTCGCCTCC
MA1265.1	MA1265.1.ERF015	11.2065	0.851577	HvCesA1	82	101	-	CCGCCGACCTCGCCTCCTCC
MA1227.1	MA1227.1.ERF027	11.1982	0.867916	HvCesA1	92	112	-	CCTCTCCGACGCCGCCGACCT
MA0940.1	MA0940.1.AP1	11.197	0.87976	HvCesA1	857	869	+	GCAAAAAAGAAAA
MA1002.1	MA1002.1.ERF112	11.1947	0.941454	HvCesA1	312	321	-	GCGGCCGCCA
MA1245.1	MA1245.1.AT2G33710	11.1808	0.856003	HvCesA1	226	240	+	CAGCCGGCGCCGGAG
MA1273.1	MA1273.1.dof4.2	11.1774	0.810349	HvCesA1	854	872	+	AATGCAAAAAAGAAAAACA
MA0980.1	MA0980.1.RAP2-10	11.1628	0.929692	HvCesA1	228	235	-	GCGCCGGC
MA0976.2	MA0976.2.CRF4	11.1566	0.874093	HvCesA1	96	107	-	CCGACGCCGCCG
MA1233.1	MA1233.1.ERF021	11.1514	0.825366	HvCesA1	90	109	-	CTCCGACGCCGCCGACCTCG
MA1250.1	MA1250.1.AT1G75490	11.1319	0.853806	HvCesA1	306	320	-	CGGCCGCCACCATCT
MA0979.1	MA0979.1.ERF008	11.1243	0.979534	HvCesA1	93	100	-	CGCCGACC
MA1233.1	MA1233.1.ERF021	11.121	0.824983	HvCesA1	227	246	-	CCCTTCCTCCGGCGCCGGCT
MA1246.1	MA1246.1.LEP	11.1077	0.811252	HvCesA1	139	159	-	ATCGGCGCGGCCAGCGCCGAC
MA1327.1	MA1327.1.ATHB23	11.093	0.814833	HvCesA1	721	742	-	ATTCGTAATTACTTGTCATAGA
MA1232.1	MA1232.1.AT4G28140	11.0917	0.837452	HvCesA1	73	92	+	CGCGGTGAAGGAGGAGGCGA
MA1049.1	MA1049.1.ERF094	11.0868	0.955586	HvCesA1	312	319	-	GGCCGCCA
MA1276.1	MA1276.1.AT3G52440	11.0826	0.92823	HvCesA1	881	891	+	GGTAAAGGAAA
MA1247.1	MA1247.1.ERF087	11.0797	0.853313	HvCesA1	204	218	+	CCGCGGCGACGGCGA
MA1262.1	MA1262.1.ERF2	11.0753	0.824004	HvCesA1	159	179	-	ACGCGGCCCCCGTCGCCTCCA
MA1255.1	MA1255.1.AT1G22810	11.0614	0.853374	HvCesA1	228	242	+	GCCGGCGCCGGAGGA
MA0992.2	MA0992.2.ERF4	11.0502	0.893491	HvCesA1	208	219	-	TTCGCCGTCGCC
MA1225.1	MA1225.1.ERF5	11.0467	0.850512	HvCesA1	156	170	-	CCGTCGCCTCCATCG
MA1078.1	MA1078.1.WRKY2	11.0402	0.964862	HvCesA1	561	568	+	GGGTCAAA
MA1264.1	MA1264.1.ESE1	11.0332	0.855401	HvCesA1	93	107	+	GGTCGGCGGCGTCGG
MA1077.1	MA1077.1.WRKY18	11.0261	0.961637	HvCesA1	198	207	-	GCGGTCAAGC
MA1232.1	MA1232.1.AT4G28140	11.0204	0.836313	HvCesA1	202	221	+	GACCGCGGCGACGGCGAAGG
MA1233.2	MA1233.2.ERF021	11.0144	0.874795	HvCesA1	90	104	-	ACGCCGCCGACCTCG
MA1255.1	MA1255.1.AT1G22810	11.0063	0.852556	HvCesA1	310	324	+	GGTGGCGGCCGCGGC
MA1228.1	MA1228.1.AT4G18450	11.0062	0.836454	HvCesA1	314	330	+	GCGGCCGCGGCCATGGC
MA0559.1	MA0559.1.PI	10.9916	0.851792	HvCesA1	673	686	+	GCAGAAATGGATAA
MA1262.1	MA1262.1.ERF2	10.9904	0.822924	HvCesA1	93	113	-	ACCTCTCCGACGCCGCCGACC
MA0582.1	MA0582.1.RAV1	10.9872	0.919557	HvCesA1	915	926	-	CGGCAACACAAG
MA1262.1	MA1262.1.ERF2	10.9472	0.822374	HvCesA1	144	164	-	CCTCCATCGGCGCGGCCAGCG
MA1680.1	MA1680.1.RVE7	10.9233	0.855698	HvCesA1	533	546	+	ACAAAATATATTTT
MA1680.1	MA1680.1.RVE7	10.9233	0.855698	HvCesA1	535	548	-	ACAAAATATATTTT
MA0560.1	MA0560.1.PIF3	10.9231	0.914462	HvCesA1	455	464	+	GCCCATGTGT
MA1248.1	MA1248.1.DREB26	10.9217	0.827851	HvCesA1	301	320	-	CGGCCGCCACCATCTCCGCC
MA0120.1	MA0120.1.id1	10.9123	0.951331	HvCesA1	858	869	-	TTTTCTTTTTTG
MA1000.2	MA1000.2.ERF105	10.9117	0.861798	HvCesA1	305	319	+	GAGATGGTGGCGGCC
MA1245.1	MA1245.1.AT2G33710	10.9114	0.852161	HvCesA1	312	326	-	TGGCCGCGGCCGCCA
MA1250.1	MA1250.1.AT1G75490	10.9094	0.850425	HvCesA1	93	107	-	CCGACGCCGCCGACC
MA1682.1	MA1682.1.TCX3	10.9087	0.843817	HvCesA1	750	763	-	AGGTATTCAAATAC
MA1051.1	MA1051.1.RAP2-3	10.8983	0.949407	HvCesA1	97	104	-	ACGCCGCC
MA1324.1	MA1324.1.GATA20	10.8847	0.930217	HvCesA1	378	385	-	ACCGGATC
MA1227.1	MA1227.1.ERF027	10.8846	0.863137	HvCesA1	209	229	-	GCTGCCCTCCTTCGCCGTCGC
MA1257.1	MA1257.1.ERF9	10.8711	0.805876	HvCesA1	156	176	+	CGATGGAGGCGACGGGGGCCG
MA0976.1	MA0976.1.CRF4	10.8663	0.93224	HvCesA1	97	104	-	ACGCCGCC
MA1233.2	MA1233.2.ERF021	10.8659	0.87221	HvCesA1	309	323	-	CCGCGGCCGCCACCA
MA1399.1	MA1399.1.At5g08520	10.8582	0.890514	HvCesA1	676	688	+	GAAATGGATAAAA
MA0589.1	MA0589.1.ZAP1	10.8287	0.853468	HvCesA1	71	81	-	TTCACCGCGCC
MA1679.1	MA1679.1.RAP2-1	10.8239	0.871762	HvCesA1	89	103	-	CGCCGCCGACCTCGC
MA1266.1	MA1266.1.RAP211	10.8214	0.875739	HvCesA1	96	110	-	TCTCCGACGCCGCCG
MA1247.1	MA1247.1.ERF087	10.8188	0.849328	HvCesA1	309	323	+	TGGTGGCGGCCGCGG
MA0979.1	MA0979.1.ERF008	10.7895	0.969715	HvCesA1	138	145	-	CGCCGACG
MA1246.1	MA1246.1.LEP	10.7843	0.806989	HvCesA1	289	309	-	ATCTCCGCCACGCCCCTCGCC
MA1233.1	MA1233.1.ERF021	10.7733	0.820613	HvCesA1	72	91	-	CGCCTCCTCCTTCACCGCGC
MA1186.1	MA1186.1.At1g49010	10.7517	0.882726	HvCesA1	679	693	-	ATTCATTTTATCCAT
MA1329.1	MA1329.1.ZHD1	10.7427	0.875777	HvCesA1	728	742	+	CAAGTAATTACGAAT
MA1669.1	MA1669.1.DREB1B	10.7353	0.879256	HvCesA1	89	102	-	GCCGCCGACCTCGC
MA1261.1	MA1261.1.AT5G67000	10.7283	0.883795	HvCesA1	309	323	+	TGGTGGCGGCCGCGG
MA1260.1	MA1260.1.AT1G77640	10.7207	0.828241	HvCesA1	82	102	+	GGAGGAGGCGAGGTCGGCGGC
MA1221.1	MA1221.1.RAP26	10.7029	0.844671	HvCesA1	93	107	+	GGTCGGCGGCGTCGG
MA1228.1	MA1228.1.AT4G18450	10.7018	0.832308	HvCesA1	229	245	+	CCGGCGCCGGAGGAAGG
MA0998.1	MA0998.1.ERF096	10.6989	0.951069	HvCesA1	95	104	-	ACGCCGCCGA
MA1227.1	MA1227.1.ERF027	10.6987	0.860304	HvCesA1	95	115	-	CGACCTCTCCGACGCCGCCGA
MA1380.1	MA1380.1.AT2G20110	10.6961	0.850295	HvCesA1	492	506	+	TTGTGAACGTTTAAA
MA1053.1	MA1053.1.ERF109	10.694	0.92959	HvCesA1	229	236	+	CCGGCGCC
MA1053.1	MA1053.1.ERF109	10.694	0.92959	HvCesA1	231	238	-	CCGGCGCC
MA1239.1	MA1239.1.ERF104	10.6916	0.819813	HvCesA1	136	154	-	CGCGGCCAGCGCCGACGGC
MA1240.1	MA1240.1.ERF10	10.6907	0.825018	HvCesA1	307	327	-	ATGGCCGCGGCCGCCACCATC
MA1271.1	MA1271.1.DAG2	10.6903	0.904564	HvCesA1	859	869	+	AAAAAAGAAAA
MA1052.1	MA1052.1.RAP2-6	10.6728	0.918602	HvCesA1	97	104	-	ACGCCGCC
MA1000.2	MA1000.2.ERF105	10.6669	0.858332	HvCesA1	311	325	+	GTGGCGGCCGCGGCC
MA1239.1	MA1239.1.ERF104	10.6656	0.819466	HvCesA1	145	163	-	CTCCATCGGCGCGGCCAGC
MA1226.1	MA1226.1.AT5G18450	10.6529	0.849497	HvCesA1	76	90	+	GGTGAAGGAGGAGGC
MA0998.1	MA0998.1.ERF096	10.6521	0.949621	HvCesA1	311	320	-	CGGCCGCCAC
MA1000.2	MA1000.2.ERF105	10.6478	0.858061	HvCesA1	92	106	+	AGGTCGGCGGCGTCG
MA1380.1	MA1380.1.AT2G20110	10.6433	0.849649	HvCesA1	500	514	+	GTTTAAAATCTCTAA
MA1245.2	MA1245.2.AT2G33710	10.6421	0.893553	HvCesA1	311	321	-	GCGGCCGCCAC
MA1236.1	MA1236.1.ESE3	10.641	0.826787	HvCesA1	156	174	+	CGATGGAGGCGACGGGGGC
MA1266.1	MA1266.1.RAP211	10.6278	0.872394	HvCesA1	233	247	-	CCCCTTCCTCCGGCG
MA1007.1	MA1007.1.PHYPADRAFT_173530	10.6229	0.933714	HvCesA1	93	100	+	GGTCGGCG
MA1081.1	MA1081.1.WRKY25	10.6217	0.938994	HvCesA1	199	206	-	CGGTCAAG
MA0583.1	MA0583.1.RAV1(var.2)	10.614	0.921501	HvCesA1	401	412	-	CCCACCTGATCC
MA1328.1	MA1328.1.ATHB34	10.6107	0.868676	HvCesA1	723	737	+	TATGACAAGTAATTA
MA0975.1	MA0975.1.CRF2	10.6002	0.931504	HvCesA1	313	320	-	CGGCCGCC
MA1264.1	MA1264.1.ESE1	10.5964	0.849261	HvCesA1	306	320	+	AGATGGTGGCGGCCG
MA1236.1	MA1236.1.ESE3	10.5961	0.826202	HvCesA1	224	242	+	GGCAGCCGGCGCCGGAGGA
MA1401.1	MA1401.1.EPR1	10.5846	0.856736	HvCesA1	503	514	+	TAAAATCTCTAA
MA1240.1	MA1240.1.ERF10	10.5796	0.823552	HvCesA1	313	333	-	TTCGCCATGGCCGCGGCCGCC
MA0992.1	MA0992.1.ERF4	10.57	0.934439	HvCesA1	313	320	-	CGGCCGCC
MA1231.1	MA1231.1.ERF15	10.5438	0.860588	HvCesA1	158	172	-	CCCCGTCGCCTCCAT
MA1222.1	MA1222.1.AT1G44830	10.5434	0.841838	HvCesA1	309	323	-	CCGCGGCCGCCACCA
MA1064.1	MA1064.1.TCP2	10.5428	0.934484	HvCesA1	427	436	+	GTGGGCCCGA
MA1064.1	MA1064.1.TCP2	10.5428	0.934484	HvCesA1	427	436	-	TCGGGCCCAC
MA1187.1	MA1187.1.LCL1	10.5379	0.872791	HvCesA1	534	543	-	ATATATTTTG
MA1187.1	MA1187.1.LCL1	10.5379	0.872791	HvCesA1	538	547	+	ATATATTTTG
MA1178.1	MA1178.1.MYB3R1	10.5289	0.868214	HvCesA1	490	504	+	TATTGTGAACGTTTA
MA0975.1	MA0975.1.CRF2	10.5266	0.929906	HvCesA1	97	104	-	ACGCCGCC
MA1255.1	MA1255.1.AT1G22810	10.5255	0.845412	HvCesA1	307	321	+	GATGGTGGCGGCCGC
MA1247.1	MA1247.1.ERF087	10.5205	0.844772	HvCesA1	93	107	+	GGTCGGCGGCGTCGG
MA0548.1	MA0548.1.AGL15	10.52	0.817968	HvCesA1	855	869	-	TTTTCTTTTTTGCAT
MA1379.1	MA1379.1.SOL1	10.5127	0.84382	HvCesA1	501	515	-	ATTAGAGATTTTAAA
MA0976.2	MA0976.2.CRF4	10.5	0.863391	HvCesA1	306	317	-	CCGCCACCATCT
MA1688.1	MA1688.1.ARF16	10.4997	0.822878	HvCesA1	634	647	+	ATCCATACAAGATA
MA1232.1	MA1232.1.AT4G28140	10.4962	0.827947	HvCesA1	211	230	+	GACGGCGAAGGAGGGCAGCC
MA1227.1	MA1227.1.ERF027	10.4854	0.857053	HvCesA1	137	157	-	CGGCGCGGCCAGCGCCGACGG
MA1680.1	MA1680.1.RVE7	10.4849	0.848937	HvCesA1	502	515	+	TTAAAATCTCTAAT
MA1002.1	MA1002.1.ERF112	10.4782	0.923173	HvCesA1	96	105	-	GACGCCGCCG
MA1237.1	MA1237.1.AT4G16750	10.4757	0.871694	HvCesA1	299	313	-	CACCATCTCCGCCAC
MA1222.1	MA1222.1.AT1G44830	10.4703	0.840792	HvCesA1	306	320	-	CGGCCGCCACCATCT
MA1008.1	MA1008.1.PHYPADRAFT_182268	10.47	0.909435	HvCesA1	92	101	+	AGGTCGGCGG
MA1165.1	MA1165.1.HHO6	10.4681	0.874332	HvCesA1	638	648	+	ATACAAGATAC
MA1677.1	MA1677.1.NAC078	10.4554	0.906757	HvCesA1	726	737	+	GACAAGTAATTA
MA1005.1	MA1005.1.ERF3	10.4306	0.930965	HvCesA1	312	319	-	GGCCGCCA
MA1245.1	MA1245.1.AT2G33710	10.4294	0.845286	HvCesA1	204	218	-	TCGCCGTCGCCGCGG
MA1000.2	MA1000.2.ERF105	10.4275	0.854942	HvCesA1	203	217	+	ACCGCGGCGACGGCG
MA1246.1	MA1246.1.LEP	10.4233	0.80223	HvCesA1	199	219	-	TTCGCCGTCGCCGCGGTCAAG
MA1062.2	MA1062.2.TCP15	10.4135	0.816284	HvCesA1	423	441	+	TTGGGTGGGCCCGACACTG
MA1006.1	MA1006.1.ERF6	10.4033	0.914353	HvCesA1	226	235	-	GCGCCGGCTG
MA1227.1	MA1227.1.ERF027	10.3998	0.855749	HvCesA1	311	331	-	CGCCATGGCCGCGGCCGCCAC
MA1052.1	MA1052.1.RAP2-6	10.3967	0.913037	HvCesA1	229	236	+	CCGGCGCC
MA1052.1	MA1052.1.RAP2-6	10.3967	0.913037	HvCesA1	231	238	-	CCGGCGCC
MA1266.1	MA1266.1.RAP211	10.3963	0.868392	HvCesA1	312	326	-	TGGCCGCGGCCGCCA
MA0970.1	MA0970.1.CMTA3	10.3909	0.99404	HvCesA1	174	182	+	CCGCGTTCC
MA1044.1	MA1044.1.NAC92	10.3901	0.935333	HvCesA1	910	921	-	ACACAAGACACT
MA1326.1	MA1326.1.ZHD5	10.385	0.914126	HvCesA1	730	740	-	TCGTAATTACT
MA1236.1	MA1236.1.ESE3	10.3833	0.823433	HvCesA1	373	391	+	GTGGGGATCCGGTGGCGAT
MA1257.1	MA1257.1.ERF9	10.3808	0.80013	HvCesA1	72	92	+	GCGCGGTGAAGGAGGAGGCGA
MA1264.1	MA1264.1.ESE1	10.3801	0.846221	HvCesA1	159	173	+	TGGAGGCGACGGGGG
MA1221.1	MA1221.1.RAP26	10.3776	0.839944	HvCesA1	312	326	+	TGGCGGCCGCGGCCA
MA1221.1	MA1221.1.RAP26	10.3754	0.839913	HvCesA1	147	161	+	TGGCCGCGCCGATGG
MA1090.1	MA1090.1.WRKY60	10.3726	0.906208	HvCesA1	197	207	-	GCGGTCAAGCA
MA1225.1	MA1225.1.ERF5	10.3704	0.84142	HvCesA1	300	314	-	CCACCATCTCCGCCA
MA1219.1	MA1219.1.CEJ1	10.3698	0.846639	HvCesA1	96	110	-	TCTCCGACGCCGCCG
MA1265.1	MA1265.1.ERF015	10.3637	0.83939	HvCesA1	91	110	-	TCTCCGACGCCGCCGACCTC
MA1232.1	MA1232.1.AT4G28140	10.3635	0.82583	HvCesA1	301	320	+	GGCGGAGATGGTGGCGGCCG
MA1205.1	MA1205.1.AGL6	10.3605	0.808159	HvCesA1	670	688	+	GTTGCAGAAATGGATAAAA
MA1062.2	MA1062.2.TCP15	10.3588	0.815471	HvCesA1	423	441	-	CAGTGTCGGGCCCACCCAA
MA1005.2	MA1005.2.ERF3	10.3534	0.890109	HvCesA1	311	321	-	GCGGCCGCCAC
MA1246.1	MA1246.1.LEP	10.3467	0.801221	HvCesA1	222	242	-	TCCTCCGGCGCCGGCTGCCCT
MA1238.1	MA1238.1.ERF38	10.3426	0.866086	HvCesA1	138	152	+	CGTCGGCGCTGGCCG
MA0976.1	MA0976.1.CRF4	10.3361	0.919413	HvCesA1	139	146	-	GCGCCGAC
MA0976.1	MA0976.1.CRF4	10.3361	0.919413	HvCesA1	228	235	-	GCGCCGGC
MA1236.1	MA1236.1.ESE3	10.3354	0.822809	HvCesA1	207	225	+	CGGCGACGGCGAAGGAGGG
MA0584.1	MA0584.1.SEP1	10.3137	0.822927	HvCesA1	549	566	-	TGACCCACAATTAGTATG
MA1065.2	MA1065.2.TCP20	10.3122	0.815552	HvCesA1	423	441	-	CAGTGTCGGGCCCACCCAA
MA1242.1	MA1242.1.AT3G57600	10.3095	0.871936	HvCesA1	97	107	-	CCGACGCCGCC
MA0970.1	MA0970.1.CMTA3	10.2972	0.991556	HvCesA1	189	197	+	CCGCGTCCT
MA1252.1	MA1252.1.PUCHI	10.2826	0.857315	HvCesA1	226	240	+	CAGCCGGCGCCGGAG
MA0975.1	MA0975.1.CRF2	10.2804	0.924556	HvCesA1	186	193	+	CCGCCGCG
MA1379.1	MA1379.1.SOL1	10.275	0.840962	HvCesA1	500	514	-	TTAGAGATTTTAAAC
MA1330.1	MA1330.1.ZHD6	10.2694	0.858356	HvCesA1	727	741	+	ACAAGTAATTACGAA
MA1250.1	MA1250.1.AT1G75490	10.2678	0.840672	HvCesA1	300	314	-	CCACCATCTCCGCCA
MA1051.1	MA1051.1.RAP2-3	10.2636	0.934248	HvCesA1	139	146	-	GCGCCGAC
MA1236.1	MA1236.1.ESE3	10.2635	0.821873	HvCesA1	75	93	+	CGGTGAAGGAGGAGGCGAG
MA1053.1	MA1053.1.ERF109	10.2573	0.920621	HvCesA1	97	104	-	ACGCCGCC
MA1242.1	MA1242.1.AT3G57600	10.2516	0.870981	HvCesA1	313	323	-	CCGCGGCCGCC
MA0940.1	MA0940.1.AP1	10.2473	0.864573	HvCesA1	858	870	+	CAAAAAAGAAAAA
MA1051.1	MA1051.1.RAP2-3	10.2355	0.933576	HvCesA1	229	236	+	CCGGCGCC
MA1051.1	MA1051.1.RAP2-3	10.2355	0.933576	HvCesA1	231	238	-	CCGGCGCC
MA1194.1	MA1194.1.AT3G10580	10.2228	0.851889	HvCesA1	859	873	+	AAAAAAGAAAAACAT
MA1239.1	MA1239.1.ERF104	10.2188	0.813495	HvCesA1	82	100	-	CGCCGACCTCGCCTCCTCC
MA1065.2	MA1065.2.TCP20	10.1951	0.813806	HvCesA1	423	441	+	TTGGGTGGGCCCGACACTG
MA1250.1	MA1250.1.AT1G75490	10.1778	0.839304	HvCesA1	207	221	-	CCTTCGCCGTCGCCG
MA1225.1	MA1225.1.ERF5	10.1726	0.838762	HvCesA1	147	161	-	CCATCGGCGCGGCCA
MA1221.1	MA1221.1.RAP26	10.1711	0.836944	HvCesA1	226	240	-	CTCCGGCGCCGGCTG
MA1240.1	MA1240.1.ERF10	10.1691	0.818135	HvCesA1	231	251	-	CGCTCCCCTTCCTCCGGCGCC
MA1677.1	MA1677.1.NAC078	10.1663	0.901312	HvCesA1	639	650	+	TACAAGATACTC
MA1686.1	MA1686.1.ARF13	10.1577	0.829344	HvCesA1	166	179	+	GACGGGGGCCGCGT
MA1240.1	MA1240.1.ERF10	10.1568	0.817972	HvCesA1	82	102	-	GCCGCCGACCTCGCCTCCTCC
MA1002.1	MA1002.1.ERF112	10.148	0.914749	HvCesA1	93	102	-	GCCGCCGACC
MA1196.1	MA1196.1.At5g05790	10.1432	0.855213	HvCesA1	676	690	-	CATTTTATCCATTTC
MA1232.1	MA1232.1.AT4G28140	10.1425	0.822304	HvCesA1	307	326	+	GATGGTGGCGGCCGCGGCCA
MA1221.1	MA1221.1.RAP26	10.1347	0.836416	HvCesA1	204	218	+	CCGCGGCGACGGCGA
MA1247.1	MA1247.1.ERF087	10.1345	0.838875	HvCesA1	147	161	+	TGGCCGCGCCGATGG
MA0980.1	MA0980.1.RAP2-10	10.1245	0.906785	HvCesA1	97	104	-	ACGCCGCC
MA0992.2	MA0992.2.ERF4	10.1218	0.876858	HvCesA1	307	318	-	GCCGCCACCATC
MA1233.1	MA1233.1.ERF021	10.1206	0.812409	HvCesA1	141	160	-	CATCGGCGCGGCCAGCGCCG
MA1183.1	MA1183.1.RVE6	10.117	0.860154	HvCesA1	533	543	-	ATATATTTTGT
MA1183.1	MA1183.1.RVE6	10.117	0.860154	HvCesA1	538	548	+	ATATATTTTGT
MA1255.1	MA1255.1.AT1G22810	10.1167	0.839338	HvCesA1	94	108	+	GTCGGCGGCGTCGGA
MA1005.1	MA1005.1.ERF3	10.1033	0.923741	HvCesA1	210	217	-	CGCCGTCG
MA0995.1	MA0995.1.ERF039	10.1013	0.945595	HvCesA1	137	146	+	CCGTCGGCGC
MA1236.1	MA1236.1.ESE3	10.1002	0.819747	HvCesA1	93	111	+	GGTCGGCGGCGTCGGAGAG
MA1258.1	MA1258.1.DREB2	10.091	0.829499	HvCesA1	306	326	+	AGATGGTGGCGGCCGCGGCCA
MA1330.1	MA1330.1.ZHD6	10.0841	0.855304	HvCesA1	728	742	-	ATTCGTAATTACTTG
MA1247.1	MA1247.1.ERF087	10.0719	0.83792	HvCesA1	312	326	+	TGGCGGCCGCGGCCA
MA1684.1	MA1684.1.Foxn1	10.0585	1	HvCesA1	1	6	+	GGACGC
MA1684.1	MA1684.1.Foxn1	10.0585	1	HvCesA1	191	196	-	GGACGC
MA1229.1	MA1229.1.AT2G44940	10.0581	0.867196	HvCesA1	135	149	+	AGCCGTCGGCGCTGG
MA1238.1	MA1238.1.ERF38	10.0495	0.861323	HvCesA1	93	107	+	GGTCGGCGGCGTCGG
MA1694.1	MA1694.1.ARF35	10.0287	0.873042	HvCesA1	429	442	+	GGGCCCGACACTGT
MA1216.1	MA1216.1.RAP21	10.0218	0.867907	HvCesA1	209	221	+	GCGACGGCGAAGG
MA1262.1	MA1262.1.ERF2	10.0171	0.810534	HvCesA1	230	250	-	GCTCCCCTTCCTCCGGCGCCG
MA1252.1	MA1252.1.PUCHI	10.0162	0.853431	HvCesA1	147	161	-	CCATCGGCGCGGCCA
MA1093.1	MA1093.1.WRKY75	10.0135	0.951503	HvCesA1	561	568	+	GGGTCAAA
MA1184.1	MA1184.1.RVE1	10.0082	0.846894	HvCesA1	501	514	+	TTTAAAATCTCTAA
MA1237.1	MA1237.1.AT4G16750	10	0.863634	HvCesA1	137	151	-	GGCCAGCGCCGACGG

## Sheet: HvCesA2
Matrix ID	Name	Score	Relative score	Sequence ID	Start	End	Strand	Predicted sequence
MA1402.1	MA1402.1.BPC6	27.4917	0.915272	HvCesA2	600	620	+	ACCTCTCTCTCTCTCTCCCTC
MA1402.1	MA1402.1.BPC6	27.1563	0.91223	HvCesA2	602	622	+	CTCTCTCTCTCTCTCCCTCTG
MA1416.1	MA1416.1.RAMOSA1	25.4832	1	HvCesA2	603	616	-	GAGAGAGAGAGAGA
MA1404.1	MA1404.1.BPC1	24.8673	0.866915	HvCesA2	599	622	-	CAGAGGGAGAGAGAGAGAGAGGTT
MA1404.1	MA1404.1.BPC1	23.3664	0.855457	HvCesA2	601	624	-	ACCAGAGGGAGAGAGAGAGAGAGG
MA1416.1	MA1416.1.RAMOSA1	23.2844	0.976643	HvCesA2	601	614	-	GAGAGAGAGAGAGG
MA1416.1	MA1416.1.RAMOSA1	23.275	0.976543	HvCesA2	605	618	-	GGGAGAGAGAGAGA
MA1416.1	MA1416.1.RAMOSA1	22.6912	0.970341	HvCesA2	607	620	-	GAGGGAGAGAGAGA
MA1416.1	MA1416.1.RAMOSA1	20.4907	0.946966	HvCesA2	838	851	+	GAGAGAGAGAGGGG
MA1404.1	MA1404.1.BPC1	19.5036	0.825968	HvCesA2	597	620	-	GAGGGAGAGAGAGAGAGAGGTTAG
MA1416.1	MA1416.1.RAMOSA1	19.4993	0.936434	HvCesA2	836	849	+	TAGAGAGAGAGAGG
MA1402.1	MA1402.1.BPC6	19.4677	0.842504	HvCesA2	598	618	+	TAACCTCTCTCTCTCTCTCCC
MA1402.1	MA1402.1.BPC6	17.8016	0.827395	HvCesA2	604	624	+	CTCTCTCTCTCTCCCTCTGGT
MA1241.1	MA1241.1.AT4G32800	17.7914	0.971767	HvCesA2	679	694	+	CGTCACCGACACTTTC
MA1223.1	MA1223.1.ERF035	17.522	0.978915	HvCesA2	681	694	-	GAAAGTGTCGGTGA
MA1259.1	MA1259.1.AT1G01250	17.4115	0.976441	HvCesA2	680	694	-	GAAAGTGTCGGTGAC
MA1237.1	MA1237.1.AT4G16750	17.3706	0.988532	HvCesA2	676	690	+	CACCGTCACCGACAC
MA1404.1	MA1404.1.BPC1	17.2448	0.808724	HvCesA2	875	898	+	TAGAGAGAGAAAGTAGGAGGGAGT
MA1402.1	MA1402.1.BPC6	17.241	0.822311	HvCesA2	875	895	-	CCCTCCTACTTTCTCTCTCTA
MA1230.1	MA1230.1.ERF037	17.2391	0.982835	HvCesA2	681	694	+	TCACCGACACTTTC
MA1376.1	MA1376.1.DEAR3	17.115	0.971464	HvCesA2	676	692	-	AAGTGTCGGTGACGGTG
MA1238.1	MA1238.1.ERF38	16.7891	0.970838	HvCesA2	675	689	-	TGTCGGTGACGGTGT
MA1229.1	MA1229.1.AT2G44940	16.7505	0.979451	HvCesA2	678	692	-	AAGTGTCGGTGACGG
MA1679.1	MA1679.1.RAP2-1	16.7136	0.974312	HvCesA2	679	693	+	CGTCACCGACACTTT
MA1251.1	MA1251.1.DEAR5	16.4227	0.951571	HvCesA2	673	691	+	CCACACCGTCACCGACACT
MA1424.1	MA1424.1.ERF019	16.4071	0.967215	HvCesA2	679	693	+	CGTCACCGACACTTT
MA1216.1	MA1216.1.RAP21	16.1902	0.972482	HvCesA2	678	690	-	GTGTCGGTGACGG
MA1402.1	MA1402.1.BPC6	16.1779	0.81267	HvCesA2	908	928	-	GCCCCTCTGTTTCTCTCTCTA
MA1219.1	MA1219.1.CEJ1	16.1331	0.939735	HvCesA2	675	689	+	ACACCGTCACCGACA
MA1416.1	MA1416.1.RAMOSA1	16.0619	0.899918	HvCesA2	24	37	-	ACGAGAGAGAGAAA
MA1253.1	MA1253.1.AT3G16280	16.0331	0.971809	HvCesA2	679	692	-	AAGTGTCGGTGACG
MA1220.1	MA1220.1.TINY	16.0305	0.969418	HvCesA2	679	693	+	CGTCACCGACACTTT
MA1265.1	MA1265.1.ERF015	16.0037	0.920951	HvCesA2	681	700	+	TCACCGACACTTTCCTCCCT
MA1222.1	MA1222.1.AT1G44830	15.9603	0.919367	HvCesA2	675	689	+	ACACCGTCACCGACA
MA1402.1	MA1402.1.BPC6	15.9522	0.810622	HvCesA2	836	856	-	TCCATCCCCTCTCTCTCTCTA
MA1260.1	MA1260.1.AT1G77640	15.8431	0.901887	HvCesA2	680	700	-	AGGGAGGAAAGTGTCGGTGAC
MA1402.1	MA1402.1.BPC6	15.8245	0.809464	HvCesA2	596	616	+	ACTAACCTCTCTCTCTCTCTC
MA1238.2	MA1238.2.ERF38	15.7882	0.977686	HvCesA2	680	692	+	GTCACCGACACTT
MA1265.2	MA1265.2.ERF015	15.6152	0.977781	HvCesA2	680	691	+	GTCACCGACACT
MA1258.1	MA1258.1.DREB2	15.4196	0.906684	HvCesA2	675	695	-	GGAAAGTGTCGGTGACGGTGT
MA1272.1	MA1272.1.AT2G28810	15.3997	0.847507	HvCesA2	53	73	+	TTTCGTTCAATTTCCTTTTTC
MA1273.1	MA1273.1.dof4.2	15.3832	0.872265	HvCesA2	59	77	-	GTAGGAAAAAGGAAATTGA
MA1278.1	MA1278.1.OBP1	15.1248	0.86307	HvCesA2	52	72	+	CTTTCGTTCAATTTCCTTTTT
MA1243.1	MA1243.1.DREB19	14.9657	0.931035	HvCesA2	676	692	+	CACCGTCACCGACACTT
MA1329.2	MA1329.2.ZHD1	14.881	0.934483	HvCesA2	817	829	-	GAAATAATTAATA
MA1416.1	MA1416.1.RAMOSA1	14.8554	0.887102	HvCesA2	732	745	+	TATAGAGAGAGGGA
MA1263.1	MA1263.1.AT1G36060	14.7002	0.943343	HvCesA2	678	691	-	AGTGTCGGTGACGG
MA1271.1	MA1271.1.DAG2	14.4996	0.979264	HvCesA2	63	73	-	GAAAAAGGAAA
MA1277.1	MA1277.1.Adof1	14.4492	0.83909	HvCesA2	58	78	-	GGTAGGAAAAAGGAAATTGAA
MA0996.1	MA0996.1.ERF043	14.4446	1	HvCesA2	682	689	-	TGTCGGTG
MA1327.2	MA1327.2.ATHB23	14.3794	0.974624	HvCesA2	817	826	-	ATAATTAATA
MA1176.1	MA1176.1.MYB119	14.3308	0.971075	HvCesA2	508	518	-	TTTCCGTTACA
MA1091.1	MA1091.1.WRKY62	14.305	1	HvCesA2	569	576	-	TGGTCAAC
MA1233.2	MA1233.2.ERF021	14.2725	0.931494	HvCesA2	678	692	+	CCGTCACCGACACTT
MA1227.1	MA1227.1.ERF027	14.2639	0.914639	HvCesA2	670	690	+	GCGCCACACCGTCACCGACAC
MA0986.1	MA0986.1.DREB2C	14.2612	1	HvCesA2	682	689	+	CACCGACA
MA1415.1	MA1415.1.REF6	14.2598	0.943304	HvCesA2	916	926	+	GAAACAGAGGG
MA1007.1	MA1007.1.PHYPADRAFT_173530	14.2079	1	HvCesA2	682	689	-	TGTCGGTG
MA1416.1	MA1416.1.RAMOSA1	14.2001	0.880141	HvCesA2	26	39	-	TAACGAGAGAGAGA
MA0951.1	MA0951.1.ATHB-16	14.1743	1	HvCesA2	199	206	+	TAATAATT
MA1260.1	MA1260.1.AT1G77640	14.1315	0.877279	HvCesA2	674	694	-	GAAAGTGTCGGTGACGGTGTG
MA1416.1	MA1416.1.RAMOSA1	14.1121	0.879206	HvCesA2	599	612	-	GAGAGAGAGAGGTT
MA0565.2	MA0565.2.FUS3	14.0867	0.975813	HvCesA2	707	716	+	GCACATGCAT
MA1023.1	MA1023.1.PHYPADRAFT_28324	14.0789	1	HvCesA2	682	689	-	TGTCGGTG
MA0995.2	MA0995.2.ERF039	14.036	0.989043	HvCesA2	681	691	+	TCACCGACACT
MA1249.1	MA1249.1.RAP210	14.0354	0.941865	HvCesA2	678	692	-	AAGTGTCGGTGACGG
MA1008.1	MA1008.1.PHYPADRAFT_182268	14.0215	0.981343	HvCesA2	681	690	-	GTGTCGGTGA
MA1246.1	MA1246.1.LEP	13.6807	0.845173	HvCesA2	327	347	+	TCCTGCGTCGCCACTTTCCCC
MA1416.1	MA1416.1.RAMOSA1	13.6655	0.874462	HvCesA2	834	847	+	TCTAGAGAGAGAGA
MA1276.1	MA1276.1.AT3G52440	13.6607	0.978187	HvCesA2	63	73	-	GAAAAAGGAAA
MA1255.1	MA1255.1.AT1G22810	13.6526	0.891872	HvCesA2	680	694	-	GAAAGTGTCGGTGAC
MA1277.1	MA1277.1.Adof1	13.6075	0.826787	HvCesA2	738	758	+	GAGAGGGAAAGGAAAAAAAAA
MA1280.1	MA1280.1.OBP4	13.5315	0.916273	HvCesA2	60	73	-	GAAAAAGGAAATTG
MA0980.2	MA0980.2.RAP2-10	13.4567	0.948542	HvCesA2	681	692	+	TCACCGACACTT
MA0954.1	MA0954.1.ATHB-7	13.3858	0.968683	HvCesA2	216	225	+	CCAATCATAG
MA1277.1	MA1277.1.Adof1	13.3748	0.823385	HvCesA2	737	757	+	AGAGAGGGAAAGGAAAAAAAA
MA1274.1	MA1274.1.OBP3	13.3289	0.819889	HvCesA2	739	759	-	GTTTTTTTTTCCTTTCCCTCT
MA1329.2	MA1329.2.ZHD1	13.3199	0.906709	HvCesA2	816	828	+	TTATTAATTATTT
MA1274.1	MA1274.1.OBP3	13.2923	0.819444	HvCesA2	733	753	-	TTTTCCTTTCCCTCTCTCTAT
MA1227.2	MA1227.2.ERF027	13.2889	0.934282	HvCesA2	679	693	+	CGTCACCGACACTTT
MA1256.1	MA1256.1.RAP212	13.1524	0.853483	HvCesA2	328	348	-	TGGGGAAAGTGGCGACGCAGG
MA1034.1	MA1034.1.Os05g0497200	13.084	0.980591	HvCesA2	668	675	+	CGGCGCCA
MA1281.1	MA1281.1.AT5G02460	13.0827	0.826628	HvCesA2	53	73	-	GAAAAAGGAAATTGAACGAAA
MA1335.1	MA1335.1.TGA4	13.0331	0.917609	HvCesA2	87	97	+	TCACGTCACCG
MA1416.1	MA1416.1.RAMOSA1	13.0167	0.867571	HvCesA2	22	35	-	GAGAGAGAGAAAAA
MA1369.1	MA1369.1.HDG1	13.0058	0.932015	HvCesA2	816	826	-	ATAATTAATAA
MA1265.1	MA1265.1.ERF015	12.9627	0.876974	HvCesA2	675	694	+	ACACCGTCACCGACACTTTC
MA0942.1	MA0942.1.ARF1	12.9102	0.989576	HvCesA2	683	690	+	ACCGACAC
MA1330.1	MA1330.1.ZHD6	12.8981	0.901664	HvCesA2	816	830	-	CGAAATAATTAATAA
MA1081.1	MA1081.1.WRKY25	12.8817	0.986897	HvCesA2	569	576	-	TGGTCAAC
MA1394.1	MA1394.1.MYB73	12.8745	0.968768	HvCesA2	510	520	+	TAACGGAAAAT
MA0942.1	MA0942.1.ARF1	12.8255	0.987771	HvCesA2	865	872	+	ACCGACAG
MA1007.1	MA1007.1.PHYPADRAFT_173530	12.8243	0.974418	HvCesA2	864	871	-	TGTCGGTT
MA1209.1	MA1209.1.ATHB20	12.8093	0.918961	HvCesA2	819	829	-	GAAATAATTAA
MA1224.1	MA1224.1.CBF1	12.7622	0.937727	HvCesA2	680	691	+	GTCACCGACACT
MA1326.1	MA1326.1.ZHD5	12.7577	0.960621	HvCesA2	818	828	-	AAATAATTAAT
MA1092.1	MA1092.1.WRKY63	12.7295	0.991848	HvCesA2	569	576	-	TGGTCAAC
MA1416.1	MA1416.1.RAMOSA1	12.7176	0.864393	HvCesA2	609	622	-	CAGAGGGAGAGAGA
MA0588.1	MA0588.1.TGA1	12.6905	0.977752	HvCesA2	87	97	-	CGGTGACGTGA
MA1090.1	MA1090.1.WRKY60	12.6226	0.953735	HvCesA2	567	577	-	CTGGTCAACAA
MA1212.1	MA1212.1.ATHB13	12.5764	0.9397	HvCesA2	819	829	-	GAAATAATTAA
MA1311.2	MA1311.2.WRKY28	12.4604	0.952998	HvCesA2	567	577	-	CTGGTCAACAA
MA1248.1	MA1248.1.DREB26	12.4413	0.849734	HvCesA2	669	688	+	GGCGCCACACCGTCACCGAC
MA1026.1	MA1026.1.ATHB-15	12.4353	1	HvCesA2	820	827	+	TAATTATT
MA1416.1	MA1416.1.RAMOSA1	12.4281	0.861318	HvCesA2	906	919	+	CGTAGAGAGAGAAA
MA1416.1	MA1416.1.RAMOSA1	12.4281	0.861318	HvCesA2	938	951	+	CGTAGAGAGAGAAA
MA0559.1	MA0559.1.PI	12.4189	0.873715	HvCesA2	117	130	+	CCGAAAAAAAAAAA
MA1198.1	MA1198.1.HAT2	12.3571	0.937597	HvCesA2	818	828	+	ATTAATTATTT
MA1215.1	MA1215.1.ATHB53	12.3455	0.913206	HvCesA2	819	829	-	GAAATAATTAA
MA1329.1	MA1329.1.ZHD1	12.3408	0.902488	HvCesA2	816	830	+	TTATTAATTATTTCG
MA1375.1	MA1375.1.ANL2	12.3373	0.918153	HvCesA2	816	826	+	TTATTAATTAT
MA1201.1	MA1201.1.AGL42	12.3116	1	HvCesA2	457	463	-	CATCATC
MA1250.1	MA1250.1.AT1G75490	12.2917	0.871436	HvCesA2	675	689	+	ACACCGTCACCGACA
MA1406.1	MA1406.1.ATHB4	12.2405	0.951516	HvCesA2	216	225	-	CTATGATTGG
MA1093.1	MA1093.1.WRKY75	12.1983	0.996684	HvCesA2	569	576	-	TGGTCAAC
MA1212.1	MA1212.1.ATHB13	12.1916	0.932825	HvCesA2	198	208	+	ATAATAATTTC
MA1024.1	MA1024.1.HAT1	12.1715	0.948572	HvCesA2	216	225	+	CCAATCATAG
MA1244.1	MA1244.1.ABR1	12.1599	0.841996	HvCesA2	329	347	-	GGGGAAAGTGGCGACGCAG
MA1346.1	MA1346.1.TGA10	12.1497	0.872484	HvCesA2	85	99	-	GACGGTGACGTGAGG
MA1023.1	MA1023.1.PHYPADRAFT_28324	12.132	0.961666	HvCesA2	864	871	-	TGTCGGTT
MA1257.1	MA1257.1.ERF9	12.1213	0.820528	HvCesA2	328	348	-	TGGGGAAAGTGGCGACGCAGG
MA0972.1	MA0972.1.CCA1	12.103	0.940613	HvCesA2	404	411	-	AAATATCC
MA1279.1	MA1279.1.COG1	12.1017	0.806805	HvCesA2	61	81	-	ACCGGTAGGAAAAAGGAAATT
MA1209.1	MA1209.1.ATHB20	12.0995	0.905352	HvCesA2	198	208	+	ATAATAATTTC
MA1343.1	MA1343.1.bZIP52	12.0717	0.913344	HvCesA2	757	770	-	GTGCCAGCCGAGTT
MA0548.1	MA0548.1.AGL15	12.0335	0.843948	HvCesA2	115	129	-	TTTTTTTTTTCGGGA
MA1281.1	MA1281.1.AT5G02460	12.011	0.813792	HvCesA2	742	762	+	GGGAAAGGAAAAAAAAACTCG
MA1211.1	MA1211.1.ATHB18	12	0.937454	HvCesA2	819	829	+	TTAATTATTTC
MA1078.1	MA1078.1.WRKY2	11.9824	0.985539	HvCesA2	569	576	-	TGGTCAAC
MA1078.1	MA1078.1.WRKY2	11.9824	0.985539	HvCesA2	634	641	+	GGGTCAAC
MA1026.1	MA1026.1.ATHB-15	11.9711	0.987321	HvCesA2	199	206	+	TAATAATT
MA0996.1	MA0996.1.ERF043	11.9662	0.95012	HvCesA2	864	871	-	TGTCGGTT
MA1068.1	MA1068.1.TGA2	11.9312	0.957167	HvCesA2	89	96	+	ACGTCACC
MA1177.1	MA1177.1.MYB65	11.9158	0.935877	HvCesA2	506	518	+	GCTGTAACGGAAA
MA0559.1	MA0559.1.PI	11.8857	0.865525	HvCesA2	62	75	-	AGGAAAAAGGAAAT
MA1225.1	MA1225.1.ERF5	11.8825	0.861747	HvCesA2	325	339	+	CCTCCTGCGTCGCCA
MA1053.1	MA1053.1.ERF109	11.8755	0.953856	HvCesA2	667	674	+	GCGGCGCC
MA1228.1	MA1228.1.AT4G18450	11.8678	0.848185	HvCesA2	324	340	-	GTGGCGACGCAGGAGGA
MA1278.1	MA1278.1.OBP1	11.8659	0.815373	HvCesA2	743	763	-	CCGAGTTTTTTTTTCCTTTCC
MA1292.1	MA1292.1.MYB27	11.8592	0.846146	HvCesA2	489	503	-	GAAAAATTGGGTAGC
MA1392.1	MA1392.1.MYB98	11.8425	0.898135	HvCesA2	504	518	+	ACGCTGTAACGGAAA
MA1069.1	MA1069.1.TGA6	11.8336	0.925953	HvCesA2	87	96	-	GGTGACGTGA
MA1210.1	MA1210.1.HAT22	11.825	0.929426	HvCesA2	215	224	+	CCCAATCATA
MA1070.1	MA1070.1.TGA7	11.8123	0.948753	HvCesA2	87	96	-	GGTGACGTGA
MA1217.1	MA1217.1.CBF2	11.7949	0.901797	HvCesA2	678	692	+	CCGTCACCGACACTT
MA0995.1	MA0995.1.ERF039	11.7893	0.992534	HvCesA2	681	690	-	GTGTCGGTGA
MA1234.1	MA1234.1.ERF017	11.7683	0.892013	HvCesA2	678	691	-	AGTGTCGGTGACGG
MA1092.1	MA1092.1.WRKY63	11.7678	0.970456	HvCesA2	634	641	+	GGGTCAAC
MA1405.1	MA1405.1.SIZF2	11.7615	0.923799	HvCesA2	376	385	+	CACTGGCAGT
MA1405.1	MA1405.1.SIZF2	11.7507	0.923622	HvCesA2	377	386	-	TACTGCCAGT
MA1374.1	MA1374.1.IDD7	11.7399	0.824126	HvCesA2	741	758	+	AGGGAAAGGAAAAAAAAA
MA1425.1	MA1425.1.HYH	11.734	0.933276	HvCesA2	85	96	-	GGTGACGTGAGG
MA1414.1	MA1414.1.E2FA	11.7303	0.945741	HvCesA2	668	677	+	CGGCGCCACA
MA1218.1	MA1218.1.CBF4	11.7204	0.908631	HvCesA2	680	692	-	AAGTGTCGGTGAC
MA0959.1	MA0959.1.AIB	11.7049	0.939672	HvCesA2	707	714	+	GCACATGC
MA0959.1	MA0959.1.AIB	11.7049	0.939672	HvCesA2	707	714	-	GCATGTGC
MA0959.1	MA0959.1.AIB	11.7049	0.939672	HvCesA2	767	774	+	GCACATGC
MA0959.1	MA0959.1.AIB	11.7049	0.939672	HvCesA2	767	774	-	GCATGTGC
MA1052.1	MA1052.1.RAP2-6	11.7012	0.939327	HvCesA2	667	674	+	GCGGCGCC
MA1252.1	MA1252.1.PUCHI	11.6971	0.877932	HvCesA2	325	339	+	CCTCCTGCGTCGCCA
MA1077.1	MA1077.1.WRKY18	11.6356	0.975929	HvCesA2	568	577	-	CTGGTCAACA
MA1245.1	MA1245.1.AT2G33710	11.6246	0.862334	HvCesA2	325	339	+	CCTCCTGCGTCGCCA
MA0008.1	MA0008.1.HAT5	11.6187	0.962517	HvCesA2	820	827	+	TAATTATT
MA1270.1	MA1270.1.AT3G45610	11.6153	0.823444	HvCesA2	63	81	+	TTTCCTTTTTCCTACCGGT
MA1415.1	MA1415.1.REF6	11.5928	0.898286	HvCesA2	451	461	+	AAAACAGATGA
MA0986.1	MA0986.1.DREB2C	11.5636	0.94212	HvCesA2	864	871	+	AACCGACA
MA1311.2	MA1311.2.WRKY28	11.5468	0.934324	HvCesA2	633	643	+	AGGGTCAACAG
MA1010.1	MA1010.1.PHYPADRAFT_64121	11.5287	0.919829	HvCesA2	860	872	-	CTGTCGGTTCCCT
MA1269.1	MA1269.1.dof4.5	11.5275	0.866206	HvCesA2	60	73	-	GAAAAAGGAAATTG
MA1196.1	MA1196.1.At5g05790	11.5226	0.876582	HvCesA2	451	465	-	ATCATCATCTGTTTT
MA1388.1	MA1388.1.AT3G24120	11.5186	0.99503	HvCesA2	180	187	+	AGAATCTA
MA1281.1	MA1281.1.AT5G02460	11.5062	0.807747	HvCesA2	737	757	+	AGAGAGGGAAAGGAAAAAAAA
MA1081.1	MA1081.1.WRKY25	11.4876	0.957347	HvCesA2	634	641	+	GGGTCAAC
MA1188.1	MA1188.1.At3g11280	11.4779	0.882054	HvCesA2	452	465	-	ATCATCATCTGTTT
MA1158.1	MA1158.1.MGP	11.4462	0.810076	HvCesA2	741	760	+	AGGGAAAGGAAAAAAAAACT
MA1051.1	MA1051.1.RAP2-3	11.4348	0.962224	HvCesA2	667	674	+	GCGGCGCC
MA0555.1	MA0555.1.SVP	11.4334	0.801754	HvCesA2	113	132	+	CATCCCGAAAAAAAAAAATC
MA1221.1	MA1221.1.RAP26	11.4206	0.855098	HvCesA2	325	339	-	TGGCGACGCAGGAGG
MA1047.1	MA1047.1.TGA5	11.3982	0.970906	HvCesA2	88	95	-	GTGACGTG
MA1310.1	MA1310.1.WRKY42	11.3927	0.836511	HvCesA2	558	578	+	GTAACAACCTTGTTGACCAGT
MA1164.1	MA1164.1.HHO5	11.3924	0.909903	HvCesA2	180	190	-	AATTAGATTCT
MA1232.1	MA1232.1.AT4G28140	11.3804	0.842058	HvCesA2	669	688	-	GTCGGTGACGGTGTGGCGCC
MA1084.1	MA1084.1.WRKY38	11.3572	0.935813	HvCesA2	568	575	+	TGTTGACC
MA1084.1	MA1084.1.WRKY38	11.3572	0.935813	HvCesA2	635	642	-	TGTTGACC
MA1247.1	MA1247.1.ERF087	11.3456	0.857375	HvCesA2	325	339	-	TGGCGACGCAGGAGG
MA1010.1	MA1010.1.PHYPADRAFT_64121	11.3454	0.915758	HvCesA2	678	690	-	GTGTCGGTGACGG
MA1211.1	MA1211.1.ATHB18	11.3443	0.925544	HvCesA2	216	226	+	CCAATCATAGG
MA1083.1	MA1083.1.WRKY30	11.3171	0.948495	HvCesA2	635	644	+	GGTCAACAGT
MA0574.1	MA0574.1.MYB15	11.2927	0.838837	HvCesA2	774	786	+	CGAGGGGTGGTGG
MA1190.1	MA1190.1.RVE5	11.289	0.879722	HvCesA2	123	133	-	GGATTTTTTTT
MA1171.1	MA1171.1.MYB52	11.2811	0.917771	HvCesA2	510	520	-	ATTTTCCGTTA
MA0932.1	MA0932.1.AHL12	11.2807	0.999099	HvCesA2	821	828	-	AAATAATT
MA0932.1	MA0932.1.AHL12	11.2807	0.999099	HvCesA2	821	828	+	AATTATTT
MA1378.1	MA1378.1.PLT3	11.278	0.866825	HvCesA2	709	723	-	CCTTGAGATGCATGT
MA0120.1	MA0120.1.id1	11.2698	0.961449	HvCesA2	118	129	-	TTTTTTTTTTCG
MA0971.1	MA0971.1.DREB1A	11.2666	0.943105	HvCesA2	681	690	-	GTGTCGGTGA
MA0582.1	MA0582.1.RAV1	11.2511	0.926378	HvCesA2	392	403	-	GTGCAACAAAAG
MA1093.1	MA1093.1.WRKY75	11.2424	0.976915	HvCesA2	634	641	+	GGGTCAAC
MA1661.1	MA1661.1.AT-GTL1	11.2142	0.894635	HvCesA2	746	757	+	AAGGAAAAAAAA
MA0943.1	MA0943.1.ARF5	11.2037	0.959503	HvCesA2	865	872	+	ACCGACAG
MA1391.1	MA1391.1.MYB33	11.2037	0.936485	HvCesA2	509	519	+	GTAACGGAAAA
MA0110.2	MA0110.2.ATHB-5	11.2002	0.86554	HvCesA2	217	229	-	CCTCCTATGATTG
MA1363.1	MA1363.1.bHLH69	11.199	0.833635	HvCesA2	708	722	-	CTTGAGATGCATGTG
MA1280.1	MA1280.1.OBP4	11.1901	0.87489	HvCesA2	202	215	-	GCAAAAGGAAATTA
MA0952.1	MA0952.1.ATHB-51	11.1415	0.943226	HvCesA2	199	206	-	AATTATTA
MA1026.2	MA1026.2.ATHB15	11.1116	0.85972	HvCesA2	198	212	-	AAAGGAAATTATTAT
MA0952.1	MA0952.1.ATHB-51	11.0762	0.9419	HvCesA2	821	828	+	AATTATTT
MA0008.1	MA0008.1.HAT5	11.0623	0.944977	HvCesA2	200	207	-	AAATTATT
MA0951.1	MA0951.1.ATHB-16	11.0008	0.941286	HvCesA2	821	828	-	AAATAATT
MA1080.1	MA1080.1.WRKY23	10.9964	0.935249	HvCesA2	568	575	-	GGTCAACA
MA1080.1	MA1080.1.WRKY23	10.9964	0.935249	HvCesA2	635	642	+	GGTCAACA
MA0558.1	MA0558.1.FLC	10.9798	0.808804	HvCesA2	869	889	+	ACAGTCTAGAGAGAGAAAGTA
MA0110.2	MA0110.2.ATHB-5	10.9613	0.860525	HvCesA2	213	225	+	TGCCCAATCATAG
MA0980.1	MA0980.1.RAP2-10	10.9288	0.924529	HvCesA2	667	674	+	GCGGCGCC
MA1273.1	MA1273.1.dof4.2	10.9168	0.806512	HvCesA2	201	219	-	TTGGGCAAAAGGAAATTAT
MA0950.1	MA0950.1.ATHB-12	10.9109	0.943629	HvCesA2	217	224	-	TATGATTG
MA1393.1	MA1393.1.MYB70	10.8872	0.879964	HvCesA2	510	523	+	TAACGGAAAATAGA
MA1381.1	MA1381.1.AT3G46070	10.8842	0.89033	HvCesA2	603	617	+	TCTCTCTCTCTCTCC
MA1239.1	MA1239.1.ERF104	10.8814	0.82235	HvCesA2	323	341	+	ATCCTCCTGCGTCGCCACT
MA1406.1	MA1406.1.ATHB4	10.8778	0.930207	HvCesA2	217	226	+	CAATCATAGG
MA1412.1	MA1412.1.TSAR2	10.8559	0.935069	HvCesA2	706	715	-	TGCATGTGCG
MA1168.1	MA1168.1.MYR2	10.8341	0.892052	HvCesA2	177	190	+	ACAAGAATCTAATT
MA1406.1	MA1406.1.ATHB4	10.8321	0.929492	HvCesA2	820	829	+	TAATTATTTC
MA1025.1	MA1025.1.HBI1	10.8287	0.90511	HvCesA2	766	777	-	CTCGCATGTGCC
MA1255.1	MA1255.1.AT1G22810	10.8172	0.849746	HvCesA2	674	688	-	GTCGGTGACGGTGTG
MA1090.1	MA1090.1.WRKY60	10.8138	0.915528	HvCesA2	633	643	+	AGGGTCAACAG
MA1236.1	MA1236.1.ESE3	10.811	0.828999	HvCesA2	677	695	-	GGAAAGTGTCGGTGACGGT
MA1371.1	MA1371.1.IDD4	10.8045	0.822802	HvCesA2	741	757	+	AGGGAAAGGAAAAAAAA
MA1348.1	MA1348.1.TGA9	10.7891	0.881956	HvCesA2	86	96	-	GGTGACGTGAG
MA1386.1	MA1386.1.HHO3	10.7853	0.912375	HvCesA2	180	190	+	AGAATCTAATT
MA1077.1	MA1077.1.WRKY18	10.7776	0.955812	HvCesA2	633	642	+	AGGGTCAACA
MA0954.2	MA0954.2.ATHB7	10.7735	0.846462	HvCesA2	214	226	-	CCTATGATTGGGC
MA1165.1	MA1165.1.HHO6	10.7698	0.880047	HvCesA2	181	191	-	AAATTAGATTC
MA1025.1	MA1025.1.HBI1	10.7633	0.903718	HvCesA2	706	717	-	GATGCATGTGCG
MA1271.1	MA1271.1.DAG2	10.7535	0.905803	HvCesA2	205	215	-	GCAAAAGGAAA
MA1295.1	MA1295.1.WRKY20	10.7377	0.896896	HvCesA2	632	644	-	ACTGTTGACCCTA
MA1295.1	MA1295.1.WRKY20	10.7149	0.896496	HvCesA2	566	578	+	CTTGTTGACCAGT
MA1416.1	MA1416.1.RAMOSA1	10.6937	0.842893	HvCesA2	873	886	+	TCTAGAGAGAGAAA
MA1005.1	MA1005.1.ERF3	10.6847	0.936577	HvCesA2	668	675	+	CGGCGCCA
MA0940.1	MA0940.1.AP1	10.6821	0.871526	HvCesA2	118	130	+	CGAAAAAAAAAAA
MA1240.1	MA1240.1.ERF10	10.6644	0.82467	HvCesA2	321	341	+	TGATCCTCCTGCGTCGCCACT
MA1219.1	MA1219.1.CEJ1	10.6587	0.851307	HvCesA2	86	100	+	CTCACGTCACCGTCT
MA0952.1	MA0952.1.ATHB-51	10.6526	0.933303	HvCesA2	820	827	-	AATAATTA
MA1360.1	MA1360.1.bHLH74	10.6513	0.816505	HvCesA2	702	722	-	CTTGAGATGCATGTGCGAGGA
MA1083.1	MA1083.1.WRKY30	10.6491	0.932278	HvCesA2	566	575	-	GGTCAACAAG
MA0934.1	MA0934.1.AHL25	10.6316	0.958819	HvCesA2	821	828	+	AATTATTT
MA0934.1	MA0934.1.AHL25	10.6316	0.958819	HvCesA2	821	828	-	AAATAATT
MA0566.1	MA0566.1.MYC2	10.6282	0.938009	HvCesA2	707	714	+	GCACATGC
MA0566.1	MA0566.1.MYC2	10.6282	0.938009	HvCesA2	707	714	-	GCATGTGC
MA0566.1	MA0566.1.MYC2	10.6282	0.938009	HvCesA2	767	774	+	GCACATGC
MA0566.1	MA0566.1.MYC2	10.6282	0.938009	HvCesA2	767	774	-	GCATGTGC
MA1076.1	MA1076.1.WRKY15	10.6093	0.959627	HvCesA2	634	643	+	GGGTCAACAG
MA1242.1	MA1242.1.AT3G57600	10.6025	0.876762	HvCesA2	779	789	-	CAACCACCACC
MA1661.1	MA1661.1.AT-GTL1	10.6008	0.883201	HvCesA2	720	731	+	AAGGGAAAAAAC
MA0952.1	MA0952.1.ATHB-51	10.5872	0.931977	HvCesA2	200	207	+	AATAATTT
MA0558.1	MA0558.1.FLC	10.5762	0.803464	HvCesA2	112	132	+	TCATCCCGAAAAAAAAAAATC
MA1328.1	MA1328.1.ATHB34	10.5682	0.868006	HvCesA2	811	825	+	ACCGATTATTAATTA
MA0558.1	MA0558.1.FLC	10.5413	0.803003	HvCesA2	508	528	+	TGTAACGGAAAATAGATAGAT
MA0935.1	MA0935.1.NAC025	10.5311	0.947255	HvCesA2	88	95	+	CACGTCAC
MA0580.1	MA0580.1.DYT1	10.523	0.80075	HvCesA2	448	461	+	CGTAAAACAGATGA
MA1670.1	MA1670.1.DREB1C	10.5204	0.875301	HvCesA2	679	693	+	CGTCACCGACACTTT
MA1669.1	MA1669.1.DREB1B	10.5098	0.875059	HvCesA2	680	693	+	GTCACCGACACTTT
MA1260.1	MA1260.1.AT1G77640	10.5076	0.825177	HvCesA2	91	111	-	AACTGATGAAGAGACGGTGAC
MA1231.1	MA1231.1.ERF15	10.5006	0.859976	HvCesA2	326	340	+	CTCCTGCGTCGCCAC
MA1044.1	MA1044.1.NAC92	10.4967	0.937921	HvCesA2	798	809	+	TTACAAGCAAGG
MA1359.1	MA1359.1.bHLH31	10.4948	0.840934	HvCesA2	701	721	+	CTCCTCGCACATGCATCTCAA
MA1032.1	MA1032.1.DREB1G	10.4762	0.906095	HvCesA2	681	690	+	TCACCGACAC
MA1265.2	MA1265.2.ERF015	10.4744	0.885234	HvCesA2	674	685	+	CACACCGTCACC
MA1170.1	MA1170.1.MYB118	10.4721	0.837539	HvCesA2	506	522	-	CTATTTTCCGTTACAGC
MA1169.1	MA1169.1.MYB105	10.4691	0.877697	HvCesA2	510	522	-	CTATTTTCCGTTA
MA1076.2	MA1076.2.WRKY15	10.4665	0.872605	HvCesA2	630	645	+	TCTAGGGTCAACAGTC
MA1301.1	MA1301.1.WRKY33	10.4653	0.875675	HvCesA2	568	578	-	ACTGGTCAACA
MA1412.1	MA1412.1.TSAR2	10.4652	0.929436	HvCesA2	706	715	+	CGCACATGCA
MA1181.1	MA1181.1.MYB113	10.4504	0.91249	HvCesA2	509	519	-	TTTTCCGTTAC
MA1412.1	MA1412.1.TSAR2	10.434	0.928986	HvCesA2	766	775	+	GGCACATGCG
MA1008.1	MA1008.1.PHYPADRAFT_182268	10.4267	0.908557	HvCesA2	863	872	-	CTGTCGGTTC
MA1236.1	MA1236.1.ESE3	10.4006	0.823658	HvCesA2	327	345	-	GGAAAGTGGCGACGCAGGA
MA1309.1	MA1309.1.WRKY3	10.3943	0.869969	HvCesA2	568	578	-	ACTGGTCAACA
MA0120.1	MA0120.1.id1	10.3935	0.936647	HvCesA2	68	79	+	TTTTTCCTACCG
MA0554.1	MA0554.1.SOC1	10.3848	0.840054	HvCesA2	117	131	-	ATTTTTTTTTTTCGG
MA1269.1	MA1269.1.dof4.5	10.3817	0.846123	HvCesA2	202	215	-	GCAAAAGGAAATTA
MA0554.1	MA0554.1.SOC1	10.3771	0.839951	HvCesA2	61	75	+	AATTTCCTTTTTCCT
MA1370.1	MA1370.1.IDD5	10.3693	0.801574	HvCesA2	741	756	-	TTTTTTTCCTTTCCCT
MA0581.1	MA0581.1.LEC2	10.3672	0.908439	HvCesA2	708	718	+	CACATGCATCT
MA1688.1	MA1688.1.ARF16	10.3665	0.81997	HvCesA2	171	184	+	ACCCACACAAGAAT
MA1075.1	MA1075.1.WRKY12	10.3601	0.913055	HvCesA2	568	575	+	TGTTGACC
MA1075.1	MA1075.1.WRKY12	10.3601	0.913055	HvCesA2	635	642	-	TGTTGACC
MA0096.1	MA0096.1.bZIP910	10.3476	0.956867	HvCesA2	89	95	-	GTGACGT
MA0995.1	MA0995.1.ERF039	10.3474	0.95244	HvCesA2	863	872	-	CTGTCGGTTC
MA1175.1	MA1175.1.MYB81	10.3215	0.927585	HvCesA2	509	519	+	GTAACGGAAAA
MA1079.1	MA1079.1.WRKY21	10.3174	0.950682	HvCesA2	633	642	+	AGGGTCAACA
MA0944.1	MA0944.1.ARF8	10.3138	0.963339	HvCesA2	865	873	-	ACTGTCGGT
MA1381.1	MA1381.1.AT3G46070	10.3136	0.879534	HvCesA2	941	955	-	CCACTTTCTCTCTCT
MA1305.1	MA1305.1.WRKY55	10.3108	0.86975	HvCesA2	633	644	-	ACTGTTGACCCT
MA0932.1	MA0932.1.AHL12	10.3062	0.975757	HvCesA2	200	207	+	AATAATTT
MA0932.1	MA0932.1.AHL12	10.3062	0.975757	HvCesA2	200	207	-	AAATTATT
MA0995.2	MA0995.2.ERF039	10.2993	0.910571	HvCesA2	863	873	+	GAACCGACAGT
MA0559.1	MA0559.1.PI	10.2867	0.840965	HvCesA2	116	129	+	CCCGAAAAAAAAAA
MA1183.1	MA1183.1.RVE6	10.2848	0.862986	HvCesA2	123	133	-	GGATTTTTTTT
MA0967.1	MA0967.1.BZIP60	10.2793	0.90936	HvCesA2	87	94	+	TCACGTCA
MA0967.1	MA0967.1.BZIP60	10.2793	0.90936	HvCesA2	87	94	-	TGACGTGA
MA1094.1	MA1094.1.WRKY8	10.2573	0.974164	HvCesA2	568	576	-	TGGTCAACA
MA1215.1	MA1215.1.ATHB53	10.2553	0.878041	HvCesA2	198	208	+	ATAATAATTTC
MA1012.1	MA1012.1.AGL27	10.2551	0.828396	HvCesA2	117	130	-	TTTTTTTTTTTCGG
MA1076.1	MA1076.1.WRKY15	10.2476	0.949409	HvCesA2	567	576	-	TGGTCAACAA
MA1262.1	MA1262.1.ERF2	10.2434	0.813416	HvCesA2	322	342	+	GATCCTCCTGCGTCGCCACTT
MA1380.1	MA1380.1.AT2G20110	10.2433	0.844748	HvCesA2	230	244	+	ATGTGAAATTTCCAA
MA0576.1	MA0576.1.RAX3	10.2221	0.814699	HvCesA2	774	786	+	CGAGGGGTGGTGG
MA0976.1	MA0976.1.CRF4	10.2151	0.916486	HvCesA2	666	673	-	GCGCCGCG
MA1079.1	MA1079.1.WRKY21	10.2023	0.947682	HvCesA2	568	577	-	CTGGTCAACA
MA1424.1	MA1424.1.ERF019	10.2011	0.867422	HvCesA2	673	687	+	CCACACCGTCACCGA
MA1086.1	MA1086.1.WRKY43	10.1921	0.951322	HvCesA2	567	576	-	TGGTCAACAA
MA1372.1	MA1372.1.STZ	10.1616	0.937116	HvCesA2	682	692	+	CACCGACACTT
MA1007.1	MA1007.1.PHYPADRAFT_173530	10.1612	0.925177	HvCesA2	676	683	-	TGACGGTG
MA1087.1	MA1087.1.WRKY45	10.1498	0.913984	HvCesA2	568	575	+	TGTTGACC
MA1087.1	MA1087.1.WRKY45	10.1498	0.913984	HvCesA2	635	642	-	TGTTGACC
MA0973.1	MA0973.1.CDF2	10.1326	0.938266	HvCesA2	64	73	-	GAAAAAGGAA
MA1275.1	MA1275.1.AT1G47655	10.1252	0.916199	HvCesA2	64	74	-	GGAAAAAGGAA
MA0943.1	MA0943.1.ARF5	10.1108	0.934697	HvCesA2	683	690	+	ACCGACAC
MA1304.1	MA1304.1.WRKY59	10.1103	0.866986	HvCesA2	568	579	-	CACTGGTCAACA
MA1659.1	MA1659.1.ABF4	10.0853	0.897397	HvCesA2	443	454	+	TCCCACGTAAAA
MA0940.1	MA0940.1.AP1	10.0723	0.861774	HvCesA2	117	129	+	CCGAAAAAAAAAA
MA1178.1	MA1178.1.MYB3R1	10.0576	0.860881	HvCesA2	509	523	-	TCTATTTTCCGTTAC
MA1214.1	MA1214.1.ATHB40	10.0574	0.81303	HvCesA2	809	829	+	GTACCGATTATTAATTATTTC
MA1372.1	MA1372.1.STZ	10.0478	0.934893	HvCesA2	273	283	+	TACTATTACTA
MA1263.1	MA1263.1.AT1G36060	10.0339	0.863798	HvCesA2	89	102	-	AGAGACGGTGACGT
MA0958.1	MA0958.1.BHLH13	10.0338	0.914989	HvCesA2	707	714	-	GCATGTGC
MA0958.1	MA0958.1.BHLH13	10.0338	0.914989	HvCesA2	767	774	-	GCATGTGC
MA1089.1	MA1089.1.WRKY57	10.024	0.920779	HvCesA2	633	642	+	AGGGTCAACA
MA1412.1	MA1412.1.TSAR2	10.0198	0.923014	HvCesA2	766	775	-	CGCATGTGCC
MA1373.1	MA1373.1.IDD2	10.0168	0.815139	HvCesA2	741	755	+	AGGGAAAGGAAAAAA
MA1381.1	MA1381.1.AT3G46070	10.0027	0.87365	HvCesA2	601	615	+	CCTCTCTCTCTCTCT
MA0552.1	MA0552.1.PIF1	10.0025	0.863329	HvCesA2	87	100	-	AGACGGTGACGTGA

## Sheet: HvCesA6
Matrix ID	Name	Score	Relative score	Sequence ID	Start	End	Strand	Predicted sequence
MA1402.1	MA1402.1.BPC6	27.4917	0.915272	pHvCesA6	370	390	+	ACCTCTCTCTCTCTCTCCCTC
MA1402.1	MA1402.1.BPC6	27.1563	0.91223	pHvCesA6	372	392	+	CTCTCTCTCTCTCTCCCTCTG
MA1416.1	MA1416.1.RAMOSA1	25.4832	1	pHvCesA6	373	386	-	GAGAGAGAGAGAGA
MA1404.1	MA1404.1.BPC1	24.8673	0.866915	pHvCesA6	369	392	-	CAGAGGGAGAGAGAGAGAGAGGTT
MA1404.1	MA1404.1.BPC1	23.3664	0.855457	pHvCesA6	371	394	-	ACCAGAGGGAGAGAGAGAGAGAGG
MA1416.1	MA1416.1.RAMOSA1	23.2844	0.976643	pHvCesA6	371	384	-	GAGAGAGAGAGAGG
MA1416.1	MA1416.1.RAMOSA1	23.275	0.976543	pHvCesA6	375	388	-	GGGAGAGAGAGAGA
MA1416.1	MA1416.1.RAMOSA1	22.6912	0.970341	pHvCesA6	377	390	-	GAGGGAGAGAGAGA
MA1416.1	MA1416.1.RAMOSA1	20.4907	0.946966	pHvCesA6	608	621	+	GAGAGAGAGAGGGG
MA1404.1	MA1404.1.BPC1	19.5036	0.825968	pHvCesA6	367	390	-	GAGGGAGAGAGAGAGAGAGGTTAG
MA1416.1	MA1416.1.RAMOSA1	19.4993	0.936434	pHvCesA6	606	619	+	TAGAGAGAGAGAGG
MA1402.1	MA1402.1.BPC6	19.4677	0.842504	pHvCesA6	368	388	+	TAACCTCTCTCTCTCTCTCCC
MA1233.1	MA1233.1.ERF021	19.0977	0.925255	pHvCesA6	843	862	+	AACCACCACCACCACCACCG
MA1228.1	MA1228.1.AT4G18450	18.9256	0.944281	pHvCesA6	981	997	-	GCGGCGGCGGATGCGAA
MA1231.1	MA1231.1.ERF15	18.8454	0.978303	pHvCesA6	983	997	+	CGCATCCGCCGCCGC
MA1240.1	MA1240.1.ERF10	18.2242	0.924426	pHvCesA6	978	998	+	CCGTTCGCATCCGCCGCCGCC
MA1278.1	MA1278.1.OBP1	18.217	0.908325	pHvCesA6	872	892	-	TGATCTTTTTTTTTTCTTTTC
MA1402.1	MA1402.1.BPC6	17.8016	0.827395	pHvCesA6	374	394	+	CTCTCTCTCTCTCCCTCTGGT
MA1241.1	MA1241.1.AT4G32800	17.7914	0.971767	pHvCesA6	449	464	+	CGTCACCGACACTTTC
MA1239.1	MA1239.1.ERF104	17.6223	0.912442	pHvCesA6	980	998	+	GTTCGCATCCGCCGCCGCC
MA1223.1	MA1223.1.ERF035	17.522	0.978915	pHvCesA6	451	464	-	GAAAGTGTCGGTGA
MA1248.1	MA1248.1.DREB26	17.4772	0.922248	pHvCesA6	845	864	+	CCACCACCACCACCACCGAT
MA1259.1	MA1259.1.AT1G01250	17.4115	0.976441	pHvCesA6	450	464	-	GAAAGTGTCGGTGAC
MA1237.1	MA1237.1.AT4G16750	17.3706	0.988532	pHvCesA6	446	460	+	CACCGTCACCGACAC
MA1236.1	MA1236.1.ESE3	17.2607	0.912946	pHvCesA6	844	862	-	CGGTGGTGGTGGTGGTGGT
MA1404.1	MA1404.1.BPC1	17.2448	0.808724	pHvCesA6	645	668	+	TAGAGAGAGAAAGTAGGAGGGAGT
MA1402.1	MA1402.1.BPC6	17.241	0.822311	pHvCesA6	645	665	-	CCCTCCTACTTTCTCTCTCTA
MA1230.1	MA1230.1.ERF037	17.2391	0.982835	pHvCesA6	451	464	+	TCACCGACACTTTC
MA1281.1	MA1281.1.AT5G02460	17.18	0.8757	pHvCesA6	871	891	+	CGAAAAGAAAAAAAAAAGATC
MA1376.1	MA1376.1.DEAR3	17.115	0.971464	pHvCesA6	446	462	-	AAGTGTCGGTGACGGTG
MA1255.1	MA1255.1.AT1G22810	17.0838	0.94285	pHvCesA6	844	858	-	GGTGGTGGTGGTGGT
MA1255.1	MA1255.1.AT1G22810	17.0838	0.94285	pHvCesA6	847	861	-	GGTGGTGGTGGTGGT
MA1262.1	MA1262.1.ERF2	17.0427	0.899964	pHvCesA6	979	999	+	CGTTCGCATCCGCCGCCGCCC
MA1222.1	MA1222.1.AT1G44830	16.8706	0.932395	pHvCesA6	845	859	+	CCACCACCACCACCA
MA1267.1	MA1267.1.AT5G66940	16.8408	0.813992	pHvCesA6	865	893	-	GTGATCTTTTTTTTTTCTTTTCGCGATCA
MA1238.1	MA1238.1.ERF38	16.7891	0.970838	pHvCesA6	445	459	-	TGTCGGTGACGGTGT
MA1229.1	MA1229.1.AT2G44940	16.7505	0.979451	pHvCesA6	448	462	-	AAGTGTCGGTGACGG
MA1274.1	MA1274.1.OBP3	16.7274	0.861129	pHvCesA6	872	892	-	TGATCTTTTTTTTTTCTTTTC
MA1242.1	MA1242.1.AT3G57600	16.7154	0.977451	pHvCesA6	988	998	+	CCGCCGCCGCC
MA1679.1	MA1679.1.RAP2-1	16.7136	0.974312	pHvCesA6	449	463	+	CGTCACCGACACTTT
MA1000.2	MA1000.2.ERF105	16.6614	0.943209	pHvCesA6	986	1000	-	GGGGCGGCGGCGGAT
MA1264.1	MA1264.1.ESE1	16.66	0.934486	pHvCesA6	985	999	-	GGGCGGCGGCGGATG
MA1233.1	MA1233.1.ERF021	16.5515	0.893247	pHvCesA6	846	865	+	CACCACCACCACCACCGATT
MA1272.1	MA1272.1.AT2G28810	16.5395	0.863161	pHvCesA6	871	891	-	GATCTTTTTTTTTTCTTTTCG
MA1247.1	MA1247.1.ERF087	16.527	0.936522	pHvCesA6	985	999	-	GGGCGGCGGCGGATG
MA1005.2	MA1005.2.ERF3	16.4587	0.993499	pHvCesA6	987	997	+	TCCGCCGCCGC
MA1245.2	MA1245.2.AT2G33710	16.4347	0.992504	pHvCesA6	987	997	+	TCCGCCGCCGC
MA1251.1	MA1251.1.DEAR5	16.4227	0.951571	pHvCesA6	443	461	+	CCACACCGTCACCGACACT
MA1424.1	MA1424.1.ERF019	16.4071	0.967215	pHvCesA6	449	463	+	CGTCACCGACACTTT
MA1226.1	MA1226.1.AT5G18450	16.3002	0.930605	pHvCesA6	844	858	-	GGTGGTGGTGGTGGT
MA1226.1	MA1226.1.AT5G18450	16.3002	0.930605	pHvCesA6	847	861	-	GGTGGTGGTGGTGGT
MA1216.1	MA1216.1.RAP21	16.1902	0.972482	pHvCesA6	448	460	-	GTGTCGGTGACGG
MA1252.1	MA1252.1.PUCHI	16.1824	0.943309	pHvCesA6	985	999	+	CATCCGCCGCCGCCC
MA1402.1	MA1402.1.BPC6	16.1779	0.81267	pHvCesA6	678	698	-	GCCCCTCTGTTTCTCTCTCTA
MA1225.1	MA1225.1.ERF5	16.1525	0.919147	pHvCesA6	985	999	+	CATCCGCCGCCGCCC
MA1219.1	MA1219.1.CEJ1	16.1331	0.939735	pHvCesA6	445	459	+	ACACCGTCACCGACA
MA1250.1	MA1250.1.AT1G75490	16.0855	0.929099	pHvCesA6	845	859	+	CCACCACCACCACCA
MA1221.1	MA1221.1.RAP26	16.0489	0.92234	pHvCesA6	985	999	-	GGGCGGCGGCGGATG
MA1253.1	MA1253.1.AT3G16280	16.0331	0.971809	pHvCesA6	449	462	-	AAGTGTCGGTGACG
MA0976.2	MA0976.2.CRF4	16.0312	0.95355	pHvCesA6	988	999	+	CCGCCGCCGCCC
MA1220.1	MA1220.1.TINY	16.0305	0.969418	pHvCesA6	449	463	+	CGTCACCGACACTTT
MA1265.1	MA1265.1.ERF015	16.0037	0.920951	pHvCesA6	451	470	+	TCACCGACACTTTCCTCCCT
MA1222.1	MA1222.1.AT1G44830	15.9603	0.919367	pHvCesA6	445	459	+	ACACCGTCACCGACA
MA1402.1	MA1402.1.BPC6	15.9522	0.810622	pHvCesA6	606	626	-	TCCATCCCCTCTCTCTCTCTA
MA1260.1	MA1260.1.AT1G77640	15.8431	0.901887	pHvCesA6	450	470	-	AGGGAGGAAAGTGTCGGTGAC
MA1402.1	MA1402.1.BPC6	15.8245	0.809464	pHvCesA6	366	386	+	ACTAACCTCTCTCTCTCTCTC
MA1238.2	MA1238.2.ERF38	15.7882	0.977686	pHvCesA6	450	462	+	GTCACCGACACTT
MA1279.1	MA1279.1.COG1	15.7714	0.858872	pHvCesA6	874	894	+	AAAGAAAAAAAAAAGATCACA
MA1225.1	MA1225.1.ERF5	15.7213	0.913351	pHvCesA6	982	996	+	TCGCATCCGCCGCCG
MA1250.1	MA1250.1.AT1G75490	15.6801	0.922938	pHvCesA6	851	865	+	CCACCACCACCGATT
MA1265.2	MA1265.2.ERF015	15.6152	0.977781	pHvCesA6	450	461	+	GTCACCGACACT
MA1245.1	MA1245.1.AT2G33710	15.5867	0.918855	pHvCesA6	985	999	+	CATCCGCCGCCGCCC
MA1222.1	MA1222.1.AT1G44830	15.5512	0.913512	pHvCesA6	848	862	+	CCACCACCACCACCG
MA1232.1	MA1232.1.AT4G28140	15.5238	0.908184	pHvCesA6	979	998	-	GGCGGCGGCGGATGCGAACG
MA1258.1	MA1258.1.DREB2	15.4196	0.906684	pHvCesA6	445	465	-	GGAAAGTGTCGGTGACGGTGT
MA1277.1	MA1277.1.Adof1	15.3362	0.852054	pHvCesA6	866	886	+	GATCGCGAAAAGAAAAAAAAA
MA1232.1	MA1232.1.AT4G28140	15.3324	0.90513	pHvCesA6	845	864	-	ATCGGTGGTGGTGGTGGTGG
MA1250.1	MA1250.1.AT1G75490	15.2155	0.915875	pHvCesA6	848	862	+	CCACCACCACCACCG
MA1245.1	MA1245.1.AT2G33710	15.1573	0.912728	pHvCesA6	982	996	+	TCGCATCCGCCGCCG
MA1270.1	MA1270.1.AT3G45610	15.1428	0.877843	pHvCesA6	874	892	-	TGATCTTTTTTTTTTCTTT
MA1247.1	MA1247.1.ERF087	15.1125	0.914915	pHvCesA6	982	996	-	CGGCGGCGGATGCGA
MA1221.1	MA1221.1.RAP26	15.0198	0.907389	pHvCesA6	982	996	-	CGGCGGCGGATGCGA
MA1243.1	MA1243.1.DREB19	14.9657	0.931035	pHvCesA6	446	462	+	CACCGTCACCGACACTT
MA1248.1	MA1248.1.DREB26	14.9598	0.885998	pHvCesA6	842	861	+	CAACCACCACCACCACCACC
MA1262.1	MA1262.1.ERF2	14.9201	0.872945	pHvCesA6	842	862	+	CAACCACCACCACCACCACCG
MA1329.2	MA1329.2.ZHD1	14.881	0.934483	pHvCesA6	587	599	-	GAAATAATTAATA
MA1671.1	MA1671.1.ERF118	14.8663	0.97051	pHvCesA6	986	996	+	ATCCGCCGCCG
MA1416.1	MA1416.1.RAMOSA1	14.8554	0.887102	pHvCesA6	502	515	+	TATAGAGAGAGGGA
MA1232.1	MA1232.1.AT4G28140	14.8122	0.896828	pHvCesA6	976	995	-	GGCGGCGGATGCGAACGGGG
MA1228.1	MA1228.1.AT4G18450	14.7804	0.887841	pHvCesA6	984	1000	-	GGGGCGGCGGCGGATGC
MA1219.1	MA1219.1.CEJ1	14.72	0.91691	pHvCesA6	845	859	+	CCACCACCACCACCA
MA1263.1	MA1263.1.AT1G36060	14.7002	0.943343	pHvCesA6	448	461	-	AGTGTCGGTGACGG
MA1225.1	MA1225.1.ERF5	14.6985	0.899602	pHvCesA6	845	859	+	CCACCACCACCACCA
MA1222.1	MA1222.1.AT1G44830	14.6507	0.900623	pHvCesA6	842	856	+	CAACCACCACCACCA
MA1262.1	MA1262.1.ERF2	14.643	0.869417	pHvCesA6	976	996	+	CCCCGTTCGCATCCGCCGCCG
MA1225.1	MA1225.1.ERF5	14.5816	0.89803	pHvCesA6	848	862	+	CCACCACCACCACCG
MA1273.1	MA1273.1.dof4.2	14.5392	0.859839	pHvCesA6	878	896	+	AAAAAAAAAAGATCACATC
MA1266.1	MA1266.1.RAP211	14.5012	0.939327	pHvCesA6	985	999	+	CATCCGCCGCCGCCC
MA1233.1	MA1233.1.ERF021	14.4919	0.867358	pHvCesA6	840	859	+	GGCAACCACCACCACCACCA
MA0996.1	MA0996.1.ERF043	14.4446	1	pHvCesA6	452	459	-	TGTCGGTG
MA1250.1	MA1250.1.AT1G75490	14.4077	0.903598	pHvCesA6	982	996	+	TCGCATCCGCCGCCG
MA1252.1	MA1252.1.PUCHI	14.3905	0.917191	pHvCesA6	982	996	+	TCGCATCCGCCGCCG
MA1327.2	MA1327.2.ATHB23	14.3794	0.974624	pHvCesA6	587	596	-	ATAATTAATA
MA1176.1	MA1176.1.MYB119	14.3308	0.971075	pHvCesA6	278	288	-	TTTCCGTTACA
MA1091.1	MA1091.1.WRKY62	14.305	1	pHvCesA6	339	346	-	TGGTCAAC
MA1250.1	MA1250.1.AT1G75490	14.2792	0.901644	pHvCesA6	842	856	+	CAACCACCACCACCA
MA1233.2	MA1233.2.ERF021	14.2725	0.931494	pHvCesA6	448	462	+	CCGTCACCGACACTT
MA1227.1	MA1227.1.ERF027	14.2639	0.914639	pHvCesA6	440	460	+	GCGCCACACCGTCACCGACAC
MA0986.1	MA0986.1.DREB2C	14.2612	1	pHvCesA6	452	459	+	CACCGACA
MA1415.1	MA1415.1.REF6	14.2598	0.943304	pHvCesA6	686	696	+	GAAACAGAGGG
MA1257.1	MA1257.1.ERF9	14.2588	0.845581	pHvCesA6	842	862	-	CGGTGGTGGTGGTGGTGGTTG
MA1671.1	MA1671.1.ERF118	14.2297	0.959487	pHvCesA6	989	999	+	CGCCGCCGCCC
MA1007.1	MA1007.1.PHYPADRAFT_173530	14.2079	1	pHvCesA6	452	459	-	TGTCGGTG
MA1233.1	MA1233.1.ERF021	14.1695	0.863306	pHvCesA6	977	996	+	CCCGTTCGCATCCGCCGCCG
MA1260.1	MA1260.1.AT1G77640	14.1315	0.877279	pHvCesA6	444	464	-	GAAAGTGTCGGTGACGGTGTG
MA1416.1	MA1416.1.RAMOSA1	14.1121	0.879206	pHvCesA6	369	382	-	GAGAGAGAGAGGTT
MA1160.1	MA1160.1.AT1G14580	14.0954	0.825269	pHvCesA6	869	888	-	CTTTTTTTTTTCTTTTCGCG
MA0565.2	MA0565.2.FUS3	14.0867	0.975813	pHvCesA6	477	486	+	GCACATGCAT
MA1023.1	MA1023.1.PHYPADRAFT_28324	14.0789	1	pHvCesA6	452	459	-	TGTCGGTG
MA1034.1	MA1034.1.Os05g0497200	14.0607	1	pHvCesA6	989	996	+	CGCCGCCG
MA0995.2	MA0995.2.ERF039	14.036	0.989043	pHvCesA6	451	461	+	TCACCGACACT
MA1249.1	MA1249.1.RAP210	14.0354	0.941865	pHvCesA6	448	462	-	AAGTGTCGGTGACGG
MA1158.1	MA1158.1.MGP	14.0263	0.840718	pHvCesA6	869	888	+	CGCGAAAAGAAAAAAAAAAG
MA1008.1	MA1008.1.PHYPADRAFT_182268	14.0215	0.981343	pHvCesA6	451	460	-	GTGTCGGTGA
MA0975.1	MA0975.1.CRF2	13.7534	1	pHvCesA6	988	995	+	CCGCCGCC
MA0975.1	MA0975.1.CRF2	13.7534	1	pHvCesA6	991	998	+	CCGCCGCC
MA1250.1	MA1250.1.AT1G75490	13.7425	0.893486	pHvCesA6	985	999	+	CATCCGCCGCCGCCC
MA1246.1	MA1246.1.LEP	13.6807	0.845173	pHvCesA6	97	117	+	TCCTGCGTCGCCACTTTCCCC
MA1240.1	MA1240.1.ERF10	13.6692	0.86432	pHvCesA6	841	861	+	GCAACCACCACCACCACCACC
MA1416.1	MA1416.1.RAMOSA1	13.6655	0.874462	pHvCesA6	604	617	+	TCTAGAGAGAGAGA
MA1274.1	MA1274.1.OBP3	13.6567	0.823867	pHvCesA6	867	887	-	TTTTTTTTTTCTTTTCGCGAT
MA1255.1	MA1255.1.AT1G22810	13.6526	0.891872	pHvCesA6	450	464	-	GAAAGTGTCGGTGAC
MA1277.1	MA1277.1.Adof1	13.6075	0.826787	pHvCesA6	508	528	+	GAGAGGGAAAGGAAAAAAAAA
MA0980.2	MA0980.2.RAP2-10	13.4567	0.948542	pHvCesA6	451	462	+	TCACCGACACTT
MA1052.1	MA1052.1.RAP2-6	13.4074	0.97371	pHvCesA6	988	995	+	CCGCCGCC
MA1052.1	MA1052.1.RAP2-6	13.4074	0.97371	pHvCesA6	991	998	+	CCGCCGCC
MA1277.1	MA1277.1.Adof1	13.3748	0.823385	pHvCesA6	507	527	+	AGAGAGGGAAAGGAAAAAAAA
MA1374.1	MA1374.1.IDD7	13.3719	0.844242	pHvCesA6	869	886	+	CGCGAAAAGAAAAAAAAA
MA1274.1	MA1274.1.OBP3	13.3289	0.819889	pHvCesA6	509	529	-	GTTTTTTTTTCCTTTCCCTCT
MA1242.1	MA1242.1.AT3G57600	13.3233	0.921578	pHvCesA6	845	855	+	CCACCACCACC
MA1242.1	MA1242.1.AT3G57600	13.3233	0.921578	pHvCesA6	848	858	+	CCACCACCACC
MA1242.1	MA1242.1.AT3G57600	13.3233	0.921578	pHvCesA6	851	861	+	CCACCACCACC
MA1329.2	MA1329.2.ZHD1	13.3199	0.906709	pHvCesA6	586	598	+	TTATTAATTATTT
MA1242.1	MA1242.1.AT3G57600	13.3001	0.921195	pHvCesA6	985	995	+	CATCCGCCGCC
MA1049.1	MA1049.1.ERF094	13.2937	1	pHvCesA6	989	996	+	CGCCGCCG
MA1274.1	MA1274.1.OBP3	13.2923	0.819444	pHvCesA6	503	523	-	TTTTCCTTTCCCTCTCTCTAT
MA1222.1	MA1222.1.AT1G44830	13.2916	0.881171	pHvCesA6	982	996	+	TCGCATCCGCCGCCG
MA1227.2	MA1227.2.ERF027	13.2889	0.934282	pHvCesA6	449	463	+	CGTCACCGACACTTT
MA1157.1	MA1157.1.NUC	13.1877	0.828903	pHvCesA6	869	888	-	CTTTTTTTTTTCTTTTCGCG
MA1256.1	MA1256.1.RAP212	13.1524	0.853483	pHvCesA6	98	118	-	TGGGGAAAGTGGCGACGCAGG
MA0992.1	MA0992.1.ERF4	13.148	1	pHvCesA6	988	995	+	CCGCCGCC
MA0992.1	MA0992.1.ERF4	13.148	1	pHvCesA6	991	998	+	CCGCCGCC
MA1274.1	MA1274.1.OBP3	13.1265	0.817433	pHvCesA6	869	889	-	TCTTTTTTTTTTCTTTTCGCG
MA1219.1	MA1219.1.CEJ1	13.1226	0.891107	pHvCesA6	848	862	+	CCACCACCACCACCG
MA1034.1	MA1034.1.Os05g0497200	13.084	0.980591	pHvCesA6	438	445	+	CGGCGCCA
MA1000.2	MA1000.2.ERF105	13.0473	0.892037	pHvCesA6	983	997	-	GCGGCGGCGGATGCG
MA1232.1	MA1232.1.AT4G28140	13.0393	0.868533	pHvCesA6	842	861	-	GGTGGTGGTGGTGGTGGTTG
MA1219.1	MA1219.1.CEJ1	13.0156	0.889378	pHvCesA6	842	856	+	CAACCACCACCACCA
MA1156.1	MA1156.1.JKD	13.0099	0.825599	pHvCesA6	869	888	-	CTTTTTTTTTTCTTTTCGCG
MA1369.1	MA1369.1.HDG1	13.0058	0.932015	pHvCesA6	586	596	-	ATAATTAATAA
MA1274.1	MA1274.1.OBP3	13.0026	0.815929	pHvCesA6	873	893	-	GTGATCTTTTTTTTTTCTTTT
MA1245.2	MA1245.2.AT2G33710	12.9732	0.933374	pHvCesA6	990	1000	+	GCCGCCGCCCC
MA0976.1	MA0976.1.CRF4	12.9659	0.983035	pHvCesA6	988	995	+	CCGCCGCC
MA0976.1	MA0976.1.CRF4	12.9659	0.983035	pHvCesA6	991	998	+	CCGCCGCC
MA1265.1	MA1265.1.ERF015	12.9627	0.876974	pHvCesA6	445	464	+	ACACCGTCACCGACACTTTC
MA1053.1	MA1053.1.ERF109	12.9408	0.975734	pHvCesA6	988	995	+	CCGCCGCC
MA1053.1	MA1053.1.ERF109	12.9408	0.975734	pHvCesA6	991	998	+	CCGCCGCC
MA1239.1	MA1239.1.ERF104	12.9201	0.849596	pHvCesA6	843	861	+	AACCACCACCACCACCACC
MA0942.1	MA0942.1.ARF1	12.9102	0.989576	pHvCesA6	453	460	+	ACCGACAC
MA1330.1	MA1330.1.ZHD6	12.8981	0.901664	pHvCesA6	586	600	-	CGAAATAATTAATAA
MA1260.1	MA1260.1.AT1G77640	12.8959	0.859515	pHvCesA6	844	864	-	ATCGGTGGTGGTGGTGGTGGT
MA1240.1	MA1240.1.ERF10	12.8844	0.853964	pHvCesA6	844	864	+	ACCACCACCACCACCACCGAT
MA1081.1	MA1081.1.WRKY25	12.8817	0.986897	pHvCesA6	339	346	-	TGGTCAAC
MA1394.1	MA1394.1.MYB73	12.8745	0.968768	pHvCesA6	280	290	+	TAACGGAAAAT
MA1671.1	MA1671.1.ERF118	12.8723	0.935979	pHvCesA6	814	824	-	CATCGCCGCCT
MA1005.2	MA1005.2.ERF3	12.8514	0.932412	pHvCesA6	990	1000	+	GCCGCCGCCCC
MA0942.1	MA0942.1.ARF1	12.8255	0.987771	pHvCesA6	635	642	+	ACCGACAG
MA1007.1	MA1007.1.PHYPADRAFT_173530	12.8243	0.974418	pHvCesA6	634	641	-	TGTCGGTT
MA1266.1	MA1266.1.RAP211	12.8164	0.910213	pHvCesA6	982	996	+	TCGCATCCGCCGCCG
MA1209.1	MA1209.1.ATHB20	12.8093	0.918961	pHvCesA6	589	599	-	GAAATAATTAA
MA1370.1	MA1370.1.IDD5	12.7967	0.835634	pHvCesA6	869	884	-	TTTTTTTCTTTTCGCG
MA1255.1	MA1255.1.AT1G22810	12.7941	0.879117	pHvCesA6	850	864	-	ATCGGTGGTGGTGGT
MA1264.1	MA1264.1.ESE1	12.7867	0.880045	pHvCesA6	982	996	-	CGGCGGCGGATGCGA
MA1224.1	MA1224.1.CBF1	12.7622	0.937727	pHvCesA6	450	461	+	GTCACCGACACT
MA1326.1	MA1326.1.ZHD5	12.7577	0.960621	pHvCesA6	588	598	-	AAATAATTAAT
MA1273.1	MA1273.1.dof4.2	12.7442	0.833414	pHvCesA6	867	885	+	ATCGCGAAAAGAAAAAAAA
MA1231.1	MA1231.1.ERF15	12.7412	0.891747	pHvCesA6	986	1000	+	ATCCGCCGCCGCCCC
MA1092.1	MA1092.1.WRKY63	12.7295	0.991848	pHvCesA6	339	346	-	TGGTCAAC
MA1416.1	MA1416.1.RAMOSA1	12.7176	0.864393	pHvCesA6	379	392	-	CAGAGGGAGAGAGA
MA1373.1	MA1373.1.IDD2	12.7153	0.8543	pHvCesA6	869	883	+	CGCGAAAAGAAAAAA
MA1239.1	MA1239.1.ERF104	12.677	0.846347	pHvCesA6	977	995	+	CCCGTTCGCATCCGCCGCC
MA1225.1	MA1225.1.ERF5	12.6423	0.871961	pHvCesA6	842	856	+	CAACCACCACCACCA
MA1090.1	MA1090.1.WRKY60	12.6226	0.953735	pHvCesA6	337	347	-	CTGGTCAACAA
MA1219.1	MA1219.1.CEJ1	12.619	0.882972	pHvCesA6	985	999	+	CATCCGCCGCCGCCC
MA1257.1	MA1257.1.ERF9	12.5806	0.825911	pHvCesA6	845	865	-	AATCGGTGGTGGTGGTGGTGG
MA1212.1	MA1212.1.ATHB13	12.5764	0.9397	pHvCesA6	589	599	-	GAAATAATTAA
MA1222.1	MA1222.1.AT1G44830	12.5365	0.870364	pHvCesA6	851	865	+	CCACCACCACCGATT
MA1005.1	MA1005.1.ERF3	12.52	0.977095	pHvCesA6	989	996	+	CGCCGCCG
MA0992.2	MA0992.2.ERF4	12.5021	0.9195	pHvCesA6	987	998	+	TCCGCCGCCGCC
MA1237.1	MA1237.1.AT4G16750	12.4763	0.905596	pHvCesA6	983	997	+	CGCATCCGCCGCCGC
MA1240.1	MA1240.1.ERF10	12.4753	0.848567	pHvCesA6	975	995	+	CCCCCGTTCGCATCCGCCGCC
MA1216.1	MA1216.1.RAP21	12.4689	0.909393	pHvCesA6	988	1000	-	GGGGCGGCGGCGG
MA1311.2	MA1311.2.WRKY28	12.4604	0.952998	pHvCesA6	337	347	-	CTGGTCAACAA
MA1248.1	MA1248.1.DREB26	12.4413	0.849734	pHvCesA6	439	458	+	GGCGCCACACCGTCACCGAC
MA1026.1	MA1026.1.ATHB-15	12.4353	1	pHvCesA6	590	597	+	TAATTATT
MA1416.1	MA1416.1.RAMOSA1	12.4281	0.861318	pHvCesA6	676	689	+	CGTAGAGAGAGAAA
MA1416.1	MA1416.1.RAMOSA1	12.4281	0.861318	pHvCesA6	708	721	+	CGTAGAGAGAGAAA
MA1262.1	MA1262.1.ERF2	12.4271	0.841212	pHvCesA6	845	865	+	CCACCACCACCACCACCGATT
MA1198.1	MA1198.1.HAT2	12.3571	0.937597	pHvCesA6	588	598	+	ATTAATTATTT
MA1248.1	MA1248.1.DREB26	12.3459	0.84836	pHvCesA6	976	995	+	CCCCGTTCGCATCCGCCGCC
MA1215.1	MA1215.1.ATHB53	12.3455	0.913206	pHvCesA6	589	599	-	GAAATAATTAA
MA1329.1	MA1329.1.ZHD1	12.3408	0.902488	pHvCesA6	586	600	+	TTATTAATTATTTCG
MA1375.1	MA1375.1.ANL2	12.3373	0.918153	pHvCesA6	586	596	+	TTATTAATTAT
MA1236.1	MA1236.1.ESE3	12.3203	0.848644	pHvCesA6	847	865	-	AATCGGTGGTGGTGGTGGT
MA1201.1	MA1201.1.AGL42	12.3116	1	pHvCesA6	227	233	-	CATCATC
MA1255.1	MA1255.1.AT1G22810	12.3065	0.871872	pHvCesA6	841	855	-	GGTGGTGGTGGTTGC
MA1250.1	MA1250.1.AT1G75490	12.2917	0.871436	pHvCesA6	445	459	+	ACACCGTCACCGACA
MA1248.1	MA1248.1.DREB26	12.244	0.846892	pHvCesA6	979	998	+	CGTTCGCATCCGCCGCCGCC
MA1001.2	MA1001.2.ERF11	12.2253	0.916591	pHvCesA6	987	998	+	TCCGCCGCCGCC
MA1093.1	MA1093.1.WRKY75	12.1983	0.996684	pHvCesA6	339	346	-	TGGTCAAC
MA1371.1	MA1371.1.IDD4	12.1682	0.83927	pHvCesA6	869	885	+	CGCGAAAAGAAAAAAAA
MA1244.1	MA1244.1.ABR1	12.1599	0.841996	pHvCesA6	99	117	-	GGGGAAAGTGGCGACGCAG
MA1236.1	MA1236.1.ESE3	12.1439	0.846348	pHvCesA6	841	859	-	TGGTGGTGGTGGTGGTTGC
MA1246.1	MA1246.1.LEP	12.1424	0.824894	pHvCesA6	844	864	+	ACCACCACCACCACCACCGAT
MA1023.1	MA1023.1.PHYPADRAFT_28324	12.132	0.961666	pHvCesA6	634	641	-	TGTCGGTT
MA1257.1	MA1257.1.ERF9	12.1213	0.820528	pHvCesA6	98	118	-	TGGGGAAAGTGGCGACGCAGG
MA0972.1	MA0972.1.CCA1	12.103	0.940613	pHvCesA6	174	181	-	AAATATCC
MA1343.1	MA1343.1.bZIP52	12.0717	0.913344	pHvCesA6	527	540	-	GTGCCAGCCGAGTT
MA1004.1	MA1004.1.ERF13	12.0662	0.984059	pHvCesA6	989	996	+	CGCCGCCG
MA0567.1	MA0567.1.ERF1B	12.058	0.967851	pHvCesA6	989	996	+	CGCCGCCG
MA1239.1	MA1239.1.ERF104	12.0255	0.837641	pHvCesA6	846	864	+	CACCACCACCACCACCGAT
MA1281.1	MA1281.1.AT5G02460	12.011	0.813792	pHvCesA6	512	532	+	GGGAAAGGAAAAAAAAACTCG
MA1211.1	MA1211.1.ATHB18	12	0.937454	pHvCesA6	589	599	+	TTAATTATTTC
MA1078.1	MA1078.1.WRKY2	11.9824	0.985539	pHvCesA6	339	346	-	TGGTCAAC
MA1078.1	MA1078.1.WRKY2	11.9824	0.985539	pHvCesA6	404	411	+	GGGTCAAC
MA1219.1	MA1219.1.CEJ1	11.9771	0.872603	pHvCesA6	851	865	+	CCACCACCACCGATT
MA1226.1	MA1226.1.AT5G18450	11.9761	0.868502	pHvCesA6	850	864	-	ATCGGTGGTGGTGGT
MA0996.1	MA0996.1.ERF043	11.9662	0.95012	pHvCesA6	634	641	-	TGTCGGTT
MA0975.1	MA0975.1.CRF2	11.9468	0.960756	pHvCesA6	815	822	-	TCGCCGCC
MA1177.1	MA1177.1.MYB65	11.9158	0.935877	pHvCesA6	276	288	+	GCTGTAACGGAAA
MA1219.1	MA1219.1.CEJ1	11.9121	0.871553	pHvCesA6	982	996	+	TCGCATCCGCCGCCG
MA0562.1	MA0562.1.PIF5	11.8986	0.961691	pHvCesA6	769	776	-	TCACATGC
MA1385.1	MA1385.1.AT2G40260	11.8887	0.882495	pHvCesA6	941	955	+	CAAATTCATTCCATT
MA1225.1	MA1225.1.ERF5	11.8825	0.861747	pHvCesA6	95	109	+	CCTCCTGCGTCGCCA
MA1053.1	MA1053.1.ERF109	11.8755	0.953856	pHvCesA6	437	444	+	GCGGCGCC
MA1228.1	MA1228.1.AT4G18450	11.8678	0.848185	pHvCesA6	94	110	-	GTGGCGACGCAGGAGGA
MA1278.1	MA1278.1.OBP1	11.8659	0.815373	pHvCesA6	513	533	-	CCGAGTTTTTTTTTCCTTTCC
MA1292.1	MA1292.1.MYB27	11.8592	0.846146	pHvCesA6	259	273	-	GAAAAATTGGGTAGC
MA0980.1	MA0980.1.RAP2-10	11.8568	0.945003	pHvCesA6	988	995	+	CCGCCGCC
MA0980.1	MA0980.1.RAP2-10	11.8568	0.945003	pHvCesA6	991	998	+	CCGCCGCC
MA1049.1	MA1049.1.ERF094	11.8564	0.971074	pHvCesA6	814	821	-	CGCCGCCT
MA1236.1	MA1236.1.ESE3	11.8555	0.842594	pHvCesA6	981	999	-	GGGCGGCGGCGGATGCGAA
MA1392.1	MA1392.1.MYB98	11.8425	0.898135	pHvCesA6	274	288	+	ACGCTGTAACGGAAA
MA0120.1	MA0120.1.id1	11.8416	0.977631	pHvCesA6	871	882	-	TTTTTCTTTTCG
MA1264.1	MA1264.1.ESE1	11.823	0.866501	pHvCesA6	848	862	-	CGGTGGTGGTGGTGG
MA0979.1	MA0979.1.ERF008	11.8222	1	pHvCesA6	992	999	+	CGCCGCCC
MA1051.1	MA1051.1.RAP2-3	11.817	0.971352	pHvCesA6	988	995	+	CCGCCGCC
MA1051.1	MA1051.1.RAP2-3	11.817	0.971352	pHvCesA6	991	998	+	CCGCCGCC
MA1217.1	MA1217.1.CBF2	11.7949	0.901797	pHvCesA6	448	462	+	CCGTCACCGACACTT
MA0995.1	MA0995.1.ERF039	11.7893	0.992534	pHvCesA6	451	460	-	GTGTCGGTGA
MA1281.1	MA1281.1.AT5G02460	11.7871	0.811111	pHvCesA6	872	892	+	GAAAAGAAAAAAAAAAGATCA
MA1264.1	MA1264.1.ESE1	11.7829	0.865938	pHvCesA6	845	859	-	TGGTGGTGGTGGTGG
MA1234.1	MA1234.1.ERF017	11.7683	0.892013	pHvCesA6	448	461	-	AGTGTCGGTGACGG
MA1092.1	MA1092.1.WRKY63	11.7678	0.970456	pHvCesA6	404	411	+	GGGTCAAC
MA1405.1	MA1405.1.SIZF2	11.7615	0.923799	pHvCesA6	146	155	+	CACTGGCAGT
MA1405.1	MA1405.1.SIZF2	11.7507	0.923622	pHvCesA6	147	156	-	TACTGCCAGT
MA1374.1	MA1374.1.IDD7	11.7399	0.824126	pHvCesA6	511	528	+	AGGGAAAGGAAAAAAAAA
MA1414.1	MA1414.1.E2FA	11.7303	0.945741	pHvCesA6	438	447	+	CGGCGCCACA
MA1218.1	MA1218.1.CBF4	11.7204	0.908631	pHvCesA6	450	462	-	AAGTGTCGGTGAC
MA0959.1	MA0959.1.AIB	11.7049	0.939672	pHvCesA6	477	484	+	GCACATGC
MA0959.1	MA0959.1.AIB	11.7049	0.939672	pHvCesA6	477	484	-	GCATGTGC
MA0959.1	MA0959.1.AIB	11.7049	0.939672	pHvCesA6	537	544	+	GCACATGC
MA0959.1	MA0959.1.AIB	11.7049	0.939672	pHvCesA6	537	544	-	GCATGTGC
MA1002.1	MA1002.1.ERF112	11.7036	0.954436	pHvCesA6	990	999	+	GCCGCCGCCC
MA1052.1	MA1052.1.RAP2-6	11.7012	0.939327	pHvCesA6	437	444	+	GCGGCGCC
MA1252.1	MA1252.1.PUCHI	11.6971	0.877932	pHvCesA6	95	109	+	CCTCCTGCGTCGCCA
MA1077.1	MA1077.1.WRKY18	11.6356	0.975929	pHvCesA6	338	347	-	CTGGTCAACA
MA1245.1	MA1245.1.AT2G33710	11.6246	0.862334	pHvCesA6	95	109	+	CCTCCTGCGTCGCCA
MA0008.1	MA0008.1.HAT5	11.6187	0.962517	pHvCesA6	590	597	+	TAATTATT
MA1239.1	MA1239.1.ERF104	11.6033	0.831998	pHvCesA6	840	858	+	GGCAACCACCACCACCACC
MA1415.1	MA1415.1.REF6	11.5928	0.898286	pHvCesA6	221	231	+	AAAACAGATGA
MA0986.1	MA0986.1.DREB2C	11.5636	0.94212	pHvCesA6	634	641	+	AACCGACA
MA1242.1	MA1242.1.AT3G57600	11.5623	0.892572	pHvCesA6	854	864	+	CCACCACCGAT
MA1311.2	MA1311.2.WRKY28	11.5468	0.934324	pHvCesA6	403	413	+	AGGGTCAACAG
MA1010.1	MA1010.1.PHYPADRAFT_64121	11.5287	0.919829	pHvCesA6	630	642	-	CTGTCGGTTCCCT
MA1196.1	MA1196.1.At5g05790	11.5226	0.876582	pHvCesA6	221	235	-	ATCATCATCTGTTTT
MA1281.1	MA1281.1.AT5G02460	11.5062	0.807747	pHvCesA6	507	527	+	AGAGAGGGAAAGGAAAAAAAA
MA1081.1	MA1081.1.WRKY25	11.4876	0.957347	pHvCesA6	404	411	+	GGGTCAAC
MA0979.1	MA0979.1.ERF008	11.4874	0.990182	pHvCesA6	989	996	+	CGCCGCCG
MA1188.1	MA1188.1.At3g11280	11.4779	0.882054	pHvCesA6	222	235	-	ATCATCATCTGTTT
MA1216.1	MA1216.1.RAP21	11.4656	0.892384	pHvCesA6	985	997	-	GCGGCGGCGGATG
MA1158.1	MA1158.1.MGP	11.4462	0.810076	pHvCesA6	511	530	+	AGGGAAAGGAAAAAAAAACT
MA0559.1	MA0559.1.PI	11.4356	0.858612	pHvCesA6	871	884	+	CGAAAAGAAAAAAA
MA0998.1	MA0998.1.ERF096	11.4355	0.973835	pHvCesA6	988	997	+	CCGCCGCCGC
MA1051.1	MA1051.1.RAP2-3	11.4348	0.962224	pHvCesA6	437	444	+	GCGGCGCC
MA0123.1	MA0123.1.abi4	11.4291	0.954035	pHvCesA6	989	998	+	CGCCGCCGCC
MA1002.1	MA1002.1.ERF112	11.429	0.947431	pHvCesA6	987	996	+	TCCGCCGCCG
MA1221.1	MA1221.1.RAP26	11.4206	0.855098	pHvCesA6	95	109	-	TGGCGACGCAGGAGG
MA1258.1	MA1258.1.DREB2	11.4	0.848459	pHvCesA6	842	862	-	CGGTGGTGGTGGTGGTGGTTG
MA1310.1	MA1310.1.WRKY42	11.3927	0.836511	pHvCesA6	328	348	+	GTAACAACCTTGTTGACCAGT
MA1233.1	MA1233.1.ERF021	11.3922	0.828393	pHvCesA6	980	999	+	GTTCGCATCCGCCGCCGCCC
MA1232.1	MA1232.1.AT4G28140	11.3804	0.842058	pHvCesA6	439	458	-	GTCGGTGACGGTGTGGCGCC
MA1084.1	MA1084.1.WRKY38	11.3572	0.935813	pHvCesA6	338	345	+	TGTTGACC
MA1084.1	MA1084.1.WRKY38	11.3572	0.935813	pHvCesA6	405	412	-	TGTTGACC
MA1247.1	MA1247.1.ERF087	11.3456	0.857375	pHvCesA6	95	109	-	TGGCGACGCAGGAGG
MA1010.1	MA1010.1.PHYPADRAFT_64121	11.3454	0.915758	pHvCesA6	448	460	-	GTGTCGGTGACGG
MA1262.1	MA1262.1.ERF2	11.3296	0.827241	pHvCesA6	839	859	+	GGGCAACCACCACCACCACCA
MA1083.1	MA1083.1.WRKY30	11.3171	0.948495	pHvCesA6	405	414	+	GGTCAACAGT
MA1005.1	MA1005.1.ERF3	11.3087	0.950352	pHvCesA6	814	821	-	CGCCGCCT
MA0574.1	MA0574.1.MYB15	11.2927	0.838837	pHvCesA6	544	556	+	CGAGGGGTGGTGG
MA1171.1	MA1171.1.MYB52	11.2811	0.917771	pHvCesA6	280	290	-	ATTTTCCGTTA
MA0932.1	MA0932.1.AHL12	11.2807	0.999099	pHvCesA6	591	598	+	AATTATTT
MA0932.1	MA0932.1.AHL12	11.2807	0.999099	pHvCesA6	591	598	-	AAATAATT
MA1378.1	MA1378.1.PLT3	11.278	0.866825	pHvCesA6	479	493	-	CCTTGAGATGCATGT
MA0980.1	MA0980.1.RAP2-10	11.2766	0.932203	pHvCesA6	815	822	-	TCGCCGCC
MA1265.1	MA1265.1.ERF015	11.2719	0.852523	pHvCesA6	845	864	+	CCACCACCACCACCACCGAT
MA0971.1	MA0971.1.DREB1A	11.2666	0.943105	pHvCesA6	451	460	-	GTGTCGGTGA
MA1264.1	MA1264.1.ESE1	11.261	0.858602	pHvCesA6	811	825	+	CACAGGCGGCGATGA
MA0582.1	MA0582.1.RAV1	11.2511	0.926378	pHvCesA6	162	173	-	GTGCAACAAAAG
MA1093.1	MA1093.1.WRKY75	11.2424	0.976915	pHvCesA6	404	411	+	GGGTCAAC
MA1004.1	MA1004.1.ERF13	11.2257	0.964747	pHvCesA6	814	821	-	CGCCGCCT
MA1661.1	MA1661.1.AT-GTL1	11.2142	0.894635	pHvCesA6	516	527	+	AAGGAAAAAAAA
MA0943.1	MA0943.1.ARF5	11.2037	0.959503	pHvCesA6	635	642	+	ACCGACAG
MA1391.1	MA1391.1.MYB33	11.2037	0.936485	pHvCesA6	279	289	+	GTAACGGAAAA
MA1363.1	MA1363.1.bHLH69	11.199	0.833635	pHvCesA6	478	492	-	CTTGAGATGCATGTG
MA0567.1	MA0567.1.ERF1B	11.1881	0.944369	pHvCesA6	814	821	-	CGCCGCCT
MA1049.1	MA1049.1.ERF094	11.1634	0.957128	pHvCesA6	992	999	+	CGCCGCCC
MA0976.2	MA0976.2.CRF4	11.1464	0.873927	pHvCesA6	985	996	+	CATCCGCCGCCG
MA0952.1	MA0952.1.ATHB-51	11.0762	0.9419	pHvCesA6	591	598	+	AATTATTT
MA1255.1	MA1255.1.AT1G22810	11.0511	0.853221	pHvCesA6	984	998	-	GGCGGCGGCGGATGC
MA1228.1	MA1228.1.AT4G18450	11.0222	0.836671	pHvCesA6	844	860	-	GTGGTGGTGGTGGTGGT
MA0998.1	MA0998.1.ERF096	11.0046	0.960518	pHvCesA6	991	1000	+	CCGCCGCCCC
MA0951.1	MA0951.1.ATHB-16	11.0008	0.941286	pHvCesA6	591	598	-	AAATAATT
MA1080.1	MA1080.1.WRKY23	10.9964	0.935249	pHvCesA6	338	345	-	GGTCAACA
MA1080.1	MA1080.1.WRKY23	10.9964	0.935249	pHvCesA6	405	412	+	GGTCAACA
MA1248.1	MA1248.1.DREB26	10.988	0.828807	pHvCesA6	839	858	+	GGGCAACCACCACCACCACC
MA1261.1	MA1261.1.AT5G67000	10.9842	0.888427	pHvCesA6	985	999	-	GGGCGGCGGCGGATG
MA0558.1	MA0558.1.FLC	10.9798	0.808804	pHvCesA6	639	659	+	ACAGTCTAGAGAGAGAAAGTA
MA1231.1	MA1231.1.ERF15	10.9745	0.866696	pHvCesA6	846	860	+	CACCACCACCACCAC
MA1266.1	MA1266.1.RAP211	10.9341	0.877686	pHvCesA6	814	828	-	AGCTCATCGCCGCCT
MA0976.2	MA0976.2.CRF4	10.9301	0.870402	pHvCesA6	851	862	+	CCACCACCACCG
MA0980.1	MA0980.1.RAP2-10	10.9288	0.924529	pHvCesA6	437	444	+	GCGGCGCC
MA1393.1	MA1393.1.MYB70	10.8872	0.879964	pHvCesA6	280	293	+	TAACGGAAAATAGA
MA1381.1	MA1381.1.AT3G46070	10.8842	0.89033	pHvCesA6	373	387	+	TCTCTCTCTCTCTCC
MA1239.1	MA1239.1.ERF104	10.8814	0.82235	pHvCesA6	93	111	+	ATCCTCCTGCGTCGCCACT
MA0976.1	MA0976.1.CRF4	10.8663	0.93224	pHvCesA6	815	822	-	TCGCCGCC
MA1412.1	MA1412.1.TSAR2	10.8559	0.935069	pHvCesA6	476	485	-	TGCATGTGCG
MA1245.1	MA1245.1.AT2G33710	10.842	0.851171	pHvCesA6	845	859	+	CCACCACCACCACCA
MA1406.1	MA1406.1.ATHB4	10.8321	0.929492	pHvCesA6	590	599	+	TAATTATTTC
MA1025.1	MA1025.1.HBI1	10.8287	0.90511	pHvCesA6	536	547	-	CTCGCATGTGCC
MA1255.1	MA1255.1.AT1G22810	10.8172	0.849746	pHvCesA6	444	458	-	GTCGGTGACGGTGTG
MA1090.1	MA1090.1.WRKY60	10.8138	0.915528	pHvCesA6	403	413	+	AGGGTCAACAG
MA1236.1	MA1236.1.ESE3	10.811	0.828999	pHvCesA6	447	465	-	GGAAAGTGTCGGTGACGGT
MA1371.1	MA1371.1.IDD4	10.8045	0.822802	pHvCesA6	511	527	+	AGGGAAAGGAAAAAAAA
MA1077.1	MA1077.1.WRKY18	10.7776	0.955812	pHvCesA6	403	412	+	AGGGTCAACA
MA0579.1	MA0579.1.CDC5	10.7729	0.89152	pHvCesA6	818	828	-	AGCTCATCGCC
MA1237.1	MA1237.1.AT4G16750	10.7696	0.876675	pHvCesA6	846	860	+	CACCACCACCACCAC
MA1005.2	MA1005.2.ERF3	10.764	0.897063	pHvCesA6	813	823	-	ATCGCCGCCTG
MA1025.1	MA1025.1.HBI1	10.7633	0.903718	pHvCesA6	476	487	-	GATGCATGTGCG
MA1051.1	MA1051.1.RAP2-3	10.755	0.945984	pHvCesA6	815	822	-	TCGCCGCC
MA1295.1	MA1295.1.WRKY20	10.7377	0.896896	pHvCesA6	402	414	-	ACTGTTGACCCTA
MA0992.1	MA0992.1.ERF4	10.7254	0.938392	pHvCesA6	815	822	-	TCGCCGCC
MA1295.1	MA1295.1.WRKY20	10.7149	0.896496	pHvCesA6	336	348	+	CTTGTTGACCAGT
MA1416.1	MA1416.1.RAMOSA1	10.6937	0.842893	pHvCesA6	643	656	+	TCTAGAGAGAGAAA
MA1005.1	MA1005.1.ERF3	10.6847	0.936577	pHvCesA6	438	445	+	CGGCGCCA
MA1004.1	MA1004.1.ERF13	10.6799	0.952205	pHvCesA6	992	999	+	CGCCGCCC
MA1240.1	MA1240.1.ERF10	10.6644	0.82467	pHvCesA6	91	111	+	TGATCCTCCTGCGTCGCCACT
MA0952.1	MA0952.1.ATHB-51	10.6526	0.933303	pHvCesA6	590	597	-	AATAATTA
MA1360.1	MA1360.1.bHLH74	10.6513	0.816505	pHvCesA6	472	492	-	CTTGAGATGCATGTGCGAGGA
MA1083.1	MA1083.1.WRKY30	10.6491	0.932278	pHvCesA6	336	345	-	GGTCAACAAG
MA0934.1	MA0934.1.AHL25	10.6316	0.958819	pHvCesA6	591	598	+	AATTATTT
MA0934.1	MA0934.1.AHL25	10.6316	0.958819	pHvCesA6	591	598	-	AAATAATT
MA0566.1	MA0566.1.MYC2	10.6282	0.938009	pHvCesA6	477	484	+	GCACATGC
MA0566.1	MA0566.1.MYC2	10.6282	0.938009	pHvCesA6	477	484	-	GCATGTGC
MA0566.1	MA0566.1.MYC2	10.6282	0.938009	pHvCesA6	537	544	+	GCACATGC
MA0566.1	MA0566.1.MYC2	10.6282	0.938009	pHvCesA6	537	544	-	GCATGTGC
MA0976.2	MA0976.2.CRF4	10.6282	0.865481	pHvCesA6	845	856	+	CCACCACCACCA
MA0976.2	MA0976.2.CRF4	10.6282	0.865481	pHvCesA6	848	859	+	CCACCACCACCA
MA1227.1	MA1227.1.ERF027	10.6198	0.859101	pHvCesA6	977	997	+	CCCGTTCGCATCCGCCGCCGC
MA0998.1	MA0998.1.ERF096	10.6095	0.948303	pHvCesA6	813	822	-	TCGCCGCCTG
MA1076.1	MA1076.1.WRKY15	10.6093	0.959627	pHvCesA6	404	413	+	GGGTCAACAG
MA1260.1	MA1260.1.AT1G77640	10.604	0.826563	pHvCesA6	847	867	-	TCAATCGGTGGTGGTGGTGGT
MA1242.1	MA1242.1.AT3G57600	10.6025	0.876762	pHvCesA6	549	559	-	CAACCACCACC
MA1242.1	MA1242.1.AT3G57600	10.6025	0.876762	pHvCesA6	842	852	+	CAACCACCACC
MA1222.1	MA1222.1.AT1G44830	10.601	0.842663	pHvCesA6	985	999	+	CATCCGCCGCCGCCC
MA1661.1	MA1661.1.AT-GTL1	10.6008	0.883201	pHvCesA6	490	501	+	AAGGGAAAAAAC
MA1258.1	MA1258.1.DREB2	10.5971	0.83683	pHvCesA6	845	865	-	AATCGGTGGTGGTGGTGGTGG
MA1328.1	MA1328.1.ATHB34	10.5682	0.868006	pHvCesA6	581	595	+	ACCGATTATTAATTA
MA1238.1	MA1238.1.ERF38	10.5607	0.869629	pHvCesA6	982	996	-	CGGCGGCGGATGCGA
MA1221.1	MA1221.1.RAP26	10.5459	0.842391	pHvCesA6	845	859	-	TGGTGGTGGTGGTGG
MA1280.1	MA1280.1.OBP4	10.5413	0.863422	pHvCesA6	871	884	+	CGAAAAGAAAAAAA
MA0558.1	MA0558.1.FLC	10.5413	0.803003	pHvCesA6	278	298	+	TGTAACGGAAAATAGATAGAT
MA0580.1	MA0580.1.DYT1	10.523	0.80075	pHvCesA6	218	231	+	CGTAAAACAGATGA
MA1670.1	MA1670.1.DREB1C	10.5204	0.875301	pHvCesA6	449	463	+	CGTCACCGACACTTT
MA1669.1	MA1669.1.DREB1B	10.5098	0.875059	pHvCesA6	450	463	+	GTCACCGACACTTT
MA1231.1	MA1231.1.ERF15	10.5006	0.859976	pHvCesA6	96	110	+	CTCCTGCGTCGCCAC
MA1044.1	MA1044.1.NAC92	10.4967	0.937921	pHvCesA6	568	579	+	TTACAAGCAAGG
MA1359.1	MA1359.1.bHLH31	10.4948	0.840934	pHvCesA6	471	491	+	CTCCTCGCACATGCATCTCAA
MA1184.1	MA1184.1.RVE1	10.4841	0.854944	pHvCesA6	881	894	+	AAAAAAAGATCACA
MA1032.1	MA1032.1.DREB1G	10.4762	0.906095	pHvCesA6	451	460	+	TCACCGACAC
MA1265.2	MA1265.2.ERF015	10.4744	0.885234	pHvCesA6	444	455	+	CACACCGTCACC
MA1170.1	MA1170.1.MYB118	10.4721	0.837539	pHvCesA6	276	292	-	CTATTTTCCGTTACAGC
MA1169.1	MA1169.1.MYB105	10.4691	0.877697	pHvCesA6	280	292	-	CTATTTTCCGTTA
MA1076.2	MA1076.2.WRKY15	10.4665	0.872605	pHvCesA6	400	415	+	TCTAGGGTCAACAGTC
MA1301.1	MA1301.1.WRKY33	10.4653	0.875675	pHvCesA6	338	348	-	ACTGGTCAACA
MA1412.1	MA1412.1.TSAR2	10.4652	0.929436	pHvCesA6	476	485	+	CGCACATGCA
MA1181.1	MA1181.1.MYB113	10.4504	0.91249	pHvCesA6	279	289	-	TTTTCCGTTAC
MA1245.2	MA1245.2.AT2G33710	10.4381	0.890068	pHvCesA6	813	823	-	ATCGCCGCCTG
MA1412.1	MA1412.1.TSAR2	10.434	0.928986	pHvCesA6	536	545	+	GGCACATGCG
MA0979.1	MA0979.1.ERF008	10.4302	0.959178	pHvCesA6	814	821	-	CGCCGCCT
MA1008.1	MA1008.1.PHYPADRAFT_182268	10.4267	0.908557	pHvCesA6	633	642	-	CTGTCGGTTC
MA1000.2	MA1000.2.ERF105	10.4181	0.854809	pHvCesA6	810	824	+	ACACAGGCGGCGATG
MA1236.1	MA1236.1.ESE3	10.4006	0.823658	pHvCesA6	97	115	-	GGAAAGTGGCGACGCAGGA
MA1309.1	MA1309.1.WRKY3	10.3943	0.869969	pHvCesA6	338	348	-	ACTGGTCAACA
MA1226.1	MA1226.1.AT5G18450	10.3855	0.845656	pHvCesA6	841	855	-	GGTGGTGGTGGTTGC
MA1191.1	MA1191.1.AT3G10113	10.3807	0.84917	pHvCesA6	880	894	+	AAAAAAAAGATCACA
MA1231.1	MA1231.1.ERF15	10.3727	0.858163	pHvCesA6	980	994	+	GTTCGCATCCGCCGC
MA1370.1	MA1370.1.IDD5	10.3693	0.801574	pHvCesA6	511	526	-	TTTTTTTCCTTTCCCT
MA0581.1	MA0581.1.LEC2	10.3672	0.908439	pHvCesA6	478	488	+	CACATGCATCT
MA1075.1	MA1075.1.WRKY12	10.3601	0.913055	pHvCesA6	338	345	+	TGTTGACC
MA1075.1	MA1075.1.WRKY12	10.3601	0.913055	pHvCesA6	405	412	-	TGTTGACC
MA0995.1	MA0995.1.ERF039	10.3474	0.95244	pHvCesA6	633	642	-	CTGTCGGTTC
MA1175.1	MA1175.1.MYB81	10.3215	0.927585	pHvCesA6	279	289	+	GTAACGGAAAA
MA1000.2	MA1000.2.ERF105	10.3175	0.853385	pHvCesA6	846	860	-	GTGGTGGTGGTGGTG
MA1079.1	MA1079.1.WRKY21	10.3174	0.950682	pHvCesA6	403	412	+	AGGGTCAACA
MA0944.1	MA0944.1.ARF8	10.3138	0.963339	pHvCesA6	635	643	-	ACTGTCGGT
MA1381.1	MA1381.1.AT3G46070	10.3136	0.879534	pHvCesA6	711	725	-	CCACTTTCTCTCTCT
MA1305.1	MA1305.1.WRKY55	10.3108	0.86975	pHvCesA6	403	414	-	ACTGTTGACCCT
MA0995.2	MA0995.2.ERF039	10.2993	0.910571	pHvCesA6	633	643	+	GAACCGACAGT
MA1094.1	MA1094.1.WRKY8	10.2573	0.974164	pHvCesA6	338	346	-	TGGTCAACA
MA0560.1	MA0560.1.PIF3	10.254	0.901217	pHvCesA6	767	776	+	GCGCATGTGA
MA1076.1	MA1076.1.WRKY15	10.2476	0.949409	pHvCesA6	337	346	-	TGGTCAACAA
MA1262.1	MA1262.1.ERF2	10.2434	0.813416	pHvCesA6	92	112	+	GATCCTCCTGCGTCGCCACTT
MA0567.1	MA0567.1.ERF1B	10.2372	0.918697	pHvCesA6	992	999	+	CGCCGCCC
MA0576.1	MA0576.1.RAX3	10.2221	0.814699	pHvCesA6	544	556	+	CGAGGGGTGGTGG
MA0976.1	MA0976.1.CRF4	10.2151	0.916486	pHvCesA6	436	443	-	GCGCCGCG
MA1079.1	MA1079.1.WRKY21	10.2023	0.947682	pHvCesA6	338	347	-	CTGGTCAACA
MA1424.1	MA1424.1.ERF019	10.2011	0.867422	pHvCesA6	443	457	+	CCACACCGTCACCGA
MA1086.1	MA1086.1.WRKY43	10.1921	0.951322	pHvCesA6	337	346	-	TGGTCAACAA
MA1372.1	MA1372.1.STZ	10.1616	0.937116	pHvCesA6	452	462	+	CACCGACACTT
MA1007.1	MA1007.1.PHYPADRAFT_173530	10.1612	0.925177	pHvCesA6	446	453	-	TGACGGTG
MA1087.1	MA1087.1.WRKY45	10.1498	0.913984	pHvCesA6	338	345	+	TGTTGACC
MA1087.1	MA1087.1.WRKY45	10.1498	0.913984	pHvCesA6	405	412	-	TGTTGACC
MA0034.1	MA0034.1.Gam1	10.1387	0.941005	pHvCesA6	840	849	+	GGCAACCACC
MA0943.1	MA0943.1.ARF5	10.1108	0.934697	pHvCesA6	453	460	+	ACCGACAC
MA1304.1	MA1304.1.WRKY59	10.1103	0.866986	pHvCesA6	338	349	-	CACTGGTCAACA
MA1659.1	MA1659.1.ABF4	10.0853	0.897397	pHvCesA6	213	224	+	TCCCACGTAAAA
MA1261.1	MA1261.1.AT5G67000	10.0787	0.872035	pHvCesA6	848	862	-	CGGTGGTGGTGGTGG
MA1178.1	MA1178.1.MYB3R1	10.0576	0.860881	pHvCesA6	279	293	-	TCTATTTTCCGTTAC
MA1214.1	MA1214.1.ATHB40	10.0574	0.81303	pHvCesA6	579	599	+	GTACCGATTATTAATTATTTC
MA1372.1	MA1372.1.STZ	10.0478	0.934893	pHvCesA6	43	53	+	TACTATTACTA
MA0958.1	MA0958.1.BHLH13	10.0338	0.914989	pHvCesA6	477	484	-	GCATGTGC
MA0958.1	MA0958.1.BHLH13	10.0338	0.914989	pHvCesA6	537	544	-	GCATGTGC
MA1089.1	MA1089.1.WRKY57	10.024	0.920779	pHvCesA6	403	412	+	AGGGTCAACA
MA1412.1	MA1412.1.TSAR2	10.0198	0.923014	pHvCesA6	536	545	-	CGCATGTGCC
MA1373.1	MA1373.1.IDD2	10.0168	0.815139	pHvCesA6	511	525	+	AGGGAAAGGAAAAAA
MA1381.1	MA1381.1.AT3G46070	10.0027	0.87365	pHvCesA6	371	385	+	CCTCTCTCTCTCTCT
