# Supplementary material for: Identification of candidate MYB transcription factors that influence CslF6 expression in barley grain
Source: Front Plant Sci. 2022 Sep 8;13:883139. doi: 10.3389/fpls.2022.883139 (PMC9493323; doi:10.3389/fpls.2022.883139)
Supplement: Supplementary file 6 [file Table_4.XLSX]

## Sheet: Sheet1
Table S4. Samples used for the gene network analysis available from the EoRNA expression database (https://ics.hutton.ac.uk/eorna/index.html).
Dataset	Dataset name	Sample number	SRA (Sequence read archive) link	SRA BioProject	Project description
E1-SaltStressMurdochUniv	Salt Stress	448-639	https://www.ncbi.nlm.nih.gov/Traces/study/?acc=ERP015182	PRJEB13621	A study of transcriptome response to salt treatment across three zones of the root in a barley landrace and malting cultivar.
E2-ColdStressNorwegianUniv	Cold Stress	107-116	https://www.ncbi.nlm.nih.gov/Traces/study/?acc=ERP020203	PRJEB18276	Transcriptional responses to cold in five Pooideae species.
E3-HeatStressNCBI	Heat Stress	117-126	https://www.ncbi.nlm.nih.gov/Traces/study/?acc=SRP075978	PRJNA324116	Heat Stress Affects Pi-related Genes Expression and Inorganic Phosphate Deposition/Accumulation in Barley.
E4-DroughtStressEstacionExperimental	Drought Stress	693-720	https://www.ncbi.nlm.nih.gov/Traces/study/?acc=ERP014029	PRJEB12540	RNAseq transcriptome assembly and expression profiling of a drought-control experiment with barley cultivar Scarlett and Spanish landrace SBCC073
E7-PhotoPeriodHeinrichHeinUniv	Photoperiod response	646-692	https://www.ncbi.nlm.nih.gov/Traces/study/?acc=ERP009781	PRJEB8748	Expression profiling of developing barley main shoot apices and leaves during the vegetative phase and early inflorescence development in response to the photoperiod and natural allelic variation at Ppd-H1
E8-AlterntSplicingGEO	Alternative Splicing	440-447	https://www.ncbi.nlm.nih.gov/Traces/study/?acc=SRP055128	PRJNA275710	Involvement of Alternative Splicing in Barley Seed Germination
E9-PiStarvation	Pi starvation	181-252	https://www.ncbi.nlm.nih.gov/Traces/study/?acc=SRP131833	PRJNA430281	RNA-seq transcriptome profiling of barley under Pi starvation and recovery conditions
E10-GlucanContent	Glucan content	308-331	https://www.ncbi.nlm.nih.gov/Traces/study/?acc=SRP101676	PRJNA378582	Identification of glucan content related genes by RNA-Seq. RNA research on glucan content of hulless barley
E11-Spatial-TemporalComparisons	Leaf transcriptome	253-307	https://www.ncbi.nlm.nih.gov/Traces/study/?acc=SRP101929	PRJNA378723	Isolation of Tissues from Intact, Germinated Barley Grain Allows Spatial and Temporal Comparisons of Gene Expression
E12-WaterDeficit	Root (control and water deficit)	1-24	https://www.ncbi.nlm.nih.gov/Traces/study/?acc=SRP136092	PRJNA439267	Barley seminal roots were divided into three zones according their developmental stage. Transcript changes by RNA-seq in response to water deficit were measured.
E13-Six-Rowed-VRS3	Six Rowed - VRS3	48-106	https://www.ncbi.nlm.nih.gov/Traces/study/?acc=SRP114708	PRJNA396950	Six-Rowed Spike3 (VRS3) Is a Histone Demethylase That Controls Lateral Spikelet Development in Barley. RNA sequencing of ILs of vrs1, vrs3, vrs4 and int-c.5 in cv. Bowman Purpose: Expression analysis and variant calling Overall design: Enriched apical meristem tissue was isolated at Waddington stage (W) 3.5 and W5.0. The samples were harvested at the middle of the day, 6 to 8 h before the end of …
E14-FloretDevelopment-VRS1	Floret development - VRS1	640-645	https://www.ncbi.nlm.nih.gov/bioproject/PRJDB4754	PRJDB4754	Extreme Suppression of Lateral Floret Development by a Single Amino Acid Change in the VRS1 Transcription Factor.
E15-MicrosporeEmbryogenic	Microspore Embryogenic	25-47	https://www.ncbi.nlm.nih.gov/sra/SRX3524666[accn]	PRJNA428086	Differential expression profiling of microspores during the early stages of isolated microspore culture in barley using the embryogenic-responsive cultivar Gobernadora. mRNA library from Illumina TrueSeq; Barley (Hordeum vulgare ssp. vulgare; cv. Gobernadora) starting material in barley androgenesis: uninucleate and haploid microspores (Day 0), microspore after stress pre-treatment (Day 2) and mi…
E16-StomatalComplexes	RNA-seq of enriched barley stomatal complexes versus total leaves	332-334	https://www.ncbi.nlm.nih.gov/sra/ERX2090100[accn]	PRJEB21740	RNA-seq of enriched barley stomatal complexes versus total leaves
E17-NonAgedSeeds	Non Aged Seeds	721-759	https://www.ncbi.nlm.nih.gov/sra/ERX2530344[accn]	PRJEB25969	Transcriptome analysis on mature, non aged seeds of the spring barley landraces Cebada Capa and L94 and L94 NILs by RNA sequencing. Widespread natural variation in barley offers an opportunity to study seed longevity in an important temperate cereal crop. For example, the spring barley landraces Cebada Capa (Argentina) and L94 (Ethiopia) display long and short-term seed longevity, respectively. W…
E18-ReactionStripeRust	Reaction to Stripe rust	175-180	https://www.ncbi.nlm.nih.gov/Traces/study/?acc=SRP101548	PRJNA378334	RNAseq was performed on several barley accessions that vary for their reaction to wheat stripe rust (Puccinia striiformis f. sp. tritici) to identify markers and understand the gene content at the Rps7 (Resistant to Puccinia striiformis f. sp. tritici 7) locus.
E19-ResponseCSativus	Response to C Sativus	335-421	https://www.ncbi.nlm.nih.gov/sra/SRX1660173[accn]	PRJNA315041	RNA-seq of Hordeum vulgare inoculated with Cochliobolus sativus: Sample MOCK_MUT_36
E20-ResponseFusariumG	Response to Fusarium G	127-174	https://www.ncbi.nlm.nih.gov/bioproject/PRJNA294716	PRJNA294716	Fusarium graminearum infects barley spikes and causes Fusarium head blight (FHB), a major disease problem worldwide
I1-16samples	Developmental stages*	760-807	https://www.ncbi.nlm.nih.gov/Traces/study/?acc=ERP015986	PRJEB14349	RNA-Seq of 16 developmental stages of barley (Morex cultivar)
I6-MeiosisGoldenPromise	Golden Promise Meiosis	422-439	https://www.ncbi.nlm.nih.gov/bioproject/prjna558196	PRJNA558196	Barley anthers and meiocytes different stages from pre meiosis to tetrad
	*Develpmental stages dataset
	One of NOD samples (NOD1) was overrepresented with respect to read numbers due to a repeat run being necessary, and was therefore subampled to 60 million reads. The two technical replicates of this dataset were merged (96 initial samples), thus the final number of samples obtained is 48.

## Sheet: Sheet2
Dataset	SRA	Sample Number
E12.WaterDeficit	SRR6869706	1
E12.WaterDeficit	SRR6869717	2
E12.WaterDeficit	SRR6869728	3
E12.WaterDeficit	SRR6869718	4
E12.WaterDeficit	SRR6869724	5
E12.WaterDeficit	SRR6869714	6
E12.WaterDeficit	SRR6869708	7
E12.WaterDeficit	SRR6869716	8
E12.WaterDeficit	SRR6869720	9
E12.WaterDeficit	SRR6869721	10
E12.WaterDeficit	SRR6869726	11
E12.WaterDeficit	SRR6869713	12
E12.WaterDeficit	SRR6869723	13
E12.WaterDeficit	SRR6869711	14
E12.WaterDeficit	SRR6869712	15
E12.WaterDeficit	SRR6869710	16
E12.WaterDeficit	SRR6869725	17
E12.WaterDeficit	SRR6869722	18
E12.WaterDeficit	SRR6869707	19
E12.WaterDeficit	SRR6869719	20
E12.WaterDeficit	SRR6869715	21
E12.WaterDeficit	SRR6869727	22
E12.WaterDeficit	SRR6869705	23
E12.WaterDeficit	SRR6869709	24
E15.MicrosporeEmbryogenic	SRR6433009	25
E15.MicrosporeEmbryogenic	SRR6433011	26
E15.MicrosporeEmbryogenic	SRR6433017	27
E15.MicrosporeEmbryogenic	SRR6433028	28
E15.MicrosporeEmbryogenic	SRR6433029	29
E15.MicrosporeEmbryogenic	SRR6433022	30
E15.MicrosporeEmbryogenic	SRR6433013	31
E15.MicrosporeEmbryogenic	SRR6433027	32
E15.MicrosporeEmbryogenic	SRR6433015	33
E15.MicrosporeEmbryogenic	SRR6433010	34
E15.MicrosporeEmbryogenic	SRR6433023	35
E15.MicrosporeEmbryogenic	SRR6433031	36
E15.MicrosporeEmbryogenic	SRR6433014	37
E15.MicrosporeEmbryogenic	SRR6433021	38
E15.MicrosporeEmbryogenic	SRR6433025	39
E15.MicrosporeEmbryogenic	SRR6433026	40
E15.MicrosporeEmbryogenic	SRR6433019	41
E15.MicrosporeEmbryogenic	SRR6433030	42
E15.MicrosporeEmbryogenic	SRR6433018	outlier
E15.MicrosporeEmbryogenic	SRR6433032	43
E15.MicrosporeEmbryogenic	SRR6433020	44
E15.MicrosporeEmbryogenic	SRR6433024	45
E15.MicrosporeEmbryogenic	SRR6433016	46
E15.MicrosporeEmbryogenic	SRR6433012	47
E13.Six.Rowed.VRS3	SRR5890949	48
E13.Six.Rowed.VRS3	SRR5890978	49
E13.Six.Rowed.VRS3	SRR5890969	50
E13.Six.Rowed.VRS3	SRR5890970	51
E13.Six.Rowed.VRS3	SRR5890947	52
E13.Six.Rowed.VRS3	SRR5890986	53
E13.Six.Rowed.VRS3	SRR5890956	54
E13.Six.Rowed.VRS3	SRR5890972	55
E13.Six.Rowed.VRS3	SRR5890987	56
E13.Six.Rowed.VRS3	SRR5890983	57
E13.Six.Rowed.VRS3	SRR5890964	58
E13.Six.Rowed.VRS3	SRR5890939	59
E13.Six.Rowed.VRS3	SRR5890984	60
E13.Six.Rowed.VRS3	SRR5890950	61
E13.Six.Rowed.VRS3	SRR5890960	62
E13.Six.Rowed.VRS3	SRR5890945	63
E13.Six.Rowed.VRS3	SRR5890989	64
E13.Six.Rowed.VRS3	SRR5890981	65
E13.Six.Rowed.VRS3	SRR5890951	66
E13.Six.Rowed.VRS3	SRR5890982	67
E13.Six.Rowed.VRS3	SRR5890940	68
E13.Six.Rowed.VRS3	SRR5890966	69
E13.Six.Rowed.VRS3	SRR5890985	70
E13.Six.Rowed.VRS3	SRR5890955	71
E13.Six.Rowed.VRS3	SRR5890990	72
E13.Six.Rowed.VRS3	SRR5890948	73
E13.Six.Rowed.VRS3	SRR5890965	74
E13.Six.Rowed.VRS3	SRR5890973	75
E13.Six.Rowed.VRS3	SRR5890980	76
E13.Six.Rowed.VRS3	SRR5890971	77
E13.Six.Rowed.VRS3	SRR5890976	78
E13.Six.Rowed.VRS3	SRR5890957	79
E13.Six.Rowed.VRS3	SRR5890942	80
E13.Six.Rowed.VRS3	SRR5890974	81
E13.Six.Rowed.VRS3	SRR5890997	82
E13.Six.Rowed.VRS3	SRR5890977	83
E13.Six.Rowed.VRS3	SRR5890967	84
E13.Six.Rowed.VRS3	SRR5890968	85
E13.Six.Rowed.VRS3	SRR5890943	86
E13.Six.Rowed.VRS3	SRR5890953	87
E13.Six.Rowed.VRS3	SRR5890962	88
E13.Six.Rowed.VRS3	SRR5890941	89
E13.Six.Rowed.VRS3	SRR5890993	90
E13.Six.Rowed.VRS3	SRR5890994	91
E13.Six.Rowed.VRS3	SRR5890979	92
E13.Six.Rowed.VRS3	SRR5890946	93
E13.Six.Rowed.VRS3	SRR5890963	94
E13.Six.Rowed.VRS3	SRR5890992	95
E13.Six.Rowed.VRS3	SRR5890944	96
E13.Six.Rowed.VRS3	SRR5890952	97
E13.Six.Rowed.VRS3	SRR5890995	98
E13.Six.Rowed.VRS3	SRR5890961	99
E13.Six.Rowed.VRS3	SRR5890991	100
E13.Six.Rowed.VRS3	SRR5890959	101
E13.Six.Rowed.VRS3	SRR5890988	102
E13.Six.Rowed.VRS3	SRR5890958	103
E13.Six.Rowed.VRS3	SRR5890975	104
E13.Six.Rowed.VRS3	SRR5890954	105
E13.Six.Rowed.VRS3	SRR5890996	106
E2.ColdStressNorwegianUniv	ERR1744573	107
E2.ColdStressNorwegianUniv	ERR1744569	108
E2.ColdStressNorwegianUniv	ERR1744567	109
E2.ColdStressNorwegianUniv	ERR1744571	110
E2.ColdStressNorwegianUniv	ERR1744568	111
E2.ColdStressNorwegianUniv	ERR1744565	112
E2.ColdStressNorwegianUniv	ERR1744566	113
E2.ColdStressNorwegianUniv	ERR1744572	114
E2.ColdStressNorwegianUniv	ERR1744574	115
E2.ColdStressNorwegianUniv	ERR1744570	116
E3.HeatStressNCBI	SRR3618871	117
E3.HeatStressNCBI	SRR3618869	118
E3.HeatStressNCBI	SRR3618867	119
E3.HeatStressNCBI	SRR3618872	120
E3.HeatStressNCBI	SRR3618865	121
E3.HeatStressNCBI	SRR3618870	122
E3.HeatStressNCBI	SRR3618868	123
E3.HeatStressNCBI	SRR3618873	124
E3.HeatStressNCBI	SRR3618866	125
E3.HeatStressNCBI	SRR3618874	126
E20.ResponseFusariumG	SRR3137023	127
E20.ResponseFusariumG	SRR3137106	128
E20.ResponseFusariumG	SRR3137137	129
E20.ResponseFusariumG	SRR3137098	130
E20.ResponseFusariumG	SRR3137125	131
E20.ResponseFusariumG	SRR3137109	132
E20.ResponseFusariumG	SRR3137071	133
E20.ResponseFusariumG	SRR3137052	134
E20.ResponseFusariumG	SRR3137146	135
E20.ResponseFusariumG	SRR3137150	136
E20.ResponseFusariumG	SRR3137064	137
E20.ResponseFusariumG	SRR3137139	138
E20.ResponseFusariumG	SRR3137070	139
E20.ResponseFusariumG	SRR3137061	140
E20.ResponseFusariumG	SRR3137082	141
E20.ResponseFusariumG	SRR3137096	142
E20.ResponseFusariumG	SRR3137062	143
E20.ResponseFusariumG	SRR3137097	144
E20.ResponseFusariumG	SRR3137103	145
E20.ResponseFusariumG	SRR3137149	146
E20.ResponseFusariumG	SRR3137074	147
E20.ResponseFusariumG	SRR3137138	148
E20.ResponseFusariumG	SRR3137076	149
E20.ResponseFusariumG	SRR3137130	150
E20.ResponseFusariumG	SRR3137028	151
E20.ResponseFusariumG	SRR3137118	152
E20.ResponseFusariumG	SRR3137030	153
E20.ResponseFusariumG	SRR3137121	154
E20.ResponseFusariumG	SRR3137094	155
E20.ResponseFusariumG	SRR3137066	156
E20.ResponseFusariumG	SRR3137140	157
E20.ResponseFusariumG	SRR3137027	158
E20.ResponseFusariumG	SRR3137075	159
E20.ResponseFusariumG	SRR3137131	160
E20.ResponseFusariumG	SRR3137122	161
E20.ResponseFusariumG	SRR3137134	162
E20.ResponseFusariumG	SRR3137107	163
E20.ResponseFusariumG	SRR3137104	164
E20.ResponseFusariumG	SRR3137095	165
E20.ResponseFusariumG	SRR3137120	166
E20.ResponseFusariumG	SRR3137073	167
E20.ResponseFusariumG	SRR3137072	168
E20.ResponseFusariumG	SRR3137119	169
E20.ResponseFusariumG	SRR3137111	170
E20.ResponseFusariumG	SRR3137115	171
E20.ResponseFusariumG	SRR3137105	172
E20.ResponseFusariumG	SRR3137127	173
E20.ResponseFusariumG	SRR3137110	174
E18.ReactionStripeRust	SRR5320557	175
E18.ReactionStripeRust	SRR5320556	176
E18.ReactionStripeRust	SRR5320390	177
E18.ReactionStripeRust	SRR5320389	178
E18.ReactionStripeRust	SRR5320388	179
E18.ReactionStripeRust	SRR5320385	180
E9.PiStarvation	SRR6655949	181
E9.PiStarvation	SRR6655942	182
E9.PiStarvation	SRR6655969	183
E9.PiStarvation	SRR6655971	184
E9.PiStarvation	SRR6655978	185
E9.PiStarvation	SRR6655977	186
E9.PiStarvation	SRR6655990	187
E9.PiStarvation	SRR6655984	188
E9.PiStarvation	SRR6655961	189
E9.PiStarvation	SRR6655965	190
E9.PiStarvation	SRR6655974	191
E9.PiStarvation	SRR6655956	192
E9.PiStarvation	SRR6655955	193
E9.PiStarvation	SRR6656000	194
E9.PiStarvation	SRR6655954	195
E9.PiStarvation	SRR6655960	196
E9.PiStarvation	SRR6655986	197
E9.PiStarvation	SRR6655997	198
E9.PiStarvation	SRR6655951	199
E9.PiStarvation	SRR6656008	200
E9.PiStarvation	SRR6655982	201
E9.PiStarvation	SRR6655947	202
E9.PiStarvation	SRR6655995	203
E9.PiStarvation	SRR6655943	204
E9.PiStarvation	SRR6655981	205
E9.PiStarvation	SRR6655979	206
E9.PiStarvation	SRR6655972	207
E9.PiStarvation	SRR6655952	208
E9.PiStarvation	SRR6655983	209
E9.PiStarvation	SRR6655941	210
E9.PiStarvation	SRR6655959	211
E9.PiStarvation	SRR6655993	212
E9.PiStarvation	SRR6655996	213
E9.PiStarvation	SRR6655970	214
E9.PiStarvation	SRR6655980	215
E9.PiStarvation	SRR6655989	216
E9.PiStarvation	SRR6655964	217
E9.PiStarvation	SRR6655957	218
E9.PiStarvation	SRR6656007	219
E9.PiStarvation	SRR6655950	220
E9.PiStarvation	SRR6656002	221
E9.PiStarvation	SRR6655963	222
E9.PiStarvation	SRR6655998	223
E9.PiStarvation	SRR6655992	224
E9.PiStarvation	SRR6655968	225
E9.PiStarvation	SRR6655944	226
E9.PiStarvation	SRR6655945	227
E9.PiStarvation	SRR6656005	228
E9.PiStarvation	SRR6655994	229
E9.PiStarvation	SRR6655999	230
E9.PiStarvation	SRR6656001	231
E9.PiStarvation	SRR6655967	232
E9.PiStarvation	SRR6655948	233
E9.PiStarvation	SRR6655946	234
E9.PiStarvation	SRR6656009	235
E9.PiStarvation	SRR6655958	236
E9.PiStarvation	SRR6656006	237
E9.PiStarvation	SRR6655962	238
E9.PiStarvation	SRR6655976	239
E9.PiStarvation	SRR6655940	240
E9.PiStarvation	SRR6655985	241
E9.PiStarvation	SRR6655987	242
E9.PiStarvation	SRR6655939	243
E9.PiStarvation	SRR6656004	244
E9.PiStarvation	SRR6655973	245
E9.PiStarvation	SRR6655953	246
E9.PiStarvation	SRR6655938	247
E9.PiStarvation	SRR6655966	248
E9.PiStarvation	SRR6656003	249
E9.PiStarvation	SRR6655988	250
E9.PiStarvation	SRR6655991	251
E9.PiStarvation	SRR6655975	252
E11.Spatial.TemporalComparisons	SRR5345028	253
E11.Spatial.TemporalComparisons	SRR5345030	254
E11.Spatial.TemporalComparisons	SRR5345036	255
E11.Spatial.TemporalComparisons	SRR5345022	256
E11.Spatial.TemporalComparisons	SRR5345001	257
E11.Spatial.TemporalComparisons	SRR5344997	258
E11.Spatial.TemporalComparisons	SRR5345031	259
E11.Spatial.TemporalComparisons	SRR5344999	260
E11.Spatial.TemporalComparisons	SRR5345024	261
E11.Spatial.TemporalComparisons	SRR5345034	262
E11.Spatial.TemporalComparisons	SRR5345008	263
E11.Spatial.TemporalComparisons	SRR5345013	264
E11.Spatial.TemporalComparisons	SRR5345006	265
E11.Spatial.TemporalComparisons	SRR5345014	266
E11.Spatial.TemporalComparisons	SRR5345025	267
E11.Spatial.TemporalComparisons	SRR5345018	268
E11.Spatial.TemporalComparisons	SRR5344991	269
E11.Spatial.TemporalComparisons	SRR5344994	270
E11.Spatial.TemporalComparisons	SRR5345020	271
E11.Spatial.TemporalComparisons	SRR5344986	272
E11.Spatial.TemporalComparisons	SRR5345035	273
E11.Spatial.TemporalComparisons	SRR5344984	274
E11.Spatial.TemporalComparisons	SRR5344996	275
E11.Spatial.TemporalComparisons	SRR5345037	276
E11.Spatial.TemporalComparisons	SRR5345015	277
E11.Spatial.TemporalComparisons	SRR5345019	278
E11.Spatial.TemporalComparisons	SRR5345032	279
E11.Spatial.TemporalComparisons	SRR5345010	280
E11.Spatial.TemporalComparisons	SRR5345021	281
E11.Spatial.TemporalComparisons	SRR5344992	282
E11.Spatial.TemporalComparisons	SRR5345007	283
E11.Spatial.TemporalComparisons	SRR5344995	284
E11.Spatial.TemporalComparisons	SRR5345009	285
E11.Spatial.TemporalComparisons	SRR5345004	286
E11.Spatial.TemporalComparisons	SRR5344987	287
E11.Spatial.TemporalComparisons	SRR5345000	288
E11.Spatial.TemporalComparisons	SRR5345023	289
E11.Spatial.TemporalComparisons	SRR5344985	290
E11.Spatial.TemporalComparisons	SRR5345033	291
E11.Spatial.TemporalComparisons	SRR5345003	292
E11.Spatial.TemporalComparisons	SRR5344993	293
E11.Spatial.TemporalComparisons	SRR5344998	294
E11.Spatial.TemporalComparisons	SRR5345026	295
E11.Spatial.TemporalComparisons	SRR5345029	296
E11.Spatial.TemporalComparisons	SRR5345005	297
E11.Spatial.TemporalComparisons	SRR5345011	298
E11.Spatial.TemporalComparisons	SRR5345017	299
E11.Spatial.TemporalComparisons	SRR5345012	300
E11.Spatial.TemporalComparisons	SRR5344983	301
E11.Spatial.TemporalComparisons	SRR5344988	302
E11.Spatial.TemporalComparisons	SRR5345027	303
E11.Spatial.TemporalComparisons	SRR5344990	304
E11.Spatial.TemporalComparisons	SRR5345016	305
E11.Spatial.TemporalComparisons	SRR5344989	306
E11.Spatial.TemporalComparisons	SRR5345002	307
E10.GlucanContent	SRR5331857	308
E10.GlucanContent	SRR5331858	309
E10.GlucanContent	SRR5331865	310
E10.GlucanContent	SRR5331862	311
E10.GlucanContent	SRR5331868	312
E10.GlucanContent	SRR5331876	313
E10.GlucanContent	SRR5331853	314
E10.GlucanContent	SRR5331863	315
E10.GlucanContent	SRR5331873	316
E10.GlucanContent	SRR5331859	317
E10.GlucanContent	SRR5331872	318
E10.GlucanContent	SRR5331869	319
E10.GlucanContent	SRR5331866	320
E10.GlucanContent	SRR5331874	321
E10.GlucanContent	SRR5331861	322
E10.GlucanContent	SRR5331856	323
E10.GlucanContent	SRR5331875	324
E10.GlucanContent	SRR5331871	325
E10.GlucanContent	SRR5331867	326
E10.GlucanContent	SRR5331864	327
E10.GlucanContent	SRR5331855	328
E10.GlucanContent	SRR5331870	329
E10.GlucanContent	SRR5331860	330
E10.GlucanContent	SRR5331854	331
E16.StomatalComplexes	ERR2031042	332
E16.StomatalComplexes	ERR2031043	333
E16.StomatalComplexes	ERR2031041	334
E19.ResponseCSativus	SRR3290329	335
E19.ResponseCSativus	SRR3290305	336
E19.ResponseCSativus	SRR3290319	337
E19.ResponseCSativus	SRR3290317	338
E19.ResponseCSativus	SRR3290315	339
E19.ResponseCSativus	SRR3290281	340
E19.ResponseCSativus	SRR3290264	341
E19.ResponseCSativus	SRR3290254	342
E19.ResponseCSativus	SRR3290323	343
E19.ResponseCSativus	SRR3290327	344
E19.ResponseCSativus	SRR3290261	345
E19.ResponseCSativus	SRR3290314	346
E19.ResponseCSativus	SRR3290253	347
E19.ResponseCSativus	SRR3290288	348
E19.ResponseCSativus	SRR3290286	349
E19.ResponseCSativus	SRR3290307	350
E19.ResponseCSativus	SRR3290250	351
E19.ResponseCSativus	SRR3290304	352
E19.ResponseCSativus	SRR3290271	353
E19.ResponseCSativus	SRR3290285	354
E19.ResponseCSativus	SRR3290309	355
E19.ResponseCSativus	SRR3290301	356
E19.ResponseCSativus	SRR3290308	357
E19.ResponseCSativus	SRR3290245	358
E19.ResponseCSativus	SRR3290247	359
E19.ResponseCSativus	SRR3290320	360
E19.ResponseCSativus	SRR3290258	361
E19.ResponseCSativus	SRR3290298	362
E19.ResponseCSativus	SRR3290280	363
E19.ResponseCSativus	SRR3290330	364
E19.ResponseCSativus	SRR3290321	365
E19.ResponseCSativus	SRR3290318	366
E19.ResponseCSativus	SRR3290275	367
E19.ResponseCSativus	SRR3290276	368
E19.ResponseCSativus	SRR3290294	369
E19.ResponseCSativus	SRR3290291	370
E19.ResponseCSativus	SRR3290292	371
E19.ResponseCSativus	SRR3290256	372
E19.ResponseCSativus	SRR3290324	373
E19.ResponseCSativus	SRR3290299	374
E19.ResponseCSativus	SRR3290303	375
E19.ResponseCSativus	SRR3290249	376
E19.ResponseCSativus	SRR3290252	377
E19.ResponseCSativus	SRR3290326	378
E19.ResponseCSativus	SRR3290295	379
E19.ResponseCSativus	SRR3290262	380
E19.ResponseCSativus	SRR3290290	381
E19.ResponseCSativus	SRR3290265	382
E19.ResponseCSativus	SRR3290278	383
E19.ResponseCSativus	SRR3290313	384
E19.ResponseCSativus	SRR3290248	385
E19.ResponseCSativus	SRR3290311	386
E19.ResponseCSativus	SRR3290274	387
E19.ResponseCSativus	SRR3290325	388
E19.ResponseCSativus	SRR3290246	389
E19.ResponseCSativus	SRR3290284	390
E19.ResponseCSativus	SRR3290297	391
E19.ResponseCSativus	SRR3290306	392
E19.ResponseCSativus	SRR3290255	393
E19.ResponseCSativus	SRR3290300	394
E19.ResponseCSativus	SRR3290273	395
E19.ResponseCSativus	SRR3290316	396
E19.ResponseCSativus	SRR3290293	397
E19.ResponseCSativus	SRR3290263	398
E19.ResponseCSativus	SRR3224792	399
E19.ResponseCSativus	SRR3290277	400
E19.ResponseCSativus	SRR3290267	401
E19.ResponseCSativus	SRR3290259	402
E19.ResponseCSativus	SRR3290312	403
E19.ResponseCSativus	SRR3290322	404
E19.ResponseCSativus	SRR3290260	405
E19.ResponseCSativus	SRR3290251	406
E19.ResponseCSativus	SRR3290269	407
E19.ResponseCSativus	SRR3290266	408
E19.ResponseCSativus	SRR3290257	409
E19.ResponseCSativus	SRR3290310	410
E19.ResponseCSativus	SRR3290279	411
E19.ResponseCSativus	SRR3290270	412
E19.ResponseCSativus	SRR3290283	413
E19.ResponseCSativus	SRR3290268	414
E19.ResponseCSativus	SRR3290282	415
E19.ResponseCSativus	SRR3290272	416
E19.ResponseCSativus	SRR3290296	417
E19.ResponseCSativus	SRR3290302	418
E19.ResponseCSativus	SRR3290289	419
E19.ResponseCSativus	SRR3290328	420
E19.ResponseCSativus	SRR3290287	421
I6.MeiosisGoldenPromise	SRR9889994	422
I6.MeiosisGoldenPromise	SRR9889990	423
I6.MeiosisGoldenPromise	SRR9889998	424
I6.MeiosisGoldenPromise	SRR9889992	425
I6.MeiosisGoldenPromise	SRR9890001	426
I6.MeiosisGoldenPromise	SRR9890002	427
I6.MeiosisGoldenPromise	SRR9889993	428
I6.MeiosisGoldenPromise	SRR9889991	429
I6.MeiosisGoldenPromise	SRR9890000	430
I6.MeiosisGoldenPromise	SRR9889995	431
I6.MeiosisGoldenPromise	SRR9890003	432
I6.MeiosisGoldenPromise	SRR9890004	433
I6.MeiosisGoldenPromise	SRR9889999	434
I6.MeiosisGoldenPromise	SRR9889996	435
I6.MeiosisGoldenPromise	SRR9890005	436
I6.MeiosisGoldenPromise	SRR9889997	437
I6.MeiosisGoldenPromise	SRR9889989	438
I6.MeiosisGoldenPromise	SRR9890006	439
E8.AlterntSplicingGEO	SRR1810066	440
E8.AlterntSplicingGEO	SRR1810063	441
E8.AlterntSplicingGEO	SRR1810060	442
E8.AlterntSplicingGEO	SRR1810059	443
E8.AlterntSplicingGEO	SRR1810061	444
E8.AlterntSplicingGEO	SRR1810065	445
E8.AlterntSplicingGEO	SRR1810062	446
E8.AlterntSplicingGEO	SRR1810064	447
E1.SaltStressMurdochUniv	ERR1366402	448
E1.SaltStressMurdochUniv	ERR1366388	449
E1.SaltStressMurdochUniv	ERR1366382	450
E1.SaltStressMurdochUniv	ERR1366277	451
E1.SaltStressMurdochUniv	ERR1366270	452
E1.SaltStressMurdochUniv	ERR1366321	453
E1.SaltStressMurdochUniv	ERR1366440	454
E1.SaltStressMurdochUniv	ERR1366292	455
E1.SaltStressMurdochUniv	ERR1366396	456
E1.SaltStressMurdochUniv	ERR1366357	457
E1.SaltStressMurdochUniv	ERR1366399	458
E1.SaltStressMurdochUniv	ERR1366333	459
E1.SaltStressMurdochUniv	ERR1366436	460
E1.SaltStressMurdochUniv	ERR1366265	461
E1.SaltStressMurdochUniv	ERR1366394	462
E1.SaltStressMurdochUniv	ERR1366301	463
E1.SaltStressMurdochUniv	ERR1366358	464
E1.SaltStressMurdochUniv	ERR1366340	465
E1.SaltStressMurdochUniv	ERR1366443	466
E1.SaltStressMurdochUniv	ERR1366278	467
E1.SaltStressMurdochUniv	ERR1366381	468
E1.SaltStressMurdochUniv	ERR1366326	469
E1.SaltStressMurdochUniv	ERR1366421	470
E1.SaltStressMurdochUniv	ERR1366359	471
E1.SaltStressMurdochUniv	ERR1366439	472
E1.SaltStressMurdochUniv	ERR1366361	473
E1.SaltStressMurdochUniv	ERR1366372	474
E1.SaltStressMurdochUniv	ERR1366387	475
E1.SaltStressMurdochUniv	ERR1366295	476
E1.SaltStressMurdochUniv	ERR1366318	477
E1.SaltStressMurdochUniv	ERR1366445	478
E1.SaltStressMurdochUniv	ERR1366363	479
E1.SaltStressMurdochUniv	ERR1366362	480
E1.SaltStressMurdochUniv	ERR1366307	481
E1.SaltStressMurdochUniv	ERR1366331	482
E1.SaltStressMurdochUniv	ERR1366276	483
E1.SaltStressMurdochUniv	ERR1366437	484
E1.SaltStressMurdochUniv	ERR1366414	485
E1.SaltStressMurdochUniv	ERR1366341	486
E1.SaltStressMurdochUniv	ERR1366416	487
E1.SaltStressMurdochUniv	ERR1366284	488
E1.SaltStressMurdochUniv	ERR1366380	489
E1.SaltStressMurdochUniv	ERR1366408	490
E1.SaltStressMurdochUniv	ERR1366453	491
E1.SaltStressMurdochUniv	ERR1366338	492
E1.SaltStressMurdochUniv	ERR1366322	493
E1.SaltStressMurdochUniv	ERR1366433	494
E1.SaltStressMurdochUniv	ERR1366418	495
E1.SaltStressMurdochUniv	ERR1366347	496
E1.SaltStressMurdochUniv	ERR1366342	497
E1.SaltStressMurdochUniv	ERR1366406	498
E1.SaltStressMurdochUniv	ERR1366294	499
E1.SaltStressMurdochUniv	ERR1366427	500
E1.SaltStressMurdochUniv	ERR1366311	501
E1.SaltStressMurdochUniv	ERR1366315	502
E1.SaltStressMurdochUniv	ERR1366290	503
E1.SaltStressMurdochUniv	ERR1366327	504
E1.SaltStressMurdochUniv	ERR1366383	505
E1.SaltStressMurdochUniv	ERR1366346	506
E1.SaltStressMurdochUniv	ERR1366309	507
E1.SaltStressMurdochUniv	ERR1366288	508
E1.SaltStressMurdochUniv	ERR1366282	509
E1.SaltStressMurdochUniv	ERR1366398	510
E1.SaltStressMurdochUniv	ERR1366356	511
E1.SaltStressMurdochUniv	ERR1366267	512
E1.SaltStressMurdochUniv	ERR1366446	513
E1.SaltStressMurdochUniv	ERR1366304	514
E1.SaltStressMurdochUniv	ERR1366389	515
E1.SaltStressMurdochUniv	ERR1366365	516
E1.SaltStressMurdochUniv	ERR1366320	517
E1.SaltStressMurdochUniv	ERR1366271	518
E1.SaltStressMurdochUniv	ERR1366377	519
E1.SaltStressMurdochUniv	ERR1366303	520
E1.SaltStressMurdochUniv	ERR1366450	521
E1.SaltStressMurdochUniv	ERR1366431	522
E1.SaltStressMurdochUniv	ERR1366422	523
E1.SaltStressMurdochUniv	ERR1366379	524
E1.SaltStressMurdochUniv	ERR1366424	525
E1.SaltStressMurdochUniv	ERR1366281	526
E1.SaltStressMurdochUniv	ERR1366412	527
E1.SaltStressMurdochUniv	ERR1366385	528
E1.SaltStressMurdochUniv	ERR1366438	529
E1.SaltStressMurdochUniv	ERR1366280	530
E1.SaltStressMurdochUniv	ERR1366354	531
E1.SaltStressMurdochUniv	ERR1366343	532
E1.SaltStressMurdochUniv	ERR1366269	533
E1.SaltStressMurdochUniv	ERR1366384	534
E1.SaltStressMurdochUniv	ERR1366434	535
E1.SaltStressMurdochUniv	ERR1366291	536
E1.SaltStressMurdochUniv	ERR1366435	537
E1.SaltStressMurdochUniv	ERR1366345	538
E1.SaltStressMurdochUniv	ERR1366452	539
E1.SaltStressMurdochUniv	ERR1366410	540
E1.SaltStressMurdochUniv	ERR1366332	541
E1.SaltStressMurdochUniv	ERR1366264	542
E1.SaltStressMurdochUniv	ERR1366454	543
E1.SaltStressMurdochUniv	ERR1366420	544
E1.SaltStressMurdochUniv	ERR1366274	545
E1.SaltStressMurdochUniv	ERR1366448	546
E1.SaltStressMurdochUniv	ERR1366364	547
E1.SaltStressMurdochUniv	ERR1366449	548
E1.SaltStressMurdochUniv	ERR1366328	549
E1.SaltStressMurdochUniv	ERR1366296	550
E1.SaltStressMurdochUniv	ERR1366352	551
E1.SaltStressMurdochUniv	ERR1366375	552
E1.SaltStressMurdochUniv	ERR1366323	553
E1.SaltStressMurdochUniv	ERR1366378	554
E1.SaltStressMurdochUniv	ERR1366369	555
E1.SaltStressMurdochUniv	ERR1366355	556
E1.SaltStressMurdochUniv	ERR1366390	557
E1.SaltStressMurdochUniv	ERR1366314	558
E1.SaltStressMurdochUniv	ERR1366417	559
E1.SaltStressMurdochUniv	ERR1366367	560
E1.SaltStressMurdochUniv	ERR1366407	561
E1.SaltStressMurdochUniv	ERR1366425	562
E1.SaltStressMurdochUniv	ERR1366370	563
E1.SaltStressMurdochUniv	ERR1366442	564
E1.SaltStressMurdochUniv	ERR1366432	565
E1.SaltStressMurdochUniv	ERR1366397	566
E1.SaltStressMurdochUniv	ERR1366373	567
E1.SaltStressMurdochUniv	ERR1366353	568
E1.SaltStressMurdochUniv	ERR1366423	569
E1.SaltStressMurdochUniv	ERR1366349	570
E1.SaltStressMurdochUniv	ERR1366325	571
E1.SaltStressMurdochUniv	ERR1366441	572
E1.SaltStressMurdochUniv	ERR1366330	573
E1.SaltStressMurdochUniv	ERR1366337	574
E1.SaltStressMurdochUniv	ERR1366317	575
E1.SaltStressMurdochUniv	ERR1366313	576
E1.SaltStressMurdochUniv	ERR1366415	577
E1.SaltStressMurdochUniv	ERR1366411	578
E1.SaltStressMurdochUniv	ERR1366401	579
E1.SaltStressMurdochUniv	ERR1366298	580
E1.SaltStressMurdochUniv	ERR1366329	581
E1.SaltStressMurdochUniv	ERR1366393	582
E1.SaltStressMurdochUniv	ERR1366430	583
E1.SaltStressMurdochUniv	ERR1366285	584
E1.SaltStressMurdochUniv	ERR1366310	585
E1.SaltStressMurdochUniv	ERR1366409	586
E1.SaltStressMurdochUniv	ERR1366386	587
E1.SaltStressMurdochUniv	ERR1366268	588
E1.SaltStressMurdochUniv	ERR1366351	589
E1.SaltStressMurdochUniv	ERR1366273	590
E1.SaltStressMurdochUniv	ERR1366447	591
E1.SaltStressMurdochUniv	ERR1366319	592
E1.SaltStressMurdochUniv	ERR1366287	593
E1.SaltStressMurdochUniv	ERR1366297	594
E1.SaltStressMurdochUniv	ERR1366305	595
E1.SaltStressMurdochUniv	ERR1366266	596
E1.SaltStressMurdochUniv	ERR1366371	597
E1.SaltStressMurdochUniv	ERR1366335	598
E1.SaltStressMurdochUniv	ERR1366360	599
E1.SaltStressMurdochUniv	ERR1366403	600
E1.SaltStressMurdochUniv	ERR1366366	601
E1.SaltStressMurdochUniv	ERR1366279	602
E1.SaltStressMurdochUniv	ERR1366413	603
E1.SaltStressMurdochUniv	ERR1366350	604
E1.SaltStressMurdochUniv	ERR1366293	605
E1.SaltStressMurdochUniv	ERR1366289	606
E1.SaltStressMurdochUniv	ERR1366272	607
E1.SaltStressMurdochUniv	ERR1366428	608
E1.SaltStressMurdochUniv	ERR1366451	609
E1.SaltStressMurdochUniv	ERR1366404	610
E1.SaltStressMurdochUniv	ERR1366312	611
E1.SaltStressMurdochUniv	ERR1366286	612
E1.SaltStressMurdochUniv	ERR1366348	613
E1.SaltStressMurdochUniv	ERR1366339	614
E1.SaltStressMurdochUniv	ERR1366419	615
E1.SaltStressMurdochUniv	ERR1366300	616
E1.SaltStressMurdochUniv	ERR1366334	617
E1.SaltStressMurdochUniv	ERR1366395	618
E1.SaltStressMurdochUniv	ERR1366444	619
E1.SaltStressMurdochUniv	ERR1366392	620
E1.SaltStressMurdochUniv	ERR1366299	621
E1.SaltStressMurdochUniv	ERR1366405	622
E1.SaltStressMurdochUniv	ERR1366302	623
E1.SaltStressMurdochUniv	ERR1366368	624
E1.SaltStressMurdochUniv	ERR1366306	625
E1.SaltStressMurdochUniv	ERR1366376	626
E1.SaltStressMurdochUniv	ERR1366263	627
E1.SaltStressMurdochUniv	ERR1366336	628
E1.SaltStressMurdochUniv	ERR1366391	629
E1.SaltStressMurdochUniv	ERR1366275	630
E1.SaltStressMurdochUniv	ERR1366344	631
E1.SaltStressMurdochUniv	ERR1366400	632
E1.SaltStressMurdochUniv	ERR1366426	633
E1.SaltStressMurdochUniv	ERR1366308	634
E1.SaltStressMurdochUniv	ERR1366316	635
E1.SaltStressMurdochUniv	ERR1366283	636
E1.SaltStressMurdochUniv	ERR1366429	637
E1.SaltStressMurdochUniv	ERR1366324	638
E1.SaltStressMurdochUniv	ERR1366374	639
E14.FloretDevelopment.VRS1	DRR087971	640
E14.FloretDevelopment.VRS1	DRR087973	641
E14.FloretDevelopment.VRS1	DRR087974	642
E14.FloretDevelopment.VRS1	DRR087975	643
E14.FloretDevelopment.VRS1	DRR087976	644
E14.FloretDevelopment.VRS1	DRR087972	645
E7.PhotoPeriodHeinrichHeinUniv	ERR781083	646
E7.PhotoPeriodHeinrichHeinUniv	ERR781064	647
E7.PhotoPeriodHeinrichHeinUniv	ERR781074	648
E7.PhotoPeriodHeinrichHeinUniv	ERR781084	649
E7.PhotoPeriodHeinrichHeinUniv	ERR781062	650
E7.PhotoPeriodHeinrichHeinUniv	ERR781081	651
E7.PhotoPeriodHeinrichHeinUniv	ERR781082	652
E7.PhotoPeriodHeinrichHeinUniv	ERR781069	653
E7.PhotoPeriodHeinrichHeinUniv	ERR781072	654
E7.PhotoPeriodHeinrichHeinUniv	ERR781063	655
E7.PhotoPeriodHeinrichHeinUniv	ERR781073	656
E7.PhotoPeriodHeinrichHeinUniv	ERR781055	657
E7.PhotoPeriodHeinrichHeinUniv	ERR781085	658
E7.PhotoPeriodHeinrichHeinUniv	ERR781065	659
E7.PhotoPeriodHeinrichHeinUniv	ERR781060	660
E7.PhotoPeriodHeinrichHeinUniv	ERR781042	661
E7.PhotoPeriodHeinrichHeinUniv	ERR781039	662
E7.PhotoPeriodHeinrichHeinUniv	ERR781066	663
E7.PhotoPeriodHeinrichHeinUniv	ERR781075	664
E7.PhotoPeriodHeinrichHeinUniv	ERR781052	665
E7.PhotoPeriodHeinrichHeinUniv	ERR781047	666
E7.PhotoPeriodHeinrichHeinUniv	ERR781045	667
E7.PhotoPeriodHeinrichHeinUniv	ERR781068	668
E7.PhotoPeriodHeinrichHeinUniv	ERR781056	669
E7.PhotoPeriodHeinrichHeinUniv	ERR781054	670
E7.PhotoPeriodHeinrichHeinUniv	ERR781053	671
E7.PhotoPeriodHeinrichHeinUniv	ERR781057	672
E7.PhotoPeriodHeinrichHeinUniv	ERR781079	673
E7.PhotoPeriodHeinrichHeinUniv	ERR781051	674
E7.PhotoPeriodHeinrichHeinUniv	ERR781078	675
E7.PhotoPeriodHeinrichHeinUniv	ERR781070	676
E7.PhotoPeriodHeinrichHeinUniv	ERR781048	677
E7.PhotoPeriodHeinrichHeinUniv	ERR781061	678
E7.PhotoPeriodHeinrichHeinUniv	ERR781080	679
E7.PhotoPeriodHeinrichHeinUniv	ERR781059	680
E7.PhotoPeriodHeinrichHeinUniv	ERR781071	681
E7.PhotoPeriodHeinrichHeinUniv	ERR781077	682
E7.PhotoPeriodHeinrichHeinUniv	ERR781049	683
E7.PhotoPeriodHeinrichHeinUniv	ERR781040	684
E7.PhotoPeriodHeinrichHeinUniv	ERR781044	685
E7.PhotoPeriodHeinrichHeinUniv	ERR781067	686
E7.PhotoPeriodHeinrichHeinUniv	ERR781046	687
E7.PhotoPeriodHeinrichHeinUniv	ERR781076	688
E7.PhotoPeriodHeinrichHeinUniv	ERR781058	689
E7.PhotoPeriodHeinrichHeinUniv	ERR781043	690
E7.PhotoPeriodHeinrichHeinUniv	ERR781041	691
E7.PhotoPeriodHeinrichHeinUniv	ERR781050	692
E4.DroughtStressEstacionExperimental	ERR1248287	693
E4.DroughtStressEstacionExperimental	ERR1248123	694
E4.DroughtStressEstacionExperimental	ERR1248278	695
E4.DroughtStressEstacionExperimental	ERR1248117	696
E4.DroughtStressEstacionExperimental	ERR1248088	697
E4.DroughtStressEstacionExperimental	ERR1248285	698
E4.DroughtStressEstacionExperimental	ERR1248118	699
E4.DroughtStressEstacionExperimental	ERR1248274	700
E4.DroughtStressEstacionExperimental	ERR1248121	701
E4.DroughtStressEstacionExperimental	ERR1248281	702
E4.DroughtStressEstacionExperimental	ERR1248089	703
E4.DroughtStressEstacionExperimental	ERR1248086	704
E4.DroughtStressEstacionExperimental	ERR1248120	705
E4.DroughtStressEstacionExperimental	ERR1248122	706
E4.DroughtStressEstacionExperimental	ERR1248087	707
E4.DroughtStressEstacionExperimental	ERR1248280	708
E4.DroughtStressEstacionExperimental	ERR1248276	709
E4.DroughtStressEstacionExperimental	ERR1248116	710
E4.DroughtStressEstacionExperimental	ERR1248119	711
E4.DroughtStressEstacionExperimental	ERR1248282	712
E4.DroughtStressEstacionExperimental	ERR1248277	713
E4.DroughtStressEstacionExperimental	ERR1248286	714
E4.DroughtStressEstacionExperimental	ERR1248284	715
E4.DroughtStressEstacionExperimental	ERR1248084	716
E4.DroughtStressEstacionExperimental	ERR1248085	717
E4.DroughtStressEstacionExperimental	ERR1248275	718
E4.DroughtStressEstacionExperimental	ERR1248279	719
E4.DroughtStressEstacionExperimental	ERR1248283	720
E17.NonAgedSeeds	ERR2510905	721
E17.NonAgedSeeds	ERR2510925	722
E17.NonAgedSeeds	ERR2510928	723
E17.NonAgedSeeds	ERR2510927	724
E17.NonAgedSeeds	ERR2510921	725
E17.NonAgedSeeds	ERR2510931	726
E17.NonAgedSeeds	ERR2510908	727
E17.NonAgedSeeds	ERR2510910	728
E17.NonAgedSeeds	ERR2510904	729
E17.NonAgedSeeds	ERR2510920	730
E17.NonAgedSeeds	ERR2510916	731
E17.NonAgedSeeds	ERR2510933	732
E17.NonAgedSeeds	ERR2510901	733
E17.NonAgedSeeds	ERR2510914	734
E17.NonAgedSeeds	ERR2510922	735
E17.NonAgedSeeds	ERR2510899	736
E17.NonAgedSeeds	ERR2510929	737
E17.NonAgedSeeds	ERR2510909	738
E17.NonAgedSeeds	ERR2510918	739
E17.NonAgedSeeds	ERR2510932	740
E17.NonAgedSeeds	ERR2510919	741
E17.NonAgedSeeds	ERR2510900	742
E17.NonAgedSeeds	ERR2510924	743
E17.NonAgedSeeds	ERR2510898	744
E17.NonAgedSeeds	ERR2510915	745
E17.NonAgedSeeds	ERR2510930	746
E17.NonAgedSeeds	ERR2510926	747
E17.NonAgedSeeds	ERR2510903	748
E17.NonAgedSeeds	ERR2510906	749
E17.NonAgedSeeds	ERR2510896	750
E17.NonAgedSeeds	ERR2510907	751
E17.NonAgedSeeds	ERR2510897	752
E17.NonAgedSeeds	ERR2510923	753
E17.NonAgedSeeds	ERR2510902	754
E17.NonAgedSeeds	ERR2510917	755
E17.NonAgedSeeds	ERR2510912	756
E17.NonAgedSeeds	ERR2510895	757
E17.NonAgedSeeds	ERR2510913	758
E17.NonAgedSeeds	ERR2510911	759
I1.16samples	ERR1457203	760
I1.16samples	ERR1457192	761
I1.16samples	ERR1457202	762
I1.16samples	ERR1457195	763
I1.16samples	ERR1457247	764
I1.16samples	ERR1457253	765
I1.16samples	ERR1457242	766
I1.16samples	ERR1457238	767
I1.16samples	ERR1457199	768
I1.16samples	ERR1457237	769
I1.16samples	ERR1457193	770
I1.16samples	ERR1457207	771
I1.16samples	ERR1457211	772
I1.16samples	ERR1457257	773
I1.16samples	ERR1457248	774
I1.16samples	ERR1457243	775
I1.16samples	ERR1457210	776
I1.16samples	ERR1457198	777
I1.16samples	ERR1457259	778
I1.16samples	ERR1457249	779
I1.16samples	ERR1457245	780
I1.16samples	ERR1457236	781
I1.16samples	ERR1457205	782
I1.16samples	ERR1457254	783
I1.16samples	ERR1457255	784
I1.16samples	ERR1457164	785
I1.16samples	ERR1457252	786
I1.16samples	ERR1457240	787
I1.16samples	ERR1457190	788
I1.16samples	ERR1457239	789
I1.16samples	ERR1457258	790
I1.16samples	ERR1457204	791
I1.16samples	ERR1457191	792
I1.16samples	ERR1457200	793
I1.16samples	ERR1457201	794
I1.16samples	ERR1457163	795
I1.16samples	ERR1457196	796
I1.16samples	ERR1457251	797
I1.16samples	ERR1457250	798
I1.16samples	ERR1457246	799
I1.16samples	ERR1457194	800
I1.16samples	ERR1457244	801
I1.16samples	ERR1457241	802
I1.16samples	ERR1457208	803
I1.16samples	ERR1457197	804
I1.16samples	ERR1457209	805
I1.16samples	ERR1457256	806
I1.16samples	ERR1457206	807
