# Supplementary material for: Identification of candidate MYB transcription factors that influence CslF6 expression in barley grain
Source: Front Plant Sci. 2022 Sep 8;13:883139. doi: 10.3389/fpls.2022.883139 (PMC9493323; doi:10.3389/fpls.2022.883139)
Supplement: Supplementary file 7 [file Table_5.XLS]

## Sheet: sheet1
Table S5. BART1 transcript ID and gene description of genes connected to HvCslF6 using the eoRNA expression database (Available from: https://ics.hutton.ac.uk/eorna/index).
ID	Gene description	Edge weight to HvCslF6
BART1_0-p00987	Patatin	0.202
HvMyb61 (BART1_0-p01380)	MYB transcription factor	0.189
BART1_0-p01831	Mitogen-activated protein kinase kinase kinase	0.2
BART1_0-p01907	Cellulose synthase (Fragment)	0.204
BART1_0-p02062	Late embryogenesis abundant (LEA) hydroxyproline-rich glycoprotein family	0.217
BART1_0-p04146	GDSL esterase/lipase	0.223
BART1_0-p04218	Glycosyltransferase	0.191
BART1_0-p06094	Fasciclin-like arabinogalactan protein 6	0.199
BART1_0-p06481	Protein REDUCED WALL ACETYLATION like	0.191
BART1_0-p08881	GPI-anchored protein	0.23
BART1_0-p09097	Telokin/Myosin light chain kinase	0.217
BART1_0-p10122	Nucleoside diphosphate kinase	0.219
BART1_0-p13193	Cytochrome b561 and DOMON domain-containing protein	0.193
BART1_0-p13221	Endoglucanase	0.2
BART1_0-p14117	GDP-fucose protein O-fucosyltransferase	0.207
BART1_0-p14132	Rop guanine nucleotide exchange factor 3	0.228
BART1_0-p15333	Serine hydroxymethyltransferase (Fragment)	0.212
BART1_0-p21456	Mediator of RNA polymerase II transcription subunit	0.196
BART1_0-p23620	Beta-glucosidase 42	0.189
BART1_0-p24172	Putative glucuronosyltransferase	0.242
BART1_0-p26070	3'-N-debenzoyl-2'-deoxytaxol N-benzoyltransferase	0.255
BART1_0-p26470	Lipoxygenase	0.227
BART1_0-p27383	Dirigent protein (Fragment)	0.198
BART1_0-p29849	UDP-glucuronic acid decarboxylase 5-like	0.234
BART1_0-p32713	5-methyltetrahydropteroyltriglutamate--homocysteine methyltransferase	0.194
BART1_0-p33604	Hexosyltransferase	0.2
BART1_0-p35208	Phosphoglycerate mutase gpmB	0.203
BART1_0-p37363	Ternary complex factor-like	0.223
BART1_0-p37769	NAD-dependent epimerase/dehydratase	0.198
BART1_0-p39134	COBRA-like protein 3	0.252
HvCesA2 (BART1_0-p40943)	Cellulose synthase	0.206
BART1_0-p41996	Protein KINESIN LIGHT CHAIN-RELATED 1 isoform B	0.23
BART1_0-p42698	Plant-specific FAD-dependent oxidoreductase	0.211
HvCesA6 (BART1_0-p44934)	Cellulose synthase	0.235
BART1_0-p45848	S-adenosylmethionine synthase	0.199
BART1_0-p46586	Nucleolar GTP-binding protein	0.229
BART1_0-p47512	Heparanase	0.204
BART1_0-p50575	Serine/threonine protein phosphatase	0.193
BART1_0-p51643	O-fucosyltransferase family protein	0.202
BART1_0-p51982	LRR receptor-like serine/threonine-protein kinase	0.193
HvCslF6 (BART1_0-p53331)	Cellulose synthase	/
BART1_0-p53535	Competence regulatory protein ComQ (Fragment)	0.211
BART1_0-p53800	Non-lysosomal glucosylceramidase	0.203
BART1_0-p56342	Glycosyltransferase	0.218
BART1_0-p56390	4-coumarate-CoA ligase (Fragment)	0.242
BART1_0-p56980	Flavin containing polyamine oxidase	0.194
BART1_0-p57448	DUF288 domain-containing protein	0.245
BART1_0-p59058	Cysteine-rich receptor-like protein kinase	0.193
BART1_0-p59191	#N/A	0.199
HvCesA1 (BART1_0-p60277)	Cellulose synthase	0.208
