# Supplementary material for: Identification of candidate MYB transcription factors that influence CslF6 expression in barley grain
Source: Front Plant Sci. 2022 Sep 8;13:883139. doi: 10.3389/fpls.2022.883139 (PMC9493323; doi:10.3389/fpls.2022.883139)
Supplement: Supplementary file 8 [file Table_6.XLSX]

## Sheet: Table S4
Table S6. Expression profiles of candidate genes from early to mid-late grain development retrevied from an independent expression dataset based on six different spring barley cultivars (cvs. Hopper, Sloop, Extract, Taphouse, Alabama and Pewter; Aubert et al., 2018; Matros et al., 2021) and their correlation with HvCslF6. Expression data is shown as transcripts per million (TPM).
Gene	HORVU ID	7 DAP	9 DAP	11 DAP	13 DAP	15 DAP	20 DAP	Pearson correlation coefficient (r) with HvCslF6
HvCslF6	HORVU.MOREX.r3.7HG0698110	42.5549	40.5788	29.346	25.5744	26.2871	14.7923	-
HvTHX1	HORVU.MOREX.r3.2HG0185070	49.6	52.07	38.22	33.83	30.83	17.41	0.984811
HvMYB61	HORVU.MOREX.r3.1HG0018590	3.28208	2.65475	1.41743	0.956619	0.397319	0.125641	0.953742
HvMYB3	HORVU.MOREX.r3.4HG0347760	2.39	2.31	1.72	1.31	0.79	1.02	0.884362
HvMYB46/83	HORVU.MOREX.r3.5HG0447760	0	0.0282888	0.0294152	0	0.0135422	0	N/A
