# Supplementary material for: Identification of candidate MYB transcription factors that influence CslF6 expression in barley grain
Source: Front Plant Sci. 2022 Sep 8;13:883139. doi: 10.3389/fpls.2022.883139 (PMC9493323; doi:10.3389/fpls.2022.883139)
Supplement: Supplementary file 9 [file Table_7.XLSX]

## Sheet: Primers
Table S7. Primer sequences used in the current study. qRT-PCR conditions were used as described by Burton et al. (2008).
Name	Experiment	Orientation	Primer sequence (5’–3’)	Description
1F	pHvCslF6 deletion series	Forward	AAAGCGGCCGCTAACGCACACGATTAGTCCTTTGCGGTA	Includes NotI site at 5'
2F	pHvCslF6 deletion series	Forward	AAAGCGGCCGCCCTAACAACTGGCCTAATTTGCAAATTG	Includes NotI site at 5'
3F	pHvCslF6 deletion series	Forward	AAAGCGGCCGCGGGCAACAACCAAGCACAAGCTCA	Includes NotI site at 5'
4F	pHvCslF6 deletion series	Forward	AAAGCGGCCGCCCTGTACTAATAAGAATCGGAAATGCAAGCT	Includes NotI site at 5'
5F	pHvCslF6 deletion series	Forward	AAAGCGGCCGCGAAGGAAGTGCTTGGCACCACCTAC	Includes NotI site at 5'
6F	pHvCslF6 deletion series	Forward	AAAGCGGCCGCTATAAACGCACCCGCACACC	Includes NotI site at 5'
7F	pHvCslF6 deletion series	Forward	AAAGCGGCCGCACACAATTTACAACCCGCACA	Includes NotI site at 5'
8F	pHvCslF6 deletion series	Forward	AAAGCGGCCGCAGCAAGACAAGCGAGCTGAG	Includes NotI site at 5'
9F	pHvCslF6 deletion series	Forward	AAAGCGGCCGCCCACGTACTTTACTCGTCATTTCTCGC	Includes NotI site at 5'
10R	pHvCslF6 deletion series	Reverse	AAAGCGGCCGCGGCCGTCGTCCTCAATGCACG	Includes NotI site at 5'
HvMyb61_2F	TF cloning	Forward	ATGGGGAGGCATTCGTGCT
HvMyb61_2R	TF cloning	Reverse	CTAGATATGCTCAAAAGACAAGGGC
attB1-Myb61_F	TF cloning	Forward	GGGGACAAGTTTGTACAAAAAAGCAGGCTGCGGCCGCCATGGGGAGGCATTCGTGCT	Includes attB site and Kozak seq.
attB2-Myb61_R	TF cloning	Reverse	GGGGACCACTTTGTACAAGAAAGCTGGGTTCAGTGGTGGTGATGGTGATGATGGTGGTGATGAGCGGAACTACCGCGTGGCACCAGGATATGCTCAAAAGACAAGGGC	Includes attB site, 8xHis-tag and thrombin cleavage site
pDONR207_F	TF cloning	Forward	TCGCGTTAACGCTAGCATGGATCTC
ZmUbi_F	Sanger sequencing	Forward	TTAGCCCTGCCTTCATACGC
M13_F	Sanger sequencing	Forward	GTAAAACGACGGCCAGT
HvCslF6_qPCR_F	RT-qPCR	Forward	TGGGCATTCACCTTCGTCAT	Burton et al. (2008)
HvCslF6_qPCR_R	RT-qPCR	Reverse	TGTCCGGGCAAACTCATCAA	Burton et al. (2008)
atub_qPCR_F	RT-qPCR	Forward	AGTGTCCTGTCCACCCACTC	Burton et al. (2008)
atub_qPCR_R	RT-qPCR	Reverse	AGCATGAAGTGGATCCTTGG	Burton et al. (2008)
GAPDH_qPCR_F	RT-qPCR	Forward	GTGAGGCTGGTGCTGATTACG	Burton et al. (2008)
GAPDH_qPCR_R	RT-qPCR	Reverse	TGGTGCAGCTAGCATTTGAGAC	Burton et al. (2008)
HSP70_qPCR_F	RT-qPCR	Forward	CGACCAGGGCAACCGCACCAC	Burton et al. (2008)
HSP70_qPCR_R	RT-qPCR	Reverse	ACGGTGTTGATGGGGTTCATG	Burton et al. (2008)
